# Supplementary material for: Complementary Roles of Structure and Variant Effect Predictors in RyR1 Clinical Interpretation
Source: Hum Mutat. 2025 Oct 3;2025:1834898. doi: 10.1155/humu/1834898 (PMC12513790; doi:10.1155/humu/1834898)
Supplement: Supporting Information 5 — Table S1: Pairwise sequence alignment between human RyR1 and the rabbit PDB structure 7M6A. [file 1834898.f5.xlsx]

## Sheet: 1834898.f5
human_uniprot	human_aa	rabbit_7a6m_aa
10	V	V
11	Q	Q
12	F	F
13	L	L
14	R	R
15	T	T
16	D	D
17	D	D
18	E	E
19	V	V
20	V	V
21	L	L
22	Q	Q
23	C	C
24	S	S
25	A	A
26	T	T
27	V	V
28	L	L
29	K	K
30	E	E
31	Q	Q
32	L	L
33	K	K
34	L	L
35	C	C
36	L	L
37	A	A
38	A	A
39	E	E
40	G	G
41	F	F
42	G	G
43	N	N
44	R	R
45	L	L
46	C	C
47	F	F
48	L	L
49	E	E
50	P	P
51	T	T
52	S	S
53	N	N
54	A	A
55	Q	Q
56	N	N
57	V	V
58	P	P
59	P	P
60	D	D
61	L	L
62	A	A
63	I	I
64	C	C
65	C	C
66	F	F
67	T	T
68	L	L
69	E	E
70	Q	Q
71	S	S
72	L	L
73	S	S
74	V	V
75	R	R
76	A	A
77	L	L
78	Q	Q
79	E	E
80	M	M
81	L	L
82	A	A
83	N	N
84	T	-
85	V	-
86	E	-
87	A	-
88	G	-
89	V	-
90	E	-
91	S	-
92	S	-
93	Q	-
94	G	-
95	G	-
96	G	-
97	H	H
98	R	R
99	T	T
100	L	L
101	L	L
102	Y	Y
103	G	G
104	H	H
105	A	A
106	I	I
107	L	L
108	L	L
109	R	R
110	H	H
111	A	A
112	H	H
113	S	S
114	R	R
115	M	M
116	Y	Y
117	L	L
118	S	S
119	C	C
120	L	L
121	T	T
122	T	T
123	S	S
124	R	R
125	S	S
126	M	M
127	T	T
128	D	D
129	K	K
130	L	L
131	A	A
132	F	F
133	D	D
134	V	V
135	G	G
136	L	L
137	Q	Q
138	E	E
139	D	D
140	A	A
141	T	T
142	G	G
143	E	E
144	A	A
145	C	C
146	W	W
147	W	W
148	T	T
149	M	M
150	H	H
151	P	P
152	A	A
153	S	S
154	K	K
155	Q	Q
156	R	R
157	S	S
158	E	E
159	G	G
160	E	E
161	K	K
162	V	V
163	R	R
164	V	V
165	G	G
166	D	D
167	D	D
168	L	L
169	I	I
170	L	L
171	V	V
172	S	S
173	V	V
174	S	S
175	S	S
176	E	E
177	R	R
178	Y	Y
179	L	L
180	H	H
181	L	L
182	S	S
183	T	T
184	A	A
185	S	S
186	G	G
187	E	E
188	L	L
189	Q	Q
190	V	V
191	D	D
192	A	A
193	S	S
194	F	F
195	M	M
196	Q	Q
197	T	T
198	L	L
199	W	W
200	N	N
201	M	M
202	N	N
203	P	P
204	I	I
205	C	C
206	S	S
207	C	C
208	C	C
209	E	E
210	E	E
211	G	G
212	Y	Y
213	V	V
214	T	T
215	G	G
216	G	G
217	H	H
218	V	V
219	L	L
220	R	R
221	L	L
222	F	F
223	H	H
224	G	G
225	H	H
226	M	M
227	D	D
228	E	E
229	C	C
230	L	L
231	T	T
232	I	I
233	S	S
234	A	A
235	A	A
236	D	D
237	S	S
238	D	D
239	D	D
240	Q	Q
241	R	R
242	R	R
243	L	L
244	V	V
245	Y	Y
246	Y	Y
247	E	E
248	G	G
249	G	G
250	A	A
251	V	V
252	C	C
253	T	T
254	H	H
255	A	A
256	R	R
257	S	S
258	L	L
259	W	W
260	R	R
261	L	L
262	E	E
263	P	P
264	L	L
265	R	R
266	I	I
267	S	S
268	W	W
269	S	S
270	G	G
271	S	S
272	H	H
273	L	L
274	R	R
275	W	W
276	G	G
277	Q	Q
278	P	P
279	L	L
280	R	R
281	I	I
282	R	R
283	H	H
284	V	V
285	T	T
286	T	T
287	G	G
288	R	R
289	Y	Y
290	L	L
291	A	A
292	L	L
293	T	T
294	E	E
295	D	D
296	Q	Q
297	G	G
298	L	L
299	V	V
300	V	V
301	V	V
302	D	D
303	A	A
304	C	C
305	K	K
306	A	A
307	H	H
308	T	T
309	K	K
310	A	A
311	T	T
312	S	S
313	F	F
314	C	C
315	F	F
316	R	R
317	V	V
318	S	S
319	K	K
320	E	E
321	K	K
322	L	L
323	D	-
324	T	-
325	A	-
326	P	P
327	K	K
328	R	R
329	D	D
330	V	V
331	E	E
332	G	G
333	M	M
334	G	G
335	P	P
336	P	P
337	E	E
338	I	I
339	K	K
340	Y	Y
341	G	G
342	E	E
343	S	S
344	L	L
345	C	C
346	F	F
347	V	V
348	Q	Q
349	H	H
350	V	V
351	A	A
352	S	S
353	G	G
354	L	L
355	W	W
356	L	L
357	T	T
358	Y	Y
359	A	A
360	A	A
361	P	P
362	D	D
363	P	P
364	K	K
365	A	A
366	L	L
367	R	R
368	L	L
369	G	G
370	V	V
371	L	L
372	K	K
373	K	K
374	K	K
375	A	A
376	I	I
377	L	L
378	H	H
379	Q	Q
380	E	E
381	G	G
382	H	H
383	M	M
384	D	D
385	D	D
386	A	A
387	L	L
388	F	F
389	L	L
390	T	T
391	R	R
392	C	C
393	Q	Q
394	Q	Q
395	E	E
396	E	E
397	S	S
398	Q	Q
399	A	A
400	A	A
401	R	R
402	M	M
403	I	I
404	H	H
405	S	S
406	T	T
407	A	A
408	G	G
409	L	L
410	Y	Y
411	N	N
412	Q	Q
413	F	F
414	I	I
415	K	K
416	G	G
417	L	L
418	D	D
419	S	S
420	F	F
421	S	S
422	G	G
423	K	K
424	P	P
425	R	R
426	G	G
427	S	S
428	G	G
429	P	P
430	P	P
431	A	A
432	G	G
433	P	P
434	A	A
435	L	L
436	P	P
437	I	I
438	E	E
439	A	A
440	V	V
441	I	I
442	L	L
443	S	S
444	L	L
445	Q	Q
446	D	D
447	L	L
448	I	I
449	G	G
450	Y	Y
451	F	F
452	E	E
453	P	P
454	P	P
455	S	S
456	E	E
457	E	E
458	L	L
459	Q	Q
460	H	H
461	E	E
462	E	E
463	K	K
464	Q	Q
465	S	S
466	K	K
467	L	L
468	R	R
469	S	S
470	L	L
471	R	R
472	N	N
473	R	R
474	Q	Q
475	S	S
476	L	L
477	F	F
478	Q	Q
479	E	E
480	E	E
481	G	G
482	M	M
483	L	L
484	S	S
485	L	L
486	V	V
487	L	L
488	N	N
489	C	C
490	I	I
491	D	D
492	R	R
493	L	L
494	N	N
495	V	V
496	Y	Y
497	T	T
498	T	T
499	A	A
500	A	A
501	H	H
502	F	F
503	A	A
504	E	E
505	Y	Y
506	A	A
507	G	G
508	E	E
509	E	E
510	A	A
511	A	A
512	E	E
513	S	S
514	W	W
515	K	K
516	E	E
517	I	I
518	V	V
519	N	N
520	L	L
521	L	L
522	Y	Y
523	E	E
524	L	L
525	L	L
526	A	A
527	S	S
528	L	L
529	I	I
530	R	R
531	G	G
532	N	N
533	R	R
534	A	A
535	N	N
536	C	C
537	A	A
538	L	L
539	F	F
540	S	S
541	T	T
542	N	N
543	L	L
544	D	D
545	W	W
546	V	V
547	V	V
548	S	S
549	K	K
550	L	L
551	D	D
552	R	R
553	L	L
554	E	E
555	A	A
556	S	S
557	S	S
558	G	G
559	I	I
560	L	L
561	E	E
562	V	V
563	L	L
564	Y	Y
565	C	C
566	V	V
567	L	L
568	I	I
569	E	E
570	S	S
571	P	P
572	E	E
573	V	V
574	L	L
575	N	N
576	I	I
577	I	I
578	Q	Q
579	E	E
580	N	N
581	H	H
582	I	I
583	K	K
584	S	S
585	I	I
586	I	I
587	S	S
588	L	L
589	L	L
590	D	D
591	K	K
592	H	H
593	G	G
594	R	R
595	N	N
596	H	H
597	K	K
598	V	V
599	L	L
600	D	D
601	V	V
602	L	L
603	C	C
604	S	S
605	L	L
606	C	C
607	V	V
608	C	C
609	N	N
610	G	G
611	V	V
612	A	A
613	V	V
614	R	R
615	S	S
616	N	N
617	Q	Q
618	D	D
619	L	L
620	I	I
621	T	T
622	E	E
623	N	N
624	L	L
625	L	L
626	P	P
627	G	G
628	R	R
629	E	E
630	L	L
631	L	L
632	L	L
633	Q	Q
634	T	T
635	N	N
636	L	L
637	I	I
638	N	N
639	Y	Y
640	V	V
641	T	T
642	S	S
643	I	I
644	R	R
645	P	P
646	N	N
647	I	I
648	F	F
649	V	V
650	G	G
651	R	R
652	A	A
653	E	E
654	G	G
655	S	S
656	T	T
657	Q	Q
658	Y	Y
659	G	G
660	K	K
661	W	W
662	Y	Y
663	F	F
664	E	E
665	V	V
666	M	M
667	V	V
668	D	D
669	E	E
670	V	V
671	V	V
672	P	P
673	F	F
674	L	L
675	T	T
676	A	A
677	Q	Q
678	A	A
679	T	T
680	H	H
681	L	L
682	R	R
683	V	V
684	G	G
685	W	W
686	A	A
687	L	L
688	T	T
689	E	E
690	G	G
691	Y	Y
692	S	S
693	P	P
694	Y	Y
695	P	P
696	G	G
697	G	G
698	G	G
699	E	E
700	G	G
701	W	W
702	G	G
703	G	G
704	N	N
705	G	G
706	V	V
707	G	G
708	D	D
709	D	D
710	L	L
711	Y	Y
712	S	S
713	Y	Y
714	G	G
715	F	F
716	D	D
717	G	G
718	L	L
719	H	H
720	L	L
721	W	W
722	T	T
723	G	G
724	H	H
725	V	V
726	A	A
727	R	R
728	P	P
729	V	V
730	T	T
731	S	S
732	P	P
733	G	G
734	Q	Q
735	H	H
736	L	L
737	L	L
738	A	A
739	P	P
740	E	E
741	D	D
742	V	V
743	V	V
744	S	S
745	C	C
746	C	C
747	L	L
748	D	D
749	L	L
750	S	S
751	V	V
752	P	P
753	S	S
754	I	I
755	S	S
756	F	F
757	R	R
758	I	I
759	N	N
760	G	G
761	C	C
762	P	P
763	V	V
764	Q	Q
765	G	G
766	V	V
767	F	F
768	E	E
769	A	A
770	F	F
771	N	N
772	L	L
773	D	D
774	G	G
775	L	L
776	F	F
777	F	F
778	P	P
779	V	V
780	V	V
781	S	S
782	F	F
783	S	S
784	A	A
785	G	G
786	V	V
787	K	K
788	V	V
789	R	R
790	F	F
791	L	L
792	L	L
793	G	G
794	G	G
795	R	R
796	H	H
797	G	G
798	E	E
799	F	F
800	K	K
801	F	F
802	L	L
803	P	P
804	P	P
805	P	P
806	G	G
807	Y	Y
808	A	A
809	P	P
810	C	C
811	H	H
812	E	E
813	A	A
814	V	V
815	L	L
816	P	P
817	R	R
818	E	E
819	R	R
820	L	L
821	R	R
822	L	L
823	E	E
824	P	P
825	I	I
826	K	K
827	E	E
828	Y	Y
829	R	R
830	R	R
831	E	E
832	G	G
833	P	P
834	R	R
835	G	G
836	P	P
837	H	H
838	L	L
839	V	V
840	G	G
841	P	P
842	S	S
843	R	R
844	C	C
845	L	L
846	S	S
847	H	H
848	T	T
849	D	D
850	F	F
851	V	V
852	P	P
853	C	C
854	P	P
855	V	V
856	D	D
857	T	T
858	V	V
859	Q	Q
860	I	I
861	V	V
862	L	L
863	P	P
864	P	P
865	H	H
866	L	L
867	E	E
868	R	R
869	I	I
870	R	R
871	E	E
872	K	K
873	L	L
874	A	A
875	E	E
876	N	N
877	I	I
878	H	H
879	E	E
880	L	L
881	W	W
882	A	A
883	L	L
884	T	T
885	R	R
886	I	I
887	E	E
888	Q	Q
889	G	G
890	W	W
891	T	T
892	Y	Y
893	G	G
894	P	P
895	V	V
896	R	R
897	D	D
898	D	D
899	N	N
900	K	K
901	R	R
902	L	L
903	H	H
904	P	P
905	C	C
906	L	L
907	V	V
908	N	N
909	F	F
910	H	H
911	S	S
912	L	L
913	P	P
914	E	E
915	P	P
916	E	E
917	R	R
918	N	N
919	Y	Y
920	N	N
921	L	L
922	Q	Q
923	M	M
924	S	S
925	G	G
926	E	E
927	T	T
928	L	L
929	K	K
930	T	T
931	L	L
932	L	L
933	A	A
934	L	L
935	G	G
936	C	C
937	H	H
938	V	V
939	G	G
940	M	M
941	A	A
942	D	D
943	E	E
944	K	K
945	A	A
946	E	E
947	D	D
948	N	N
949	L	L
950	K	K
951	K	K
952	T	T
953	K	K
954	L	L
955	P	P
956	K	K
957	T	T
958	Y	Y
959	M	M
960	M	M
961	S	S
962	N	N
963	G	G
964	Y	Y
965	K	K
966	P	P
967	A	A
968	P	P
969	L	L
970	D	D
971	L	L
972	S	S
973	H	H
974	V	V
975	R	R
976	L	L
977	T	T
978	P	P
979	A	A
980	Q	Q
981	T	T
982	T	T
983	L	L
984	V	V
985	D	D
986	R	R
987	L	L
988	A	A
989	E	E
990	N	N
991	G	G
992	H	H
993	N	N
994	V	V
995	W	W
996	A	A
997	R	R
998	D	D
999	R	R
1000	V	V
1001	A	A
1002	Q	Q
1003	G	G
1004	W	W
1005	S	S
1006	Y	Y
1007	S	S
1008	A	A
1009	V	V
1010	Q	Q
1011	D	D
1012	I	I
1013	P	P
1014	A	A
1015	R	R
1016	R	R
1017	N	N
1018	P	P
1019	R	R
1020	L	L
1021	V	V
1022	P	P
1023	Y	Y
1024	R	R
1025	L	L
1026	L	L
1027	D	D
1028	E	E
1029	A	A
1030	T	T
1031	K	K
1032	R	R
1033	S	S
1034	N	N
1035	R	R
1036	D	D
1037	S	S
1038	L	L
1039	C	C
1040	Q	Q
1041	A	A
1042	V	V
1043	R	R
1044	T	T
1045	L	L
1046	L	L
1047	G	G
1048	Y	Y
1049	G	G
1050	Y	Y
1051	N	N
1052	I	I
1053	E	E
1054	P	P
1055	P	P
1056	D	D
1057	Q	Q
1058	E	E
1059	P	P
1060	S	S
1061	Q	Q
1062	V	V
1063	E	E
1064	N	N
1065	Q	Q
1066	S	S
1067	R	R
1068	W	W
1069	D	D
1070	R	R
1071	V	V
1072	R	R
1073	I	I
1074	F	F
1075	R	R
1076	A	A
1077	E	E
1078	K	K
1079	S	S
1080	Y	Y
1081	T	T
1082	V	V
1083	Q	Q
1084	S	S
1085	G	G
1086	R	R
1087	W	W
1088	Y	Y
1089	F	F
1090	E	E
1091	F	F
1092	E	E
1093	A	A
1094	V	V
1095	T	T
1096	T	T
1097	G	G
1098	E	E
1099	M	M
1100	R	R
1101	V	V
1102	G	G
1103	W	W
1104	A	A
1105	R	R
1106	P	P
1107	E	E
1108	L	L
1109	R	R
1110	P	P
1111	D	D
1112	V	V
1113	E	E
1114	L	L
1115	G	G
1116	A	A
1117	D	D
1118	E	E
1119	L	L
1120	A	A
1121	Y	Y
1122	V	V
1123	F	F
1124	N	N
1125	G	G
1126	H	H
1127	R	R
1128	G	G
1129	Q	Q
1130	R	R
1131	W	W
1132	H	H
1133	L	L
1134	G	G
1135	S	S
1136	E	E
1137	P	P
1138	F	F
1139	G	G
1140	R	R
1141	P	P
1142	W	W
1143	Q	Q
1144	S	S
1145	G	G
1146	D	D
1147	V	V
1148	V	V
1149	G	G
1150	C	C
1151	M	M
1152	I	I
1153	D	D
1154	L	L
1155	T	T
1156	E	E
1157	N	N
1158	T	T
1159	I	I
1160	I	I
1161	F	F
1162	T	T
1163	L	L
1164	N	N
1165	G	G
1166	E	E
1167	V	V
1168	L	L
1169	M	M
1170	S	S
1171	D	D
1172	S	S
1173	G	G
1174	S	S
1175	E	E
1176	T	T
1177	A	A
1178	F	F
1179	R	R
1180	E	E
1181	I	I
1182	E	E
1183	I	I
1184	G	G
1185	D	D
1186	G	G
1187	F	F
1188	L	L
1189	P	P
1190	V	V
1191	C	C
1192	S	S
1193	L	L
1194	G	G
1195	P	P
1196	G	G
1197	Q	Q
1198	V	V
1199	G	G
1200	H	H
1201	L	L
1202	N	N
1203	L	L
1204	G	G
1205	Q	Q
1206	D	D
1207	V	V
1208	S	S
1209	S	S
1210	L	L
1211	R	R
1212	F	F
1213	F	F
1214	A	A
1215	I	I
1216	C	C
1217	G	G
1218	L	L
1219	Q	Q
1220	E	E
1221	G	G
1222	F	F
1223	E	E
1224	P	P
1225	F	F
1226	A	A
1227	I	I
1228	N	N
1229	M	M
1230	Q	Q
1231	R	R
1232	P	P
1233	V	V
1234	T	T
1235	T	T
1236	W	W
1237	F	F
1238	S	S
1239	K	K
1240	S	S
1241	L	L
1242	P	P
1243	Q	Q
1244	F	F
1245	E	E
1246	P	P
1247	V	V
1248	P	P
1249	P	P
1250	E	E
1251	H	H
1252	P	P
1253	H	H
1254	Y	Y
1255	E	E
1256	V	V
1257	A	A
1258	R	R
1259	M	M
1260	D	D
1261	G	G
1262	T	T
1263	V	V
1264	D	D
1265	T	T
1266	P	P
1267	P	P
1268	C	C
1269	L	L
1270	R	R
1271	L	L
1272	A	A
1273	H	H
1274	R	R
1275	T	T
1276	W	W
1277	G	G
1278	S	S
1279	Q	Q
1280	N	N
1281	S	S
1282	L	L
1283	V	V
1284	E	E
1285	M	M
1286	L	L
1287	F	F
1288	L	L
1289	R	R
1290	L	L
1291	S	S
1292	L	L
1293	P	P
1294	V	V
1295	Q	Q
1296	F	F
1297	H	H
1298	Q	Q
1299	H	H
1300	F	F
1301	R	R
1302	C	C
1303	T	T
1304	A	-
1305	G	-
1306	A	-
1307	T	-
1308	P	-
1309	L	-
1310	A	-
1311	P	-
1312	P	-
1313	G	-
1314	L	-
1315	Q	-
1316	P	-
1317	P	-
1318	A	-
1319	E	-
1320	D	-
1321	E	-
1322	A	-
1323	R	-
1324	A	-
1325	A	-
1326	E	-
1327	P	-
1328	D	-
1329	P	-
1330	D	-
1331	Y	-
1332	E	-
1333	N	-
1334	L	-
1335	R	-
1336	R	-
1337	S	-
1338	A	-
1339	G	-
1340	G	-
1341	W	-
1342	G	-
1343	E	-
1344	A	-
1345	E	-
1346	G	-
1347	G	-
1348	K	-
1349	E	-
1350	G	-
1351	T	-
1352	A	-
1353	K	-
1354	E	-
1355	G	-
1356	T	-
1357	P	-
1358	G	-
1359	G	-
1360	T	-
1361	P	-
1362	Q	-
1363	P	-
1364	G	-
1365	V	-
1366	E	-
1367	A	-
1368	Q	-
1369	P	-
1370	V	-
1371	R	-
1372	A	-
1373	E	-
1374	N	-
1375	E	-
1376	K	-
1377	D	-
1378	A	-
1379	T	-
1380	T	-
1381	E	-
1382	K	-
1383	N	-
1384	K	-
1385	K	-
1386	R	-
1387	G	-
1388	F	-
1389	L	-
1390	F	-
1391	K	-
1392	A	-
1393	K	-
1394	K	-
1395	A	-
1396	A	-
1397	M	-
1398	M	-
1399	T	-
1400	Q	-
1401	P	-
1402	P	-
1403	A	-
1404	T	-
1405	P	-
1406	A	-
1407	L	-
1408	P	-
1409	R	-
1410	L	-
1411	P	-
1412	H	-
1413	D	-
1414	V	-
1415	V	-
1416	P	-
1417	A	-
1418	D	-
1419	N	N
1420	R	R
1421	D	D
1422	D	D
1423	P	P
1424	E	E
1425	I	I
1426	I	I
1427	L	L
1428	N	N
1429	T	T
1430	T	T
1431	T	T
1432	Y	Y
1433	Y	Y
1434	Y	Y
1435	S	S
1436	V	V
1437	R	R
1438	V	V
1439	F	F
1440	A	A
1441	G	G
1442	Q	Q
1443	E	E
1444	P	P
1445	S	S
1446	C	C
1447	V	V
1448	W	W
1449	V	V
1450	G	G
1451	W	W
1452	V	V
1453	T	T
1454	P	P
1455	D	D
1456	Y	Y
1457	H	H
1458	Q	Q
1459	H	H
1460	D	D
1461	M	M
1462	N	N
1463	F	F
1464	D	D
1465	L	L
1466	S	S
1467	K	K
1468	V	V
1469	R	R
1470	A	A
1471	V	V
1472	T	T
1473	V	V
1474	T	T
1475	M	M
1476	G	G
1477	D	D
1478	E	E
1479	Q	Q
1480	G	G
1481	N	N
1482	V	V
1483	H	H
1484	S	S
1485	S	S
1486	L	L
1487	K	K
1488	C	C
1489	S	S
1490	N	N
1491	C	C
1492	Y	Y
1493	M	M
1494	V	V
1495	W	W
1496	G	G
1497	G	G
1498	D	D
1499	F	F
1500	V	V
1501	S	-
1502	P	-
1503	G	-
1504	Q	-
1505	Q	-
1506	G	-
1507	R	R
1508	I	I
1509	S	S
1510	H	H
1511	T	T
1512	D	D
1513	L	L
1514	V	V
1515	I	I
1516	G	G
1517	C	C
1518	L	L
1519	V	V
1520	D	D
1521	L	L
1522	A	A
1523	T	T
1524	G	G
1525	L	L
1526	M	M
1527	T	T
1528	F	F
1529	T	T
1530	A	A
1531	N	N
1532	G	G
1533	K	K
1534	E	E
1535	S	S
1536	N	N
1537	T	T
1538	F	F
1539	F	F
1540	Q	Q
1541	V	V
1542	E	E
1543	P	P
1544	N	N
1545	T	T
1546	K	K
1547	L	L
1548	F	F
1549	P	P
1550	A	A
1551	V	V
1552	F	F
1553	V	V
1554	L	L
1555	P	P
1556	T	T
1557	H	H
1558	Q	Q
1559	N	N
1560	V	V
1561	I	I
1562	Q	Q
1563	F	F
1564	E	E
1565	L	L
1566	G	G
1567	K	K
1568	Q	Q
1569	K	K
1570	N	N
1571	I	I
1572	M	M
1573	P	P
1574	L	L
1575	S	S
1576	A	A
1577	A	A
1578	M	M
1579	F	F
1580	L	L
1581	S	S
1582	E	E
1583	R	R
1584	K	K
1585	N	N
1586	P	P
1587	A	A
1588	P	P
1589	Q	Q
1590	C	C
1591	P	P
1592	P	P
1593	R	R
1594	L	L
1595	E	E
1596	V	V
1597	Q	Q
1598	M	M
1599	L	L
1600	M	M
1601	P	P
1602	V	V
1603	S	S
1604	W	W
1605	S	S
1606	R	R
1607	M	M
1608	P	P
1609	N	N
1610	H	H
1611	F	F
1612	L	L
1613	Q	Q
1614	V	V
1615	E	E
1616	T	T
1617	R	R
1618	R	R
1619	A	A
1620	G	G
1621	E	E
1622	R	R
1623	L	L
1624	G	G
1625	W	W
1626	A	A
1627	V	V
1628	Q	Q
1629	C	C
1630	Q	Q
1631	D	D
1632	P	P
1633	L	L
1634	T	T
1635	M	M
1636	M	M
1637	A	A
1638	L	L
1639	H	H
1640	I	I
1641	P	P
1642	E	E
1643	E	E
1644	N	N
1645	R	R
1646	C	C
1647	M	M
1648	D	D
1649	I	I
1650	L	L
1651	E	E
1652	L	L
1653	S	S
1654	E	E
1655	R	R
1656	L	L
1657	D	D
1658	L	L
1659	Q	Q
1660	R	R
1661	F	F
1662	H	H
1663	S	S
1664	H	H
1665	T	T
1666	L	L
1667	R	R
1668	L	L
1669	Y	Y
1670	R	R
1671	A	A
1672	V	V
1673	C	C
1674	A	A
1675	L	L
1676	G	G
1677	N	N
1678	N	N
1679	R	R
1680	V	V
1681	A	A
1682	H	H
1683	A	A
1684	L	L
1685	C	C
1686	S	S
1687	H	H
1688	V	V
1689	D	D
1690	Q	Q
1691	A	A
1692	Q	Q
1693	L	L
1694	L	L
1695	H	H
1696	A	A
1697	L	L
1698	E	E
1699	D	D
1700	A	A
1701	H	H
1702	L	L
1703	P	P
1704	G	G
1705	P	P
1706	L	L
1707	R	R
1708	A	A
1709	G	G
1710	Y	Y
1711	Y	Y
1712	D	D
1713	L	L
1714	L	L
1715	I	I
1716	S	S
1717	I	I
1718	H	H
1719	L	L
1720	E	E
1721	S	S
1722	A	A
1723	C	C
1724	R	R
1725	S	S
1726	R	R
1727	R	R
1728	S	S
1729	M	M
1730	L	L
1731	S	S
1732	E	E
1733	Y	Y
1734	I	I
1735	V	V
1736	P	P
1737	L	L
1738	T	T
1739	P	P
1740	E	E
1741	T	T
1742	R	R
1743	A	A
1744	I	I
1745	T	T
1746	L	L
1747	F	F
1748	P	P
1749	P	P
1750	G	G
1751	R	-
1752	K	-
1753	G	-
1754	G	-
1755	N	-
1756	A	-
1757	R	R
1758	R	R
1759	H	H
1760	G	G
1761	L	L
1762	P	P
1763	G	G
1764	V	V
1765	G	G
1766	V	V
1767	T	T
1768	T	T
1769	S	S
1770	L	L
1771	R	R
1772	P	P
1773	P	P
1774	H	H
1775	H	H
1776	F	F
1777	S	S
1778	P	P
1779	P	P
1780	C	C
1781	F	F
1782	V	V
1783	A	A
1784	A	A
1785	L	L
1786	P	-
1787	A	-
1788	A	-
1789	G	-
1790	V	-
1791	A	-
1792	E	-
1793	A	A
1794	P	P
1795	A	A
1796	R	R
1797	L	L
1798	S	S
1799	P	P
1800	A	A
1801	I	I
1802	P	P
1803	L	L
1804	E	E
1805	A	A
1806	L	L
1807	R	R
1808	D	D
1809	K	K
1810	A	A
1811	L	L
1812	R	R
1813	M	M
1814	L	L
1815	G	G
1816	E	E
1817	A	A
1818	V	V
1819	R	R
1820	D	D
1821	G	G
1822	G	G
1823	Q	Q
1824	H	H
1825	A	A
1826	R	R
1827	D	D
1828	P	P
1829	V	V
1830	G	G
1831	G	G
1832	S	S
1833	V	V
1834	E	E
1835	F	F
1836	Q	Q
1837	F	F
1838	V	V
1839	P	P
1840	V	V
1841	L	L
1842	K	K
1843	L	L
1844	V	V
1845	S	S
1846	T	T
1847	L	L
1848	L	L
1849	V	V
1850	M	M
1851	G	G
1852	I	I
1853	F	F
1854	G	G
1855	D	D
1856	E	E
1857	D	D
1858	V	V
1859	K	K
1860	Q	Q
1861	I	I
1862	L	L
1863	K	K
1864	M	M
1865	I	I
1866	E	E
1867	P	P
1868	E	E
1869	V	V
1870	F	F
1871	T	T
1872	E	-
1873	E	-
1874	E	-
1875	E	-
1876	E	-
1877	E	-
1878	E	-
1879	E	-
1880	E	-
1881	E	-
1882	E	-
1883	E	-
1884	E	-
1885	E	-
1886	E	-
1887	E	-
1888	E	-
1889	E	-
1890	D	-
1891	E	-
1892	E	-
1893	E	-
1894	K	-
1895	E	-
1896	E	-
1897	D	-
1898	E	-
1899	E	-
1900	E	-
1901	E	-
1902	E	-
1903	K	-
1904	E	-
1905	D	-
1906	A	-
1907	E	-
1908	K	-
1909	E	-
1910	E	-
1911	E	-
1912	E	-
1913	A	-
1914	P	-
1915	E	-
1916	G	-
1917	E	-
1918	K	-
1919	E	-
1920	D	-
1921	L	-
1922	E	-
1923	E	E
1924	G	G
1925	L	L
1926	L	L
1927	Q	Q
1928	M	M
1929	K	K
1930	L	L
1931	P	P
1932	E	E
1933	S	S
1934	V	V
1935	K	K
1936	L	L
1937	Q	Q
1938	M	M
1939	C	C
1940	N	N
1941	L	L
1942	L	L
1943	E	E
1944	Y	Y
1945	F	F
1946	C	C
1947	D	D
1948	Q	Q
1949	E	E
1950	L	L
1951	Q	Q
1952	H	H
1953	R	R
1954	V	V
1955	E	E
1956	S	S
1957	L	L
1958	A	A
1959	A	A
1960	F	F
1961	A	A
1962	E	E
1963	R	R
1964	Y	Y
1965	V	V
1966	D	D
1967	K	K
1968	L	L
1969	Q	Q
1970	A	A
1971	N	N
1972	Q	Q
1973	R	R
1974	S	S
1975	R	R
1976	Y	Y
1977	A	A
1978	L	L
1979	L	L
1980	M	M
1981	R	R
1982	A	A
1983	F	F
1984	T	T
1985	M	M
1986	S	S
1987	A	A
1988	A	A
1989	E	E
1990	T	T
1991	A	A
1992	R	R
1993	R	R
1994	T	T
1995	R	R
1996	E	E
1997	F	F
1998	R	R
1999	S	S
2000	P	P
2001	P	P
2002	Q	Q
2003	E	E
2004	Q	Q
2005	I	I
2006	N	N
2007	M	M
2008	L	L
[truncated: 3,028 more rows]
