# Supplementary material for: Complementary Roles of Structure and Variant Effect Predictors in RyR1 Clinical Interpretation
Source: Hum Mutat. 2025 Oct 3;2025:1834898. doi: 10.1155/humu/1834898 (PMC12513790; doi:10.1155/humu/1834898)
Supplement: Supporting Information 7 — Table S3: RYR1 complete dataset and ROC AUC evaluations using the full dataset and phenotype-specific sets. This table includes the pathogenic missense variants together with the putatively benign variants from gnomAD, along with their associated VEP scores. Here, we have provided the ‘Complete Dataset' tab, which includes all the aforementioned data, as well as the ‘Complete Dataset', ‘AUROC' and ‘By phenotype', ‘AUROC' tabs, which contain the results of the VEP ROC AUC evaluations for these sets. [file 1834898.f7.xlsx]

## Sheet: Complete Dataset
variant	position	class	phenotype	3Cnet	AlphaMissense	AlphScore	BayesDel	BayesDel_noAF	BLOSUM62	CADD_1.6	CADD_1.7	CAPICE	ClinPred	CONDEL	CPT	DANN	DeepSAV	DeepSequence	DeMaSk	DEOGEN2	Eigen	Envision	ESM-1b	ESM-1v	ESM2	FATHMM	fathmm-MKL	fathmm-XF	fitCons	GEMME	GenoCanyon	GERP++	gMVP	Grantham	InMeRF	LASSIE	LIST-S2	LRT	Maverick_benign	M-CAP	MetaLR	MetaRNN	MetaSVM	MISTIC	MOIpred_benign	MPC	MutationAssessor	MutFormer	MutPred
G2D	2	B	-	0.0164148	0.1547	0.76686	0.139205	-0.0378179	-1	21	21	0.0034	0.719634	0.504138	0.180423	0.977723	0.25795	-0.0554397	-0.3556	0.418777	0.974553	0.913232	-3.813	-3.71782	-3.77274	-4.28	0.68658	0.235937	0.72623	-0.226557	0.999999	3.77	0.200422	94	0.572754	4.94e-05	0.430857	5e-06	0.54735	0.17112	0.7559	0.27693	0.2445	0.684144	0.714	0.848093	0	0.991129	0.189
D3N	3	B	-	0.0159516	0.1426	0.762593	0.0558039	-0.157618	1	25.9	25.9	0.0174	0.878549	0.549331	0.198515	0.99744	0.07554	-2.63413	-0.2403	0.374826	3.62071	0.855724	-5.141	-4.29556	-5.05507	-4.27	0.87919	0.591792	0.72623	-0.344574	1	4.81	0.154487	23	0.671147	0.000467	0.517648	NA	0.298189	0.413851	0.8398	0.406403	0.6005	0.751875	0.656	0.635376	0.895	0.987431	0.243
A4T	5	B	-	0.00899302	0.0905	0.76097	0.02524	-0.201521	0	24.1	24.1	0.0057	0.836688	0.548313	0.152013	0.972657	0.05112	-2.54155	-0.132	0.386198	3.26538	0.908617	-4.473	-4.17361	-4.58819	-4.14	0.8398	0.477526	0.72623	-0.031104	1	4.81	0.126908	58	0.776669	0.000419	0.448455	0.036926	0.477073	0.112183	0.7804	0.174831	0.3196	0.241841	0.758	0.559779	0.345	0.986742	0.164
G6D	7	B	-	0.00808815	0.1971	0.786352	0.212007	0.0667569	-1	28.6	28.6	0.0206	0.975313	0.568037	0.243299	0.995454	0.09156	-3.85449	-0.4278	0.61848	6.46986	0.86894	-3.324	-3.35697	-2.34211	-4.19	0.87919	0.638614	0.72623	-0.328528	1	4.81	0.262687	94	0.752452	0.000416	0.50325	5e-06	0.230073	0.100487	0.9093	0.419522	1.0732	0.889584	0.784	1.15951	2.39	0.998051	0.167
G6S	7	B	-	0.00814767	0.1207	0.77713	0.0633713	-0.146748	0	26.9	26.9	0.0039	0.945566	0.585357	0.183588	0.995753	0.10362	-2.191	-0.2975	0.591162	3.52429	0.891407	-4.076	-3.8764	-3.337	-4.16	0.8466	0.55385	0.72623	-0.234858	0.999999	2.69	0.163607	56	0.614992	0.000395	0.579042	5e-06	0.545825	0.118465	0.8951	0.241238	0.8138	0.820539	0.738	0.963564	2.045	0.993627	0.174
D8E	9	B	-	0.00736396	0.1205	0.798947	0.131052	-0.0495285	2	17.925	17.925	0.00055	0.527807	0.507782	0.0958862	0.992584	0.04637	-0.419387	-0.0893	0.411399	1.28767	0.933449	-1.947	-2.60065	-2.95554	-4.1	0.42719	0.142325	0.72623	-0.0417234	0.999991	0.31	0.0540314	45	0.793367	0.000168	0.819218	0.000179	0.607754	0.0464705	0.6849	0.181287	0.0457	0.614203	0.751	0.495739	0.69	0.990392	0.52
E9D	10	B	-	0.0200262	0.0612	0.801636	-0.054012	-0.315361	2	12.33	12.33	0.00105	0.0440536	0.536853	0.0154853	0.83621	0.02949	-0.693043	-0.116	0.281946	0.237497	0.931734	-4.039	-3.67795	-3.47228	-4.86	0.37079	0.130733	0.72623	-0.00502829	0.999996	-2.01	0.0469235	45	0.589265	1.05e-05	0.783822	4e-06	0.457732	0.186087	0.7345	0.118477	0.0547	0.416497	0.672	0.306394	0.735	0.951008	0.446
F12I	13	B	-	0.0926348	0.9518	0.820016	0.361938	0.282122	0	28.8	28.8	0.0172	0.9923	0.604469	0.290429	0.915714	0.04545	-5.89754	-0.3002	0.881604	4.73359	0.882863	-5.435	-3.16594	-7.56213	-4.97	0.8258	0.59971	0.72623	-1.28547	1	4.81	0.54935	21	0.880532	0.000468	0.999325	2e-06	0.185844	0.326016	0.9187	0.896423	1.0205	0.93102	0.208	0.918679	2.585	0.998768	0.752
F12L	13	B	-	0.0930527	0.9965	0.826696	0.228754	0.0908132	0	23.6333	23.6333	0.0162	0.977527	0.59065	0.199449	0.977123	0.04455	-4.61482	-0.2572	0.873238	2.27526	0.927293	-3.918	-1.81976	-6.86054	-5.01	0.599893	0.32832	0.72623	-0.465881	0.999997	-0.0633333	0.353576	22	0.885441	0.000303	0.998967	2e-06	0.172512	0.141279	0.862667	0.810397	0.724	0.93984	0.465333	0.447489	1.34	0.998211	0.773
L13R	14	P	MH	0.0290922	0.9138	0.834978	0.533551	0.528632	-2	29.5	29.5	0.0204	0.997829	0.627414	0.373971	0.992015	0.06129	-4.96411	-0.4637	0.929101	6.30625	0.651748	-7.919	-4.29996	-11.2088	-5.83	0.82997	0.629834	0.72623	-1.44868	1	4.81	0.902073	102	0.860189	0.000488	0.986201	9.4e-05	0.13039	0.431696	0.976	0.990101	1.1333	0.977466	0.158	1.25672	2.69	0.999459	0.968
R14W	15	B	-	0.0211971	0.931	0.837078	0.223301	0.252108	-3	27.6	27.6	0.0234	0.974211	0.598368	0.203603	0.99819	0.07158	-7.26372	-0.318	0.920186	4.51623	0.874216	-6.315	-4.31229	-9.8019	-5.27	0.70804	0.467765	0.72623	-1.35961	1	3.76	0.308373	101	0.933894	0.000375	0.994141	2.4e-05	0.0810413	0.040736	0.9524	0.809658	1.1455	0.939641	0.33	0.598306	2.495	0.998792	NA
T15A	16	B	-	0.00420792	0.5751	0.832691	0.177404	0.113906	0	32	32	0.0199	0.826108	0.596887	0.270389	0.897572	0.02646	-6.36966	-0.1941	0.83625	4.36641	0.844827	-2.787	-2.9292	-3.17391	-4.89	0.85844	0.620712	0.72623	-0.331496	1	4.81	0.102497	58	0.991334	0.000329	0.806319	3e-06	0.684359	0.23679	0.9298	0.562426	1.0248	0.622979	0.666	0.419241	2.585	0.99722	0.515
T15M	16	B	-	0.00572368	0.7453	0.787783	0.358586	0.277308	-1	32	32	0.3536	0.982583	0.597625	0.312425	0.993831	0.07219	-5.88691	-0.2358	0.84162	6.28556	0.772982	-1.458	-4.00724	-4.14561	-4.92	0.81897	0.622415	0.72623	-0.431295	1	4.81	0.094337	81	0.983628	0.000383	0.955704	3e-06	0.20217	0.175071	0.9505	0.83486	1.0679	0.691283	0.494	1.04593	2.585	0.998597	0.498
D16E	17	B	-	0.0237192	0.0997	0.796613	-0.0766456	-0.347872	2	0.02	0.02	0.0005	0.103947	0.500552	0.0787383	0.662035	0.06162	-1.33588	-0.1422	0.534169	0.00504001	0.922024	-2.708	-3.07574	-0.369418	-4.85	0.017125	0.139141	0.626454	-0.0105708	1	-9.35	0.274643	45	0.558648	1.61e-05	0.774123	0.000342	0.54313	0.802038	0.6553	0.456285	0.098	0.26467	0.343	0.342911	0.605	0.942695	0.699
D17N	18	B	-	0.119883	0.67	0.839684	0.0304987	-0.0580557	1	28.5	28.5	0.7503	0.808418	0.63464	0.342716	0.993759	0.12251	-8.31992	-0.3107	0.923888	6.1168	0.73408	-6.528	-4.38661	-6.69986	-5.43	0.98838	0.888329	0.626454	-1.30867	1	4.68	0.803815	23	0.952239	0.000522	0.989801	6e-06	0.80105	0.843774	0.972	0.975854	1.0904	0.802017	0.204	1.01104	2.945	0.996974	0.865
E18K	19	B	-	0.11098	0.1757	0.823019	0.194735	0.0419471	1	25.4	25.4	0.0142	0.971226	0.584652	0.180803	0.993227	0.07749	-4.5914	-0.1982	0.754962	3.47539	0.881505	-2.675	-4.14669	-2.37253	-4.82	0.95591	0.85973	0.626454	-1.3146	0.997783	4.68	0.211889	56	0.823427	0.000354	0.989945	0.013933	0.0969974	0.6926	0.9295	0.858624	1.0608	0.901667	0.51	0.848795	2.19	0.996643	0.495
V20I	21	B	-	0.0958272	0.1574	0.818169	0.133985	-0.0453157	3	24.9	24.9	0.0221	0.900407	0.60617	0.163322	0.983758	0.02452	-5.38157	-0.2141	0.645572	5.85089	0.853339	-5.111	-4.48051	-4.19848	-4.87	0.96219	0.741917	0.626454	-1.58487	0.998492	4.68	0.0759554	29	0.971406	0.000285	0.907909	4.7e-05	0.330692	0.342342	0.955	0.607085	1.2006	0.743119	0.596	0.89007	2.625	0.994867	0.585
Q22H	23	B	-	0.119678	0.7327	0.841377	0.223077	0.0826581	0	22.75	22.75	0.4976	0.889916	0.615616	0.253551	0.900733	0.13428	-4.69722	-0.2984	0.856993	2.5975	0.641035	-3.343	-3.68382	-3.85491	-4.88	0.90215	0.325534	0.700653	-1.52481	0.0237478	-1.98	0.282392	24	0.9	0.000467	0.988001	7e-06	0.726981	0.891801	0.9429	0.937821	1.03245	0.81517	0.387	0.994701	2.78	0.998387	0.644
Q22R	23	B	-	0.158404	0.5267	0.848091	0.239487	0.10623	1	26.4	26.4	0.1663	0.963711	0.585293	0.182252	0.914869	0.16397	-1.95903	-0.329	0.838875	5.8284	0.775202	-2.685	-2.82837	-4.77288	-4.85	0.98916	0.923587	0.718356	-0.668244	0.999979	4.68	0.325352	43	0.941723	0.000456	0.939306	7e-06	0.2097	0.906105	0.9424	0.928648	1.0605	0.803267	0.372	0.969772	2.78	0.996765	0.686
C23G	24	B	-	0.116341	0.2575	0.839243	0.39062	0.323322	-3	27.6	27.6	0.9092	0.998741	0.624143	0.317014	0.948008	0.19806	-6.53796	-0.4765	0.87643	6.03291	0.625079	-4.947	-2.42485	-7.30356	-5.06	0.97767	0.864701	0.700653	-2.69757	0.999979	4.68	0.6826	159	0.946542	0.000543	0.989376	1e-06	0.0438124	0.962315	0.9643	0.990227	1.0997	0.911657	0.122	1.15142	2.87	0.999295	0.889
C23R	24	B	-	0.133248	0.9633	0.830053	0.413898	0.35676	-3	26.9	26.9	0.888	0.999311	0.624143	0.380758	0.98959	0.52582	-7.35408	-0.5363	0.908036	6.05603	0.516912	-5.703	-2.47059	-8.32779	-5.06	0.97397	0.858082	0.700653	-2.69757	0.999979	4.68	0.833763	180	0.974133	0.000546	0.987201	1e-06	0.0455214	0.984681	0.9644	0.992172	1.1011	0.953292	0.12	1.39212	2.52	0.999447	0.915
S24T	25	B	-	0.188959	0.0671	0.780311	0.0411739	-0.178633	1	1.709	1.709	0.0004	0.206869	0.512558	0.0550611	0.828681	0.02112	0.656327	-0.0434	0.533041	0.449161	0.984687	-3.628	-3.97456	-3.01744	-4.81	0.06926	0.067712	0.718356	-0.0177094	0.0166509	-0.483	0.0442701	58	0.578148	0.000161	0.782822	0.000194	0.77742	0.798652	0.7082	0.379172	0.0492	0.275052	0.48	0.321246	-0.09	0.949689	0.628
A25G	26	B	-	0.157239	0.2289	0.823455	0.194809	0.0420534	0	25.2	25.2	0.1051	0.954817	0.613614	0.248847	0.987739	0.02599	-3.09963	-0.3097	0.826711	6.96617	0.766144	-3.159	-3.22371	-3.17953	-4.77	0.98614	0.903661	0.700653	-1.73218	1	4.68	0.0882685	60	0.86125	0.000453	0.983402	5e-06	0.396442	0.764548	0.957	0.830243	1.0985	0.588322	0.466	0.932354	2.685	0.997207	0.618
A25P	26	B	-	0.149177	0.8588	0.819999	0.331814	0.259123	-1	26	26	0.1241	0.943162	0.617935	0.32728	0.994617	0.14561	-3.35783	-0.4376	0.865471	5.99606	0.644465	-3.251	-3.34636	-5.26447	-4.99	0.96945	0.817192	0.700653	-1.89646	0.997065	3.64	0.40589	27	0.946142	0.000414	0.985051	5e-06	0.855218	0.826265	0.951	0.98311	1.059	0.838568	0.13	1.17007	2.685	0.999076	0.885
A25T	26	B	-	0.163645	0.0817	0.805904	0.168523	0.00429486	0	23.9	23.9	0.0141	0.833921	0.599773	0.111637	0.996059	0.04648	-1.25827	-0.1978	0.846159	4.51351	0.822722	-3.569	-3.61915	-4.71094	-4.95	0.94993	0.574188	0.700653	-0.103321	0.997065	3.64	0.1025	58	0.901464	0.000329	0.948305	5e-06	0.865307	0.633295	0.9339	0.73949	0.9916	0.650131	0.264	0.628042	1.79	0.99566	0.769
A25V	26	B	-	0.186626	0.1582	0.807965	0.233427	0.0975259	0	24	24	0.0088	0.978238	0.617794	0.176747	0.990996	0.05255	-1.92913	-0.2839	0.847893	7.05038	0.792476	-4.108	-3.47543	-6.04603	-4.98	0.98302	0.891121	0.700653	-0.73856	1	4.68	0.155673	64	0.97667	0.000465	0.979882	5e-06	0.53368	0.790327	0.9573	0.931844	1.0989	0.728659	0.212	0.959633	2.685	0.997164	0.845
T26A	27	B	-	0.118419	0.0828	0.784001	0.109352	-0.0806998	0	23.1	23.1	0.0019	0.964945	0.568784	0.17287	0.841108	0.01881	-2.84079	-0.1256	0.840869	2.05755	0.88903	-2.372	-2.85565	-2.54646	-4.83	0.91531	0.620443	0.700653	-0.129415	0.399768	4.68	0.0773474	58	0.830037	0.000347	0.828817	0.000429	0.484203	0.765625	0.8564	0.673094	0.9192	0.740358	0.542	0.313892	1.98	0.988745	0.509
T26I	27	B	-	0.118565	0.2622	0.783181	0.124863	-0.0584197	-1	23.9	23.9	0.09325	0.993904	0.592869	0.189522	0.994421	0.04218	-5.06789	-0.1515	0.868936	4.50351	0.808184	-5.226	-4.34541	-5.33855	-4.88	0.9351	0.563829	0.700653	-0.437848	0.997575	3.62	0.16966	89	0.938733	0.000407	0.936706	0.000429	0.548676	0.73862	0.9418	0.876225	1.0976	0.697558	0.392	0.918592	2.33	0.996455	0.704
T26P	27	B	-	0.104151	0.2111	0.79463	0.237765	0.103756	-1	25.8	25.8	0.188	0.970822	0.585303	0.274613	0.976563	0.20398	-1.91231	-0.3679	0.879294	4.74116	0.72626	-2.584	-3.16735	-4.0426	-4.91	0.91766	0.841913	0.700653	-0.599807	0.399768	4.68	0.269857	38	0.779659	0.000453	0.920008	0.000429	0.127744	0.872826	0.9359	0.896338	1.1569	0.831315	0.256	0.963131	2.33	0.998572	0.732
V27M	28	B	-	0.138432	0.0948	0.76188	-0.198397	-0.108201	1	23.6	23.6	0.0111	0.0677866	0.573248	0.274949	0.996967	0.05619	-0.92612	-0.2385	0.709191	4.09691	0.865129	-5.277	-5.07969	-5.30074	-4.95	0.62621	0.115185	0.700653	-0.700722	0.169831	3.56	0.0768041	21	0.633799	0.000156	0.719228	0.058918	0.992161	0.623398	0.9071	0.192928	0.5051	0.761513	0.57	0.730948	1.245	0.991654	NA
L28F	29	B	-	0.103401	0.1219	0.763129	0.0914583	-0.106403	0	23.9	23.9	0.0342	0.938884	0.555148	0.167911	0.998287	0.04765	-3.32377	-0.1577	0.666274	5.14916	0.853023	-3.226	-4.45585	-4.80305	-4.89	0.972	0.772795	0.700653	-0.442983	1	4.68	0.052983	22	0.80808	0.000232	0.884611	0.003356	0.515928	0.682042	0.922	0.660872	1.1065	0.745864	0.57	1.04441	1.245	0.993427	0.473
L28H	29	B	-	0.0816269	0.1416	0.757297	0.151442	-0.0202406	-3	22.7	22.7	0.0036	0.909604	0.467939	0.0931319	0.967671	0.05903	-1.76338	-0.2465	0.535357	2.22756	0.914989	-3.771	-4.51822	-3.06285	-4.88	0.71887	0.194311	0.700653	-0.0763641	0.068785	3.58	0.139927	99	0.47125	0.000124	0.718228	0.003356	0.79499	0.889807	0.8249	0.776505	0.5869	0.882417	0.522	0.714249	-0.55	0.994874	0.461
L28P	29	B	-	0.0774932	0.274	0.764731	0.228437	0.0903571	-3	24.1	24.1	0.0035	0.807623	0.554875	0.213629	0.993228	0.0962	-3.13709	-0.3873	0.674185	3.59361	0.893432	-3.104	-3.43299	-1.94359	-4.88	0.84225	0.635989	0.700653	-0.42714	0.068785	3.58	0.303047	98	0.812546	0.000107	0.737926	0.003356	0.561731	0.873696	0.8921	0.866085	0.7364	0.863008	0.416	0.744255	1.245	0.996547	0.526
K29E	30	B	-	0.136644	0.5654	0.779015	0.212767	0.0678484	1	24.7	24.7	0.0047	0.95461	0.564902	0.140643	0.990626	0.17493	-0.853259	-0.3351	0.829975	5.28019	0.897689	-2.772	-2.81169	-2.04602	-4.14	0.98916	0.917193	0.700653	-0.442804	0.999979	4.68	0.311613	56	0.982042	0.000319	0.825317	2e-06	0.578891	0.846774	0.8982	0.671484	0.9694	0.787229	0.48	0.814303	2.01	0.996403	0.565
K29R	30	B	-	0.147062	0.105	0.776832	0.125774	-0.0571111	2	25.3	25.3	0.0129	0.915772	0.568024	0.16367	0.989415	0.07522	-2.1628	-0.176	0.719029	6.10302	0.886032	-3.178	-2.80539	-3.37667	-4.18	0.98916	0.921308	0.700653	-0.320296	0.999979	4.68	0.106963	26	0.897989	0.000425	0.89651	2e-06	0.551472	0.7418	0.9016	0.650088	0.8899	0.746199	0.522	0.89399	1.865	0.992316	0.543
E30D	31	B	-	0.204592	0.2259	0.785635	0.062068	-0.14862	2	22.4	22.4	0.0042	0.892009	0.558396	0.190771	0.925376	0.04087	-2.1292	-0.2627	0.757376	2.82507	0.84334	-3.135	-3.4823	-4.07487	-4.26	0.88883	0.372755	0.700653	-0.186519	0.0227705	0.0448	0.0755299	45	0.948275	0.000144	0.869413	3e-06	0.876167	0.441806	0.8685	0.570607	0.736	0.560923	0.566	0.900146	1.79	0.993626	0.539
E30K	31	B	-	0.192974	0.3438	0.783189	0.0832166	0.0645263	1	28.4	28.4	0.1268	0.942991	0.590135	0.188097	0.99735	0.10181	-2.1148	-0.3189	0.837006	7.44412	0.778941	-3.878	-3.92361	-4.39634	-4.27	0.97692	0.908829	0.700653	-0.900598	1	4.68	0.176143	56	0.764347	0.000362	0.965303	3e-06	0.378831	0.662769	0.934	0.800504	1.0428	0.692401	0.496	1.01989	2.685	0.996371	0.591
E30V	31	B	-	0.194065	0.5251	0.78428	0.0974502	0.117539	-2	29.7	29.7	0.193825	0.268211	0.592155	0.175198	0.962039	0.13508	-4.67145	-0.3102	0.871495	7.14694	0.676822	-5.277	-4.3461	-6.96197	-4.36	0.97799	0.865543	0.700653	-1.89104	0.999989	4.87	0.231999	121	0.671751	0.000518	0.925407	3e-06	0.984137	0.921854	0.9323	0.0945317	1.0673	0.667384	0.516	1.07643	2.685	0.997721	NA
Q31K	32	B	-	0.187888	0.2244	0.784146	0.117622	-0.068821	1	23.7	23.7	0.0074	0.971403	0.565807	0.205647	0.954917	0.05302	-5.1668	-0.3179	0.817457	5.86613	0.776971	-2.896	-3.19214	-3.07598	-4.12	0.96876	0.866394	0.700653	-0.955956	0.834652	4.87	0.249376	53	0.885752	0.000381	0.973803	4e-06	0.246565	0.677593	0.9049	0.739828	1.1007	0.803186	0.518	1.08577	2.38	0.99487	0.587
L32F	33	B	-	0.353952	0.1977	0.789493	-0.258739	-0.144308	0	22.6	22.6	0.0142	0.0329353	0.538009	0.234287	0.99774	0.04596	-2.81375	-0.2156	0.713969	3.95775	0.85793	-5.809	-4.5204	-5.92905	-4.16	0.67063	0.189807	0.700653	-0.397941	0.107045	3.75	0.0714059	22	0.632248	0.000139	0.952605	0.000344	0.998718	0.695112	0.8	0.0178109	0.2983	0.542983	0.574	0.946057	1.245	0.991222	NA
K33E	34	P	MH	0.258688	0.9039	0.80504	0.399267	0.335743	1	28.3	28.3	0.8319	0.990314	0.602072	0.208349	0.995466	0.80149	-3.77487	-0.3471	0.834538	8.17089	0.79171	-4.791	-3.22879	-4.79453	-4.55	0.98689	0.917193	0.700653	-2.43076	0.999989	4.87	0.487542	56	0.987631	0.000494	0.996464	1e-06	0.218089	0.956748	0.9454	0.969331	1.0893	0.886364	0.118	1.22053	2.8	0.999097	0.828
K33N	34	B	-	0.301925	0.9741	0.797723	0.112439	-0.0762658	0	23.35	23.35	0.5391	0.990155	0.576566	0.203324	0.995859	0.76097	-5.12285	-0.3404	0.85298	4.22128	0.794704	-5.374	-3.96364	-3.82921	-4.58	0.883635	0.395609	0.700653	-2.43076	0.495979	3.84	0.43653	94	0.790316	0.000252	0.9968	1e-06	0.435126	0.904663	0.9267	0.869535	1.0512	0.812605	0.368	1.09957	2.455	0.997061	0.697
L34F	35	B	-	0.375046	0.1634	0.836611	0.0562871	-0.156924	0	18.46	18.46	0.0015	0.907394	0.492461	0.093791	0.997365	0.09303	-1.64633	-0.3092	0.546903	2.30452	0.891921	-5.274	-4.36398	-7.22478	-4.88	0.6349	0.138858	0.700653	-0.414797	0.0898427	3.83	0.195836	22	0.759513	0.000137	0.923508	0.146421	0.581697	0.584388	0.8509	0.564307	0.5469	0.72046	0.522	0.642996	-0.105	0.991682	0.594
L34I	35	B	-	0.291447	0.1473	0.82872	0.0727069	-0.133338	2	18.8	18.8	0.0038	0.563472	0.495544	0.242456	0.986931	0.0387	-1.97315	-0.2498	0.587906	1.86357	0.905217	-6.58	-4.55086	-8.79478	-4.85	0.75529	0.30369	0.700653	-0.349672	0.0898427	3.83	0.0689005	5	0.87619	0.000142	0.885211	0.146421	0.934353	0.503188	0.8261	0.471527	0.3866	0.601747	0.526	0.549989	0.605	0.98992	0.605
L34V	35	B	-	0.315354	0.1227	0.83476	0.0888428	-0.11016	1	15.46	15.46	0.0006	0.218821	0.509546	0.149816	0.962419	0.08305	0.103744	-0.1979	0.625477	1.41297	0.890159	-5.091	-3.62231	-7.485	-4.74	0.75808	0.346382	0.700653	-0.216545	0.0898427	3.83	0.10818	32	0.639537	0.00018	0.921608	0.146421	0.981088	0.574628	0.7064	0.439934	0.1227	0.394474	0.524	0.362999	0.745	0.980203	0.557
C35R	36	P	MH	0.44038	0.9838	0.840523	0.520268	0.509553	-3	29.5	29.5	0.8677	0.999647	0.627085	0.358944	0.990341	0.94293	-6.02816	-0.5424	0.923114	8.07106	0.463771	-6.749	-2.2484	-6.79083	-4.95	0.97765	0.941754	0.700653	-3.63132	0.999989	4.87	0.872078	180	0.972638	0.000567	0.978102	0	0.0955096	0.987507	0.9596	0.99315	1.1016	0.919596	0.116	1.39109	2.93	0.999531	0.953
L36V	37	B	-	0.418713	0.2463	0.839982	0.208846	0.0622168	1	24	24	0.1484	0.915585	0.628254	0.291324	0.958282	0.14321	-8.04228	-0.3064	0.83859	5.10604	0.713332	-6.055	-3.46004	-7.92989	-4.97	0.93862	0.518697	0.700653	-1.9862	0.86006	3.83	0.178321	32	0.91654	0.000317	0.985741	0.028036	0.914996	0.887346	0.9512	0.810969	0.8943	0.647556	0.264	1.0074	2.905	0.996808	0.725
A38S	39	B	-	0.456972	0.1328	0.843497	0.13747	-0.0403109	1	25.1	25.1	0.0422	0.822503	0.595831	0.162033	0.98964	0.22631	-5.00066	-0.1321	0.815479	4.73753	0.786309	-4.535	-3.39166	-6.14002	-5.23	0.85046	0.46135	0.700653	-0.0843771	0.997741	4.87	0.127125	99	0.863212	0.000473	0.955504	0.004373	0.921792	0.811645	0.9559	0.842237	1.2112	0.702736	0.554	0.850351	2.72	0.995703	NA
A38T	39	B	-	0.480569	0.1206	0.842968	-0.0720879	-0.0423891	0	24.1	24.1	0.006	0.345153	0.583372	0.213003	0.995345	0.28474	-3.76903	-0.1262	0.829099	4.56251	0.813925	-5.015	-3.8123	-7.87709	-4.78	0.90987	0.595837	0.700653	-0.174305	0.997741	4.87	0.171843	58	0.913739	0.000287	0.952805	0.004373	0.968542	0.716734	0.9454	0.748508	1.1731	0.74642	0.574	0.857119	2.025	0.995165	NA
E39G	40	B	-	0.557199	0.7658	0.856395	0.351525	0.267165	-2	29.7	29.7	0.1462	0.995168	0.610351	0.192539	0.996371	0.40536	-4.77203	-0.2743	0.916027	6.05841	0.790295	-5.71	-3.02776	-9.16191	-4.95	0.98856	0.924635	0.700653	-1.50042	0.999989	4.87	0.70511	98	0.948445	0.000488	0.990644	2e-06	0.151162	0.931083	0.9533	0.940242	1.0792	0.809313	0.162	1.11031	2.58	0.998556	0.722
E39K	40	B	-	0.591918	0.8116	0.845534	0.158091	0.175847	1	29.5	29.5	0.7873	0.899233	0.588364	0.256682	0.992505	0.46264	-5.7998	-0.3383	0.853564	6.60582	0.792214	-6.739	-4.07369	-10.8412	-4.93	0.98816	0.916015	0.700653	-2.89536	1	4.87	0.803146	56	0.97976	0.000526	0.996589	2e-06	0.499886	0.944766	0.9519	0.913601	1.1033	0.741367	0.39	0.955076	2.58	0.998483	0.664
E39Q	40	B	-	0.593224	0.6357	0.839884	0.22826	0.0901035	2	27.6	27.6	0.7679	0.982123	0.630141	0.203437	0.993025	0.25978	-4.73928	-0.2888	0.85977	7.66375	0.686619	-5.477	-3.9219	-8.58575	-4.96	0.99029	0.918534	0.700653	-0.767514	1	4.87	0.451936	29	0.865845	0.000543	0.984502	2e-06	0.48414	0.919161	0.9623	0.898376	1.1018	0.721332	0.444	1.01715	2.93	0.997265	0.647
G40A	41	P	MH	0.573416	0.8103	0.846848	0.262795	0.139711	0	26.5	26.5	0.7376	0.995559	0.65048	0.322663	0.983887	0.46804	-6.87887	-0.3813	0.935378	7.63539	0.788816	-3.535	-3.28604	-10.2702	-5.94	0.99029	0.924899	0.700653	-1.36825	1	4.87	0.56247	60	0.873825	0.00052	0.977602	2e-06	0.204247	0.945141	0.9819	0.984944	1.0544	0.762494	0.16	1.06783	2.945	0.998197	0.952
G40S	41	B	-	0.64563	0.8027	0.845273	0.249296	0.12032	0	27.8	27.8	0.101	0.994032	0.615211	0.348147	0.995626	0.60231	-4.84676	-0.3194	0.908143	6.21745	0.814768	-3.943	-3.30184	-9.90833	-5.87	0.98816	0.93104	0.700653	-1.35305	1	4.87	0.58303	56	0.934546	0.000447	0.996534	2e-06	0.120995	0.894684	0.9744	0.984001	1.0854	0.815914	0.18	1.02607	2.6	0.998051	0.931
F41L	42	B	-	0.796526	0.9768	0.812063	0.150032	-0.0222662	0	17.0467	17.0467	0.0043	0.909837	0.541209	0.094412	0.798003	0.35381	-4.13522	-0.353	0.757342	1.31211	0.823471	-4.49	-2.26899	-5.41256	-4.31	0.80863	0.42614	0.700653	-0.390801	0.363006	-0.643333	0.313433	22	0.742374	0.000112	0.845915	1e-06	0.337781	0.924887	0.854033	0.859989	0.684	0.749861	0.241333	0.64637	0.53	0.996186	0.723
G42R	43	B	-	0.52741	0.9799	0.833368	0.396185	0.331316	-2	29.1	29.1	0.8976	0.999118	0.632913	0.38618	0.997733	0.77553	-8.12484	-0.4563	0.890187	6.21004	0.673185	-2.384	-3.60082	-10.3127	-4.96	0.98798	0.930465	0.700653	-3.25778	0.998704	3.82	0.812384	125	0.904652	0.000577	0.999394	3e-06	0.463277	0.939234	0.9576	0.956441	1.0911	0.88546	0.154	1.12801	2.965	0.999203	0.74
G42S	43	B	-	0.499536	0.7498	0.828162	0.0804651	0.132852	0	28.2	28.2	0.75	0.780699	0.594418	0.350273	0.994988	0.43106	-8.06023	-0.3127	0.878189	5.46553	0.734184	-2.915	-3.53538	-8.28459	-4.89	0.98477	0.927035	0.700653	-3.01934	0.998704	3.82	0.535375	56	0.895215	0.000567	0.999355	3e-06	0.917383	0.916	0.946	0.934046	1.0718	0.721295	0.52	1.02607	2.965	0.998402	NA
R44C	45	P	MH	0.796632	0.7373	0.825486	0.527007	0.519232	-3	28	28	0.8301	0.954761	0.636282	0.226699	0.998404	0.59971	-7.68685	-0.4164	0.886938	5.55506	0.594567	-5.5	-4.30582	-11.0947	-4.99	0.9535	0.731312	0.700653	-3.25825	0.998463	3.81	0.705697	180	0.960781	0.000548	0.9956	0.000401	0.109753	0.927048	0.9601	0.990866	1.0945	0.803426	0.12	1.20624	2.965	0.999228	0.958
R44H	45	P	MH	0.739973	0.6173	0.809126	0.401765	0.523974	0	31	31	0.8055	0.982508	0.635965	0.297389	0.994878	0.32384	-6.8143	-0.3773	0.883447	7.61507	0.827642	-5.131	-4.46039	-9.35479	-4.97	0.98394	0.915518	0.700653	-3.13903	0.998502	3.81	0.562491	29	0.976621	0.000567	0.959004	0.000401	0.79923	0.909295	0.9607	0.929149	1.0959	0.853282	0.232	1.14905	2.965	0.999128	NA
R44P	45	P	RRD	0.77741	0.9891	0.857174	0.538942	0.536377	-2	32	32	0.8167	0.997403	0.635965	0.329809	0.989247	0.81685	-7.28247	-0.5496	0.885613	7.62893	0.648877	-6.725	-4.49066	-14.1205	-4.97	0.98619	0.966658	0.700653	-3.25825	0.998502	3.81	0.892082	103	0.970087	0.00056	0.988951	0.000401	0.104126	0.931974	0.9607	0.97243	1.0959	0.907049	0.13	1.2482	2.965	0.999453	0.813
L45P	46	B	-	0.607968	0.9012	0.817219	0.474787	0.444222	-3	30	30	0.1442	0.982844	0.610034	0.444236	0.996572	0.43796	-4.58421	-0.4328	0.882127	5.84649	0.808868	-8.383	-5.31047	-8.04146	-4.83	0.98117	0.960499	0.700653	-1.03972	0.999989	4.87	0.764537	98	0.981072	0.000546	0.907909	2e-05	0.0982106	0.971602	0.9506	0.944596	1.0845	0.811219	0.264	1.23039	2.8	0.999194	0.654
L45V	46	B	-	0.586127	0.2363	0.802766	0.186953	0.0307684	1	24.9	24.9	0.036	0.961767	0.610448	0.257636	0.967003	0.08688	-2.71001	-0.3276	0.741294	6.50858	0.829996	-5.468	-3.7697	-9.76377	-4.85	0.98547	0.908623	0.700653	-0.311074	1	4.87	0.121336	32	0.94131	0.000409	0.951405	2e-05	0.456434	0.814177	0.9393	0.849544	1.0662	0.686258	0.482	0.696995	2.8	0.995263	0.591
F47L	48	B	-	0.408544	0.9259	0.792974	0.189404	0.0619104	0	26.3	26.3	0.099	0.991415	0.585392	0.248154	0.989053	0.16467	-5.25023	-0.3405	0.870756	4.87984	0.712437	-5.429	-2.08785	-7.87562	-4.85	0.937107	0.533646	0.700653	-0.942363	0.579184	4.03	0.210615	22	0.886311	0.000431	0.960304	1e-06	0.502422	0.755328	0.938933	0.853957	1.1058	0.869646	0.505333	1.05761	2.125	0.998466	0.518
F47S	48	B	-	0.4056	0.4629	0.788224	0.306066	0.201866	-2	29.9	29.9	0.0372	0.993968	0.576003	0.143495	0.995485	0.43727	-2.33537	-0.4135	0.889232	4.82141	0.661895	-5.482	-3.46241	-6.72308	-4.93	0.92153	0.588793	0.700653	-0.328405	0.971413	4.87	0.483884	155	0.848172	0.000362	0.970503	1e-06	0.163989	0.883962	0.9338	0.943255	1.0651	0.932386	0.152	1.38393	1.92	0.998983	0.774
L48P	49	B	-	0.443617	0.9705	0.835124	0.301236	0.194928	-3	31	31	0.7676	0.997259	0.632967	0.463415	0.997216	0.86431	-6.69658	-0.5006	0.900516	8.21024	0.522072	-6.037	-5.15647	-8.92311	-5.2	0.98117	0.960499	0.700653	-3.13148	0.999989	4.87	0.874011	98	0.983605	0.000552	0.969103	0.000306	0.0278895	0.984116	0.9663	0.977492	1.1005	0.943994	0.198	1.32555	2.91	0.999137	0.851
P50S	51	B	-	0.355117	0.1343	0.797218	0.123852	-0.0598715	-1	22.8	22.8	0.0012	0.821352	0.530241	0.0581977	0.995023	0.23603	-0.497702	-0.0747	0.849325	1.73036	0.920744	-3.726	-3.24897	-6.19734	-4.85	0.66967	0.15402	0.700653	-0.0294174	0.17223	3.77	0.0910813	74	0.888499	0.00017	0.891811	0.001211	0.810113	0.66812	0.7898	0.840475	0.5827	0.731226	0.396	0.512335	0.86	0.988044	0.686
P50T	51	B	-	0.379629	0.1386	0.796952	0.155627	-0.0142296	-1	22.9	22.9	0.0005	0.750751	0.576071	0.067056	0.99537	0.40706	-1.03242	-0.0821	0.879432	1.97998	0.917019	-4.362	-3.42739	-6.13112	-4.88	0.68079	0.157571	0.700653	-0.0406616	0.17223	3.77	0.107364	38	0.549222	0.000226	0.906609	0.001211	0.787997	0.591721	0.8479	0.858155	0.6612	0.905213	0.386	0.555298	1.26	0.992223	0.682
T51A	52	B	-	0.483263	0.2442	0.832683	0.157974	0.0720078	0	24.7	24.7	0.0521	0.960246	0.583108	0.235291	0.993259	0.11146	-2.58113	-0.2964	0.840798	6.69651	0.752116	-3.162	-3.08915	-3.75298	-4.77	0.98842	0.90028	0.700653	-0.546027	0.999987	4.81	0.156821	58	0.983192	0.000489	0.956404	2e-06	0.596729	0.712078	0.9418	0.83171	1.0533	0.748349	0.566	1.0039	2.245	0.996847	0.432
T51I	52	B	-	0.515216	0.3699	0.831796	0.0816261	0.0519315	-1	23.7	23.7	0.0057	0.989617	0.547806	0.120783	0.997579	0.1653	-0.472977	-0.2321	0.836415	4.21572	0.810711	-4.468	-4.00931	-3.11185	-4.88	0.96963	0.737293	0.700653	-0.284485	1	4.81	0.167224	89	0.988896	0.0004	0.965903	2e-06	0.676223	0.791376	0.909	0.798314	0.8436	0.664015	0.526	1.0674	1.355	0.996307	0.475
T51N	52	B	-	0.521177	0.6805	0.832665	0.0436579	0.0304411	0	25.1	25.1	0.6864	0.838068	0.597263	0.364725	0.986981	0.17634	-5.27297	-0.352	0.857762	7.03795	0.64632	-3.14	-4.06628	-5.96804	-4.85	0.97815	0.780852	0.700653	-2.58064	1	4.81	0.303279	65	0.964795	0.000522	0.987101	2e-06	0.959232	0.865128	0.9536	0.897739	1.1032	0.772377	0.506	1.1003	2.595	0.997568	NA
S52I	53	B	-	0.450341	0.8799	0.795688	0.266655	0.145255	-2	27.3	27.3	0.2997	0.995243	0.611724	0.307906	0.989457	0.78824	-4.30879	-0.3613	0.907727	6.86984	0.652352	-5.917	-4.68835	-4.70469	-4.97	0.94334	0.816848	0.700653	-1.64349	0.983913	3.7	0.51397	142	0.965972	0.000475	0.989301	0.001882	0.808766	0.904996	0.949	0.859749	1.0426	0.680496	0.482	1.09938	2.455	0.998648	0.514
S52N	53	B	-	0.432666	0.8022	0.791714	0.120825	-0.0642193	1	26.1	26.1	0.1769	0.887664	0.609207	0.379166	0.949505	0.58495	-6.49779	-0.3025	0.802501	7.13914	0.722993	-5.015	-4.61314	-4.02858	-4.85	0.94658	0.822747	0.700653	-2.47555	0.983913	3.7	0.286403	46	0.994507	0.000428	0.987801	0.001882	0.850675	0.907019	0.9497	0.779304	1.1225	0.699115	0.524	0.968163	2.8	0.995081	0.46
N53K	54	B	-	0.279351	0.8297	0.791011	0.0964563	-0.0992235	0	18.855	18.855	0.0625	0.922398	0.586909	0.223456	0.988019	0.43356	-4.83176	-0.3298	0.826521	1.94739	0.777855	-4.422	-3.00907	-1.4577	-4.88	0.36734	0.230071	0.718356	-2.00122	0.0415779	-2.98	0.138575	94	0.923292	0.000369	0.963204	1e-06	0.424836	0.948688	0.9308	0.870628	0.9025	0.848394	0.402	1.09369	2.295	0.995627	0.605
N53S	54	B	-	0.284208	0.1629	0.785247	0.117922	-0.0683903	1	23.7	23.7	0.03	0.956561	0.574182	0.151923	0.971277	0.16833	-1.57481	-0.2965	0.760733	3.88063	0.835759	-3.085	-1.85196	-3.22304	-4.89	0.9365	0.763888	0.718356	-2.06069	0.999935	4.81	0.0536233	46	0.867584	0.000401	0.979502	1e-06	0.595562	0.911261	0.929	0.571711	1.0604	0.834316	0.548	0.739975	2.295	0.993929	0.371
A54E	55	B	-	0.414342	0.8629	0.823254	0.216751	0.156436	-1	25.8	25.8	0.3417	0.922353	0.585203	0.296429	0.984036	0.78247	-3.13566	-0.3468	0.840746	7.1989	0.83979	-1.881	-3.67999	-6.01505	-4.82	0.98953	0.850102	0.718356	-0.925396	1	4.81	0.214424	107	0.965284	0.000491	0.955004	3e-06	0.956416	0.965709	0.9498	0.911812	1.1049	0.791408	0.536	1.10648	2.4	0.9985	0.411
A54P	55	B	-	0.391058	0.8894	0.831914	0.238504	0.104818	-1	27.6	27.6	0.0514	0.976784	0.574949	0.315701	0.990464	0.63988	-4.71805	-0.4009	0.846077	5.97544	0.824104	-3.51	-3.21443	-0.619167	-4.92	0.97684	0.901016	0.718356	-1.32683	0.560835	3.7	0.33592	27	0.939679	0.000469	0.961304	3e-06	0.632978	0.915999	0.9274	0.901366	1.0101	0.83357	0.526	1.17294	2.05	0.99837	0.408
A54T	55	B	-	0.40747	0.3766	0.813484	0.0517585	0.0622728	0	24.7	24.7	0.0035	0.681601	0.585487	0.202601	0.995061	0.29822	-1.9085	-0.2501	0.826931	5.97099	0.924382	-3.896	-3.82515	-4.0303	-4.83	0.97389	0.747483	0.718356	-0.410007	0.560835	3.7	0.0847746	58	0.957986	0.000441	0.966803	3e-06	0.995109	0.872981	0.9391	0.86369	1.0108	0.765511	0.558	0.796605	2.05	0.996463	0.36
A54V	55	B	-	0.402863	0.5322	0.816111	0.156475	0.087619	0	26.2	26.2	0.041425	0.966878	0.587478	0.197297	0.99806	0.29837	-4.12202	-0.2472	0.835511	6.94861	0.884533	-3.309	-3.69995	-3.11266	-4.9	0.98839	0.854116	0.718356	-1.88435	1	4.81	0.142853	64	0.976091	0.000419	0.887511	3e-06	0.945649	0.947484	0.9491	0.892108	1.101	0.828706	0.546	1.01228	2.4	0.996742	NA
D60G	61	P	MH	0.832305	0.9486	0.85472	0.323469	0.226865	-1	29.1	29.1	0.8088	0.993883	0.624828	0.217405	0.841381	0.64433	-6.01304	-0.3595	0.934298	5.45033	0.630803	-3.502	-3.08001	-3.82972	-4.92	0.97037	0.921458	0.718356	-3.00516	0.999508	3.66	0.835378	94	0.872887	0.000538	0.992867	2e-06	0.137273	0.56933	0.9541	0.925077	1.0858	0.820696	0.35	1.17812	2.87	0.998766	0.719
L61V	62	B	-	0.657761	0.2342	0.819924	0.138001	0.0433178	1	21.7	21.7	0.0245	0.166251	0.58685	0.25184	0.743867	0.23618	-2.68899	-0.3296	0.775731	2.07846	0.846101	-5.802	-3.40039	-5.26122	-5.07	0.89274	0.557947	0.718356	-0.347155	0.102162	2.55	0.253929	32	0.881903	0.000335	0.954705	7.1e-05	0.980337	0.272065	0.8836	0.394775	1.0128	0.520691	0.61	0.52968	2.365	0.996003	0.602
C64R	65	B	-	0.505882	0.9842	0.850871	0.328322	0.233836	-3	29.1	29.1	0.4799	0.998322	0.647813	0.395614	0.894388	0.94219	-6.92477	-0.5425	0.936721	5.03969	0.452341	-8.667	-1.74072	-10.774	-5.56	0.94064	0.926945	0.718356	-3.76477	0.618498	2.62	0.932397	180	0.848704	0.000563	0.994181	0	0.0475623	0.834336	0.9731	0.982621	1.099	0.963725	0.196	1.39109	2.965	0.999222	0.897
V67I	68	B	-	0.568759	0.0673	0.800153	-0.268958	-0.2409	3	13.29	13.29	0.0022	0.0250875	0.569185	0.0305119	0.903284	0.02677	-3.63889	-0.0601	0.64881	0.884511	0.927821	-4.249	-4.47405	-4.40293	-4.86	0.08224	0.092083	0.718356	-0.053863	0.0165808	-0.525	0.0280578	29	0.67388	0.00012	0.856214	0.000176	0.997173	0.045438	0.8236	0.0556297	0.3767	0.495245	0.688	0.255059	1.32	0.981396	0.567
Q70P	71	B	-	0.662476	0.9713	0.829107	0.408317	0.348742	-1	27.4	27.4	0.6171	0.990616	0.605658	0.275457	0.933067	0.68306	-6.83405	-0.4732	0.85949	5.88413	0.680183	-2.795	-2.57872	-6.20906	-4.46	0.97261	0.964312	0.718356	-2.25507	0.999508	3.66	0.877313	76	0.944151	0.000547	0.982402	5e-06	0.208879	0.483624	0.928	0.896165	1.0348	0.939482	0.298	1.09064	2.7	0.999136	0.627
Q70R	71	B	-	0.566444	0.5353	0.815108	0.272831	0.154127	1	23	23	0.0867	0.960458	0.597905	0.139673	0.942851	0.35601	-4.06807	-0.3313	0.900877	2.77221	0.865661	-3.058	-2.83424	-7.63878	-4.93	0.97037	0.921458	0.718356	-0.761359	0.999508	3.66	0.704917	43	0.945537	0.000495	0.928407	5e-06	0.580287	0.388275	0.8908	0.79143	0.92	0.913737	0.34	0.405238	1.8	0.997107	0.758
R75Q	76	B	-	0.591897	0.9115	0.738742	0.262142	0.154258	1	29.8	29.8	0.5888	0.986949	0.632913	0.177065	0.99239	0.42427	-7.71451	-0.3843	0.888957	6.5707	0.835686	-6.009	-3.35845	-9.5785	-4.96	0.97327	0.900939	0.718356	-1.26422	0.999996	3.66	0.496841	43	0.910006	0.000467	0.998337	1.5e-05	0.16659	0.430897	0.9513	0.690316	1.0809	0.872699	0.552	1.01482	2.965	0.997912	NA
E79D	80	B	-	0.567432	0.9473	0.789846	0.2558	0.129663	2	25.05	25.05	0.73395	0.981432	0.631241	0.217652	0.929976	0.37878	-8.281	-0.2841	0.861473	4.33995	0.775473	-5.908	-3.68225	-8.76227	-5.03	0.910495	0.674292	0.718356	-2.36864	0.968336	3.66	0.210805	45	0.969108	0.000361	0.987968	2e-06	0.55627	0.57433	0.9579	0.676864	1.1319	0.739649	0.503	0.881535	2.905	0.998624	0.608
E79V	80	B	-	0.664462	0.9855	0.788547	0.282345	0.167793	-2	30	30	0.643725	0.996098	0.631959	0.173321	0.87599	0.62048	-8.25302	-0.3316	0.940762	6.26215	0.636929	-10.275	-3.96694	-9.211	-5.07	0.9705	0.920566	0.718356	-3.6402	0.999508	3.66	0.365434	121	0.790245	0.000538	0.988501	2e-06	0.626882	0.60839	0.9623	0.889695	1.0935	0.948387	0.468	1.10628	2.905	0.998813	0.647
M80I	81	B	-	0.544889	0.9341	0.800606	0.245622	0.115043	1	24.4	24.4	0.837733	0.961815	0.585525	0.179733	0.981534	0.34197	-4.38653	-0.3169	0.843725	3.06083	0.844189	-5.282	-3.01061	-8.81713	-4.85	0.976243	0.910457	0.718356	-0.612695	0.999996	3.66	0.268777	10	0.903763	0.000513	0.964504	4e-06	0.83688	0.399017	0.9062	0.760891	1.0157	0.857958	0.442	0.559722	2	0.996109	0.701
M80L	81	B	-	0.599422	0.5055	0.802773	0.234277	0.0987461	2	23.8	23.8	0.01985	0.785285	0.583048	0.111404	0.862097	0.17865	-2.98182	-0.2839	0.730675	2.82235	0.943024	-3.707	-1.68237	-4.25538	-4.76	0.971555	0.920566	0.718356	-0.483402	0.999508	3.66	0.201696	15	0.903076	0.000428	0.966903	4e-06	0.464433	0.141679	0.8985	0.394214	0.8998	0.810468	0.57	0.344598	1.8	0.995532	0.656
L81Q	82	B	-	0.156727	0.8954	0.801891	0.380256	0.308435	-2	28.2	28.2	0.704	0.988725	0.612934	0.389088	0.973754	0.73852	-5.78384	-0.4401	0.887726	5.53444	0.62648	-10.081	-3.88847	-12.7127	-5.07	0.95692	0.901162	0.718356	-3.12127	0.999508	3.66	0.442265	113	0.932876	0.000572	0.993401	0.002684	0.37281	0.583731	0.9584	0.912046	1.0895	0.925221	0.382	1.04961	2.8	0.999057	NA
A82P	83	B	-	0.406261	0.9406	0.794876	0.252732	0.125255	-1	26.4	26.4	0.8767	0.920942	0.580273	0.351585	0.956651	0.24564	-4.88653	-0.3807	0.908216	4.47983	0.848693	-9.143	-3.50453	-12.4011	-4.89	0.96662	0.947915	0.718356	-2.30952	0.999996	3.66	0.496496	27	0.958157	0.000493	0.988551	0.019165	0.951621	0.366855	0.934	0.752336	1.0541	0.763311	0.548	1.15951	2.31	0.998923	0.621
N83D	84	B	-	0.628039	0.2244	0.788451	0.170381	0.00696423	1	23.5	23.5	0.1607	0.940141	0.594326	0.172284	0.956558	0.20287	-4.32136	-0.3164	0.841572	2.38934	0.794872	-1.667	-2.53604	-8.80236	-4.84	0.98111	0.842785	0.718356	-0.486393	0.999508	3.66	0.239245	23	0.859202	0.000423	0.976202	1e-06	0.901956	0.194411	0.9041	0.432852	1.0035	0.794147	0.646	0.610884	2.48	0.99527	0.585
N83T	84	B	-	0.565141	0.1827	0.780857	0.101149	-0.00961784	0	23.3	23.3	0.0036	0.760164	0.570437	0.122724	0.871059	0.13929	-2.87062	-0.3327	0.861172	3.31482	0.781828	-2.672	-2.59671	-7.68487	-4.82	0.97677	0.759171	0.718356	-0.290156	0.296488	3.66	0.161904	65	0.718706	0.00035	0.978002	1e-06	0.982354	0.20716	0.8996	0.598331	0.9528	0.463872	0.628	0.841354	1.935	0.995889	0.536
T84M	85	B	-	0.745074	0.1343	0.711012	0.11216	0.223658	-1	23.5	23.5	0.02315	0.601835	0.586331	0.218048	0.918909	0.14598	-2.68744	-0.2641	0.851759	3.99458	0.824459	-5.639	-4.24808	-9.07582	-4.88	0.93592	0.368538	0.718356	-1.1077	0.490197	3.66	0.180748	81	0.828547	0.000503	0.957004	0.010442	0.963722	0.383749	0.9443	0.459978	1.1729	0.641545	0.468	1.03404	2.125	0.99754	NA
T84R	85	B	-	0.613167	0.1481	0.787492	0.276936	0.160023	-1	22.8	22.8	0.0456	0.895469	0.570186	0.143678	0.94417	0.16262	-1.5722	-0.2186	0.834069	3.47837	0.911076	-4.664	-3.209	-9.48877	-4.83	0.87487	0.440291	0.718356	-0.221898	0.490197	3.66	0.403616	71	0.763937	0.000298	0.875712	0.010442	0.801031	0.263849	0.9259	0.694265	1.076	0.64648	0.442	0.830161	1.225	0.997014	0.59
V85G	86	B	-	0.731125	0.1098	0.781655	0.210639	0.0647912	-3	18.38	18.38	0.000575	0.0864105	0.529816	0.0686447	0.645914	0.0696	0.870995	-0.3805	0.534956	1.15885	0.882085	-1.902	-2.87496	-2.1665	-4.79	0.74014	0.384554	0.718356	-0.112942	0.708869	3.66	0.123892	109	0.621444	0.000162	0.652935	0.142627	0.995014	0.17024	0.787	0.255012	0.4967	0.538243	0.46	0.433384	-0.485	0.98616	0.56
V85M	86	B	-	0.634913	0.0878	0.744171	0.199697	0.0490751	1	21.5	21.5	0.1863	0.646598	0.583962	0.166059	0.942932	0.04638	-3.18439	-0.1777	0.629745	3.1477	0.933775	-3.464	-4.52903	-4.00052	-4.86	0.93169	0.68627	0.718356	-0.0289436	0.999996	3.66	0.0910138	21	0.934201	0.000186	0.833717	0.142627	0.88207	0.156093	0.9217	0.4036	0.9814	0.638129	0.672	0.470325	1.39	0.99493	0.495
E86Q	87	B	-	0.641274	0.1582	0.768016	0.175376	0.0141391	2	21.1	21.1	0.0058	0.372127	0.574764	0.164274	0.835876	0.05821	0.472921	-0.1131	0.732552	2.29351	0.934472	-4.15	-3.90321	-6.70637	-4.85	0.98145	0.891352	0.718356	-0.153937	0.979276	3.66	0.0935704	29	0.801886	0.000287	0.848015	0.23862	0.928701	0.074384	0.8285	0.373008	0.7806	0.592114	0.77	0.316	0.63	0.991572	0.425
A87P	88	B	-	0.853467	0.1146	0.773397	0.163474	-0.00295732	-1	15.23	15.23	0.0007	0.0538329	0.515172	0.256348	0.88635	0.08777	-0.686708	-0.2105	0.669405	1.12168	0.938162	-3.781	-3.92681	-5.54844	-4.74	0.92119	0.781008	0.718356	-0.382184	0.272431	3.52	0.252868	27	0.80665	0.000154	0.679332	0.667352	0.665562	0.137307	0.7475	0.258375	0.1732	0.807688	0.702	0.414251	-0.345	0.984712	0.444
V89L	90	B	-	0.165401	0.0988	0.759529	0.108675	-0.0816715	1	17.76	17.76	0.0015	0.335924	0.517374	0.156885	0.905694	0.05982	-1.99426	-0.0436	0.621042	0.947687	0.94326	-3.018	-3.28234	-4.30852	-4.83	0.596855	0.328549	0.718356	-0.0893499	0.0505433	2.39	0.0806556	32	0.615185	0.000144	0.246775	0.064115	0.947476	0.184169	0.746	0.239473	0.0891	0.30206	0.654	0.720863	0.69	0.97506	0.439
V89M	90	B	-	0.088401	0.0777	0.7385	0.0421637	-0.0803572	1	19.96	19.96	0.005	0.381745	0.474873	0.211802	0.980444	0.03689	-2.16302	-0.0314	0.542833	1.40989	0.929911	-3.627	-4.58231	-4.23976	-4.86	0.34351	0.133116	0.718356	-0.0502435	0.0505433	2.39	0.074789	21	0.558068	0.000125	0.20118	0.064115	0.991177	0.226127	0.6735	0.305459	0.1352	0.431429	0.698	0.968114	0.69	0.977286	0.359
E90A	91	B	-	0.321793	0.1284	0.764176	0.162922	-0.00375082	-1	24.1	24.1	0.0261	0.365455	0.584748	0.097263	0.632984	0.06176	-1.77909	-0.0321	0.812614	2.00113	0.92085	-2.294	-2.80562	-2.00323	-4.89	0.92036	0.637339	0.718356	-0.148009	0.572454	3.52	0.314558	107	0.724482	0.000217	0.539346	0.000109	0.962422	0.366571	0.8789	0.446404	0.7659	0.554519	0.66	0.855802	1.5	0.990754	0.383
E90Q	91	B	-	0.239346	0.1302	0.764389	0.191202	0.036872	2	21.4	21.4	0.008	0.903245	0.584247	0.16058	0.941586	0.06782	-1.78797	-0.0097	0.782178	2.51447	0.947021	-3.831	-3.86254	-2.80404	-4.87	0.98854	0.894559	0.718356	-0.201932	0.999943	3.52	0.251126	29	0.801886	0.00024	0.249775	0.000109	0.895735	0.124765	0.8913	0.330142	0.8381	0.373183	0.746	0.404214	1.15	0.991232	0.265
S91L	92	B	-	0.46421	0.1428	0.766516	0.17364	0.112276	-2	24.5	24.5	0.023725	0.949645	0.558385	0.155274	0.985763	0.07043	-3.62223	-0.2963	0.825266	3.89481	0.896731	-4.503	-3.27952	-6.97186	-4.91	0.97579	0.923625	0.732398	-0.5267	0.999999	4.08	0.191048	145	0.883833	0.000244	0.919108	1.6e-05	0.971689	0.200453	0.9197	0.70801	1.0129	0.640906	0.64	0.568687	1.245	0.996605	0.574
S92F	93	B	-	0.307894	0.2405	0.767013	0.29713	0.18903	-2	26.5	26.5	0.171475	0.982331	0.586	0.185239	0.995238	0.12278	-4.31168	-0.2249	0.832317	5.36808	0.792261	-6.541	-4.77638	-8.07658	-5.14	0.97579	0.897047	0.732398	-0.718973	0.999999	4.08	0.388904	155	0.955131	0.000439	0.918008	3e-06	0.61106	0.27376	0.9366	0.820641	1.0677	0.921667	0.518	1.05808	1.78	0.997823	0.525
G94C	95	B	-	0.226966	0.5542	0.770768	0.369591	0.293116	-3	31	31	0.8011	0.998757	0.618078	0.271785	0.992659	0.29985	-4.36314	-0.4413	0.906643	8.85265	0.764623	-9.281	-5.34654	-10.6549	-4.86	0.98706	0.942996	0.732398	-2.27125	0.999999	4.08	0.514953	159	0.893474	0.000568	0.853215	2e-06	0.263607	0.362633	0.9582	0.785853	1.0928	0.834648	0.484	1.06025	2.79	0.9991	0.497
G95R	96	B	-	0.200825	0.7868	0.774572	0.293879	0.302694	-2	30.4	30.4	0.8418	0.985782	0.602745	0.242669	0.998528	0.5597	-3.68828	-0.4581	0.882216	8.28105	0.763578	-8.107	-3.89879	-10.1825	-4.86	0.9863	0.926698	0.732398	-0.883982	0.999999	4.08	0.377964	125	0.931188	0.00056	0.989657	2e-06	0.806517	0.33108	0.9528	0.864608	1.0902	0.815701	0.423	1.10997	2.76	0.999075	0.577
H97D	98	B	-	0.295359	0.9583	0.807838	0.378557	0.305995	-1	27.4	27.4	0.8314	0.998581	0.629726	0.223592	0.974788	0.68805	-7.13413	-0.2507	0.888013	8.14063	0.714117	-16.08	-2.51292	-12.4999	-4.9	0.98131	0.894067	0.732398	-2.01235	0.999999	4.08	0.633456	81	0.97853	0.000536	0.976702	1e-06	0.463674	0.295223	0.9597	0.86169	1.091	0.926232	0.36	1.2049	2.83	0.999244	0.627
T99M	100	B	-	0.453348	0.8594	0.749515	0.237575	0.329186	-1	26.3	26.3	0.221475	0.967845	0.643472	0.282708	0.994971	0.70144	-7.22169	-0.3654	0.92906	8.57888	0.682831	-8.158	-4.24935	-10.483	-4.98	0.97579	0.894067	0.732398	-3.05866	0.999999	4.08	0.308957	81	0.983686	0.000542	0.9971	1e-06	0.882239	0.335158	0.9629	0.901225	1.0922	0.944138	0.33	1.04844	2.98	0.998955	NA
L100F	101	B	-	0.579949	0.9296	0.837072	0.362104	0.282361	0	25.3	25.3	0.1012	0.998259	0.645693	0.350126	0.997861	0.66404	-7.94984	-0.3508	0.897601	7.15336	0.823348	-11.327	-4.69054	-9.90749	-5.22	0.8657	0.404282	0.732398	-3.14258	0.639316	4.08	0.787847	22	0.98804	0.000547	0.997056	6.9e-05	0.266881	0.342554	0.9691	0.877618	1.1052	0.879983	0.336	1.07171	2.98	0.999016	0.668
L100P	101	B	-	0.395663	0.9912	0.849941	0.577321	0.591505	-3	31	31	0.6252	0.999241	0.646206	0.440006	0.996764	0.95237	-8.23676	-0.5008	0.936738	7.72107	0.624468	-14.134	-4.31871	-11.3995	-5.25	0.97375	0.963373	0.732398	-3.14258	0.999869	4.08	0.974835	98	0.991703	0.00058	0.994956	6.9e-05	0.0681952	0.644554	0.9671	0.985781	1.0965	0.952823	0.15	1.32555	2.98	0.999516	0.894
L101P	102	B	-	0.482509	0.9929	0.817744	0.371171	0.295385	-3	25.9	25.9	0.5689	0.998855	0.601689	0.334709	0.996173	0.91453	-7.8871	-0.5008	0.93783	6.42151	0.685391	-14.267	-3.65131	-11.2913	-2.77	0.96117	0.922	0.732398	-3.13945	0.999869	4.08	0.932623	98	0.952698	0.000537	0.978302	7.9e-05	0.136436	0.583746	0.8263	0.961601	0.8001	0.922497	0.172	1.32555	2.98	0.99927	0.809
Y102C	103	B	-	0.591421	0.9714	0.843027	0.324227	0.52144	-2	29.1	29.1	0.6651	0.981524	0.666892	0.249674	0.994171	0.79809	-7.68578	-0.4206	0.942337	8.12331	0.575827	-10.994	-3.14751	-9.50364	-6.09	0.98456	0.933937	0.732398	-3.14302	0.999869	4.08	0.936134	194	0.932526	0.000585	0.990629	8e-06	0.868069	0.389175	0.981	0.956372	1.0677	0.849335	0.178	1.1544	2.98	0.999309	0.874
H104L	105	B	-	0.57325	0.907	0.830581	0.346669	0.260189	-3	27.3	27.3	0.115775	0.998016	0.620883	0.260443	0.956504	0.63636	-6.46201	-0.3447	0.910721	7.52598	0.676359	-11.652	-4.47978	-11.4316	-2.8	0.98486	0.916748	0.732398	-2.63566	0.999869	4.08	0.908218	99	0.981558	0.000568	0.980402	1e-06	0.786416	0.446179	0.8381	0.933934	0.8355	0.91502	0.212	1.14559	2.75	0.999181	0.772
H104R	105	B	-	0.615921	0.9588	0.830485	0.163909	0.179195	0	25.8	25.8	0.4275	0.971615	0.571071	0.219355	0.988418	0.691	-5.7752	-0.2635	0.90002	6.70382	0.67498	-8.937	-2.64913	-10.4292	-2.76	0.98456	0.916748	0.732398	-2.62765	0.999869	4.08	0.86561	29	0.996613	0.000556	0.985741	1e-06	0.689237	0.267552	0.8074	0.889634	0.7446	0.688181	0.422	1.13618	2.75	0.998647	NA
H104Y	105	B	-	0.578606	0.882	0.826171	0.277924	0.161442	2	25.4	25.4	0.8998	0.996862	0.620883	0.220357	0.990487	0.48149	-6.15541	-0.2667	0.918731	7.71431	0.615937	-9.911	-4.99802	-9.78061	-2.8	0.97579	0.894067	0.732398	-2.73578	0.999999	4.08	0.865427	83	0.992536	0.000538	0.989876	1e-06	0.605125	0.237087	0.8468	0.92368	0.8895	0.745851	0.232	1.10782	2.75	0.998884	0.817
A105T	106	B	-	0.419412	0.8909	0.83738	0.299039	0.191772	0	28.1	28.1	0.7886	0.997047	0.618411	0.261837	0.995939	0.60318	-7.12715	-0.3091	0.844447	8.08007	0.616867	-9.124	-3.55057	-7.629	-4.89	0.98478	0.889299	0.732398	-0.506271	0.999999	4.08	0.398531	58	0.975341	0.000542	0.995075	3e-06	0.641073	0.412899	0.9582	0.91296	1.0928	0.905582	0.486	1.01153	2.98	0.998755	0.659
I106T	107	B	-	0.416264	0.9538	0.839018	0.462066	0.42595	-1	27.9	27.9	0.4795	0.997627	0.586948	0.342438	0.993048	0.66539	-5.66035	-0.3406	0.939259	6.18386	0.696856	-9.528	-4.65481	-9.91044	-3.09	0.97375	0.901485	0.732398	-2.36404	0.999869	4.08	0.866456	89	0.966797	0.000579	0.910709	2e-06	0.422122	0.516463	0.8407	0.961391	0.8302	0.885597	0.18	1.15973	2.555	0.998863	0.827
L108F	109	B	-	0.377011	0.6734	0.834536	0.167161	0.228041	0	23.8	23.8	0.1237	0.435634	0.576263	0.279462	0.998061	0.30121	-3.29031	-0.3528	0.900087	5.65518	0.832576	-8.864	-5.19142	-10.6153	-3.51	0.95121	0.740749	0.732398	-0.704315	0.999999	4.08	0.938321	22	0.984829	0.000465	0.969436	3.1e-05	0.849085	0.206169	0.8855	0.93306	0.9281	0.801467	0.172	1.04849	1.995	0.997757	0.875
R109Q	110	B	-	0.332838	0.0816	0.783373	0.244577	0.113542	1	32	32	0.1175	0.962659	0.576459	0.258818	0.993975	0.14807	-4.57654	-0.2131	0.841667	6.90928	0.848006	-9.072	-4.35139	-9.5228	-3.18	0.98478	0.89859	0.732398	-0.635481	0.999999	4.08	0.801682	43	0.956407	0.000472	0.974203	0.00014	0.210478	0.312302	0.8638	0.919414	0.908	0.777136	0.49	0.643849	1.715	0.997317	0.69
H110R	111	B	-	0.386408	0.9911	0.859431	0.53243	0.527023	0	26.3	26.3	0.6456	0.998838	0.655209	0.442865	0.987295	0.7425	-7.31344	-0.3332	0.944868	7.15252	0.628513	-16.373	-5.95142	-10.4303	-5.39	0.98452	0.899923	0.732398	-3.44127	0.999073	4.08	0.990874	29	0.991841	0.000582	0.99598	1e-06	0.416916	0.432722	0.9737	0.990964	1.0896	0.949503	0.16	1.13956	2.98	0.999396	0.955
H110Y	111	B	-	0.350936	0.9518	0.854553	0.464164	0.428963	2	28.4	28.4	0.9308	0.992254	0.655125	0.356693	0.987885	0.62464	-6.80443	-0.2687	0.94394	7.46546	0.653446	-15.187	-6.40161	-7.832	-5.38	0.97579	0.894067	0.732398	-3.44127	0.999999	4.08	0.982125	83	0.982536	0.000577	0.99738	1e-06	0.699982	0.190251	0.9753	0.982204	1.0723	0.858202	0.172	1.10876	2.98	0.999378	0.924
A111V	112	B	-	0.382212	0.0964	0.809318	0.0202561	-0.20868	0	22.9	22.9	0.00055	0.425162	0.478166	0.151711	0.975368	0.09937	-1.04518	-0.1025	0.741529	1.54736	0.913893	-4.263	-2.69108	-3.93965	-2.64	0.33422	0.194365	0.732398	-0.26652	0.109441	4.08	0.169686	64	0.675779	0.000214	0.944306	0.978845	0.852666	0.104567	0.5579	0.686232	-0.3833	0.569744	0.806	0.594254	0.55	0.976557	0.59
H112Q	113	B	-	0.260501	0.5562	0.824334	0.388482	0.320251	0	23.5	23.5	0.0035	0.90436	0.560791	0.184564	0.952469	0.2205	-1.47842	-0.2047	0.848669	2.66274	0.923774	-8.767	-3.25659	-5.28309	-4.75	0.97922	0.728351	0.732398	-0.601043	0.14007	1.88	0.601279	24	0.877217	0.000388	0.889011	1e-06	0.831114	0.215846	0.8853	0.87696	0.7419	0.869232	0.418	0.98483	1.01	0.998174	0.468
H112Y	113	B	-	0.364985	0.1466	0.827142	0.209865	0.0636805	2	17.89	17.89	0.0023	0.934658	0.513444	0.0673604	0.936712	0.16646	-0.862139	-0.1081	0.614092	1.8906	0.942059	-4.014	-4.31885	-5.52867	-4.84	0.89517	0.482933	0.732398	-0.274428	0.957584	4.08	0.689036	83	0.881922	0.000252	0.90081	1e-06	0.594817	0.085354	0.874	0.6785	0.6537	0.844761	0.692	0.569309	-0.035	0.995246	0.561
R114C	115	B	-	0.150576	0.1019	0.777197	-0.0671932	-0.158448	-3	24.6	24.6	0.0509	0.163613	0.50653	0.116062	0.993918	0.18355	-2.4047	-0.232	0.768973	2.03393	0.741476	-6.375	-4.97104	-6.52664	-2.87	0.74963	0.346574	0.732398	-0.588338	0.00280692	0.656	0.461421	180	0.392692	0.000331	0.865913	0.083881	0.986797	0.219972	0.6516	0.497173	0.1839	0.29926	0.746	0.534907	1.245	0.989401	NA
R114H	115	B	-	0.140091	0.072	0.749306	-0.196908	-0.17119	0	27.9	27.9	0.1097	0.198861	0.4856	0.175742	0.998617	0.06951	-3.10991	-0.1929	0.636353	3.51809	0.865782	-6.486	-4.26466	-5.83028	-2.85	0.89751	0.442743	0.732398	-0.528887	0.0652355	4.08	0.196283	29	0.536652	0.000306	0.973403	0.083881	0.990986	0.186309	0.628	0.235244	-0.1243	0.487766	0.708	1.08621	1.245	0.976382	0.594
R114L	115	B	-	0.140085	0.1558	0.81353	0.109516	-0.0804644	-2	28.2	28.2	0.0173	0.764868	0.506371	0.176772	0.992668	0.20054	-1.65971	-0.2256	0.820094	3.38664	0.876975	-8.713	-4.68225	-5.54371	-2.86	0.94684	0.675663	0.732398	-0.76315	0.0652355	4.08	0.417951	102	0.700574	0.000296	0.964804	0.083881	0.785679	0.275869	0.6294	0.817221	0.0406	0.627771	0.522	0.989712	1.245	0.992497	0.701
R114P	115	B	-	0.128305	0.4422	0.827458	0.162274	-0.00468097	-2	30	30	0.1069	0.827285	0.485427	0.283954	0.989813	0.57147	-3.09632	-0.3652	0.716409	3.38158	0.83953	-10.039	-5.55602	-8.9625	-2.84	0.91677	0.806472	0.732398	-0.468274	0.0652355	4.08	0.784546	103	0.776643	0.000298	0.891611	0.083881	0.395805	0.260201	0.6118	0.863923	-0.0093	0.695712	0.514	1.12689	1.245	0.995159	0.701
M115I	116	P	RRD	0.418126	0.9605	0.829468	0.34242	0.254086	1	33.6667	33.6667	0.459367	0.982871	0.63488	0.285752	0.976344	0.30668	-6.20842	-0.3169	0.910538	7.55876	0.851914	-13.369	-3.63338	-13.7529	-4.97	0.994823	0.931897	0.732398	-2.45647	0.999995	4.08	0.633741	10	0.967399	0.000548	0.988876	0	0.827146	0.353061	0.9613	0.949579	1.091	0.771759	0.226	1.08044	2.945	0.998814	0.803
L117V	118	B	-	0.35797	0.4356	0.843944	0.256337	0.130434	1	22.5	22.5	0.2651	0.951134	0.611364	0.331798	0.944223	0.09943	-5.68262	-0.3278	0.839856	4.45786	0.798148	-4.756	-4.20278	-8.91107	-4.96	0.93738	0.58946	0.732398	-1.12318	0.995529	3.36	0.887392	32	0.925436	0.000521	0.983302	6.1e-05	0.874128	0.284879	0.9501	0.926108	1.0811	0.465638	0.302	1.02585	2.98	0.997947	0.821
S118N	119	B	-	0.395742	0.6767	0.851874	-0.0549256	-0.0522449	1	25.9	25.9	0.1244	0.72409	0.589432	0.34212	0.987645	0.08368	-5.40824	-0.1553	0.751907	6.70977	0.908327	-11.338	-5.29923	-7.78415	-5	0.98611	0.893169	0.732398	-2.06697	0.996009	4.4	0.799587	46	0.981981	0.000474	0.941606	9e-06	0.93565	0.139817	0.9423	0.888547	0.9991	0.755159	0.432	0.963082	1.795	0.99569	0.735
T121S	122	B	-	0.782142	0.191	0.777926	0.0556059	-0.0671381	1	22.25	22.25	0.0023	0.684518	0.487663	0.0712601	0.984043	0.03929	1.09194	-0.1242	0.686242	2.7116	0.965265	-6.476	-2.6947	-7.68609	-4.76	0.937655	0.635168	0.732398	-0.245911	0.839577	4.4	0.452137	58	0.655746	0.000337	0.740726	1e-06	0.754424	0.156537	0.8529	0.32693	0.47985	0.575974	0.724	0.591077	0.365	0.988301	0.347
T122A	123	B	-	0.58707	0.329	0.783935	0.233159	0.0971407	0	26.7	26.7	0.5834	0.992742	0.630353	0.19732	0.951916	0.22043	-6.03466	-0.3192	0.906663	6.82216	0.855356	-5.319	-3.1064	-8.5088	-4.87	0.9903	0.781091	0.732398	-0.406472	0.999953	4.4	0.622832	58	0.960282	0.000466	0.956971	1e-06	0.237996	0.57705	0.9534	0.696829	1.0912	0.80045	0.59	0.660181	2.825	0.997367	0.39
R124C	125	B	-	0.779934	0.4369	0.773479	0.182755	0.25044	-3	27.6	27.6	0.8975	0.986326	0.609979	0.183405	0.998592	0.18333	-1.39907	-0.4117	0.864567	5.82137	0.733104	-9.704	-4.4732	-12.0543	-4.93	0.97116	0.686967	0.732398	-0.358699	0.684043	3.3	0.879045	180	0.922368	0.000524	0.995834	9e-06	0.969646	0.287819	0.9487	0.840338	1.0071	0.698033	0.33	1.04505	2.635	0.998494	0.617
R124H	125	B	-	0.759758	0.2573	0.748201	0.269679	0.149599	0	31	31	0.114	0.989164	0.609718	0.142698	0.998956	0.10402	-3.60131	-0.3726	0.848112	7.86562	0.915778	-10.286	-4.18485	-9.752	-4.92	0.96201	0.896471	0.732398	-0.509523	0.997853	4.4	0.715139	29	0.891096	0.000474	0.976902	9e-06	0.388787	0.231924	0.9554	0.627861	1.0959	0.857097	0.676	0.887394	2.285	0.997381	0.397
S125C	126	B	-	0.681192	0.4804	0.8098	0.253429	0.126257	-1	26.3	26.3	0.7159	0.963126	0.627862	0.234072	0.98659	0.20835	-4.54081	-0.3289	0.925546	8.04275	0.8419	-9.431	-5.02944	-9.68373	-5.36	0.99348	0.888099	0.732398	-0.61731	1	4.4	0.834088	112	0.951977	0.000387	0.985801	4e-06	0.128114	0.371968	0.9711	0.885078	1.0801	0.844424	0.526	1.01083	2.52	0.997205	0.643
S125P	126	B	-	0.675198	0.9302	0.823339	0.341346	0.252544	-1	31	31	0.1924	0.99577	0.627862	0.395493	0.996658	0.60581	-7.07157	-0.4319	0.916314	7.52889	0.845989	-9.944	-3.75828	-10.8554	-5.36	0.99264	0.961874	0.732398	-2.70902	0.999953	4.4	0.914838	74	0.971536	0.000501	0.979802	4e-06	0.0972402	0.702897	0.9697	0.909827	1.094	0.892099	0.388	1.04216	2.87	0.999066	0.615
M126I	127	B	-	0.649752	0.2707	0.760372	0.121718	-0.0629363	1	19.7267	19.7267	0.0051	0.506122	0.552889	0.0909373	0.985921	0.13688	-1.83593	-0.1183	0.708928	2.38176	0.943791	-5.571	-2.75246	-5.02967	-4.8	0.830237	0.3807	0.732398	-0.171971	0.413197	4.4	0.209417	10	0.690995	0.000191	0.738826	0.000614	0.614208	0.06332	0.8347	0.181431	0.504467	0.433814	0.78	0.383124	0.69	0.990301	0.437
M126V	127	B	-	0.602961	0.0692	0.759654	0.0425919	-0.0797421	1	14.53	14.53	0.0006	0.0382704	0.552416	0.0677047	0.845838	0.11248	-0.728418	-0.1504	0.691413	0.519517	0.933829	-5.348	-1.97284	-3.16804	-4.78	0.44657	0.342845	0.732398	-0.0659053	0.0316658	2.21	0.276619	21	0.8339	0.000112	0.720928	0.000614	0.993565	0.0981	0.7809	0.0938295	0.0004	0.361349	0.676	0.35466	0.69	0.973663	NA
T127I	128	B	-	0.662483	0.8195	0.774559	0.256744	0.131019	-1	25.3	25.3	0.240825	0.988792	0.619149	0.196925	0.99668	0.25887	-5.14588	-0.3334	0.874543	6.63974	0.818636	-7.461	-4.33662	-11.3398	-4.88	0.96172	0.573908	0.732398	-2.32414	1	4.4	0.653084	89	0.952174	0.000425	0.986301	1e-06	0.757519	0.528371	0.9592	0.84475	1.095	0.769783	0.59	1.06551	2.75	0.998482	0.488
A131V	132	B	-	0.721958	0.911	0.831316	0.413316	0.355924	0	26.9	26.9	0.2339	0.993989	0.643862	0.309577	0.997808	0.41055	-6.69661	-0.2939	0.930924	8.93394	0.667804	-5.961	-3.05886	-10.4187	-5.29	0.99298	0.887143	0.732398	-3.10089	1	4.4	0.511706	64	0.997137	0.000487	0.995884	3e-06	0.429722	0.528444	0.9739	0.957291	1.0784	0.956114	0.158	1.02424	2.78	0.998858	0.837
D133N	134	B	-	0.75202	0.9282	0.836536	0.204	0.0552551	1	31	31	0.9693	0.995032	0.637558	0.248403	0.998024	0.1832	-7.25912	-0.3153	0.925237	9.92399	0.620709	-10.395	-3.83738	-8.84754	-4.94	0.99551	0.908233	0.732398	-2.1979	1	4.4	0.714358	23	0.959279	0.000556	0.9995	2e-06	0.268448	0.297806	0.9624	0.829362	1.0943	0.972039	0.66	1.01552	2.98	0.99746	0.509
V134A	135	B	-	0.670769	0.8175	0.843435	0.4096	0.350585	0	27.7	27.7	0.8816	0.996295	0.658689	0.337818	0.993019	0.13983	-8.25876	-0.3489	0.912581	8.20599	0.734855	-11.086	-3.76133	-7.84972	-5.69	0.99295	0.889633	0.732398	-3.56895	0.999953	4.4	0.699248	64	0.837956	0.00056	0.998667	1.4e-05	0.371287	0.779274	0.9777	0.957467	1.078	0.944341	0.128	1.1319	2.98	0.998754	0.818
V134M	135	B	-	0.683336	0.8805	0.835827	0.378951	0.306561	1	28.6	28.6	0.6778	0.991499	0.658689	0.405743	0.997026	0.18019	-7.9656	-0.3586	0.927015	10.3167	0.697151	-10.455	-4.87314	-10.6755	-5.69	0.99551	0.918321	0.732398	-2.44641	1	4.4	0.713261	21	0.986386	0.000574	0.9996	1.4e-05	0.534365	0.592613	0.9791	0.927352	1.0598	0.821847	0.188	1.03144	2.98	0.998602	0.785
L136P	137	B	-	0.842739	0.9889	0.856495	0.42059	0.5355	-3	32	32	0.971	0.997402	0.664124	0.42188	0.998384	0.44819	-7.69367	-0.4974	0.945231	8.71627	0.517155	-12.984	-3.91165	-12.0274	-6.1	0.99531	0.955768	0.732398	-3.12787	0.999991	4.93	0.97799	98	0.966988	0.000583	0.976602	7.5e-05	0.0619887	0.912913	0.9852	0.990216	1.0373	0.819438	0.108	1.32555	2.91	0.999436	0.94
Q137E	138	B	-	0.813198	0.1359	0.817294	0.236826	0.102407	2	25.4	25.4	0.9469	0.953194	0.602735	0.190831	0.948126	0.2191	-2.65391	-0.2877	0.767125	7.48004	0.861501	-11.664	-2.79455	-7.47374	-4.83	0.9956	0.903576	0.732398	-1.08913	1	4.93	0.650975	29	0.95232	0.000512	0.89951	4e-06	0.539284	0.165887	0.952	0.83304	1.0806	0.832481	0.676	0.777335	2.42	0.996741	0.482
D139N	140	B	-	0.836697	0.0878	0.776995	-0.0379618	-0.292306	1	24.2	24.2	0.0395	0.925521	0.52308	0.106596	0.99066	0.03781	-1.52689	-0.201	0.720216	3.31783	0.914396	-5.003	-4.29316	-6.54444	-2.83	0.98202	0.751028	0.732398	-0.1368	0.998013	3.82	0.617898	23	0.70388	0.000302	0.89581	1e-06	0.860972	0.121123	0.6961	0.473327	0.1604	0.696454	0.694	0.416336	1.005	0.985585	0.602
A140S	141	B	-	0.885787	0.0771	0.795652	-0.100369	-0.274292	1	19.86	19.86	0.0042	0.313546	0.465091	0.0814436	0.977152	0.04301	0.43218	-0.0555	0.607112	1.16252	0.943214	-5.5	-3.45563	-6.02488	-2.74	0.89732	0.310726	0.732398	-0.0896464	0.194099	3.87	0.243577	99	0.699116	0.000183	0.832317	0.000189	0.997569	0.102751	0.4883	0.345058	-0.3109	0.488415	0.804	0.576063	-0.38	0.969081	0.443
A140T	141	B	-	0.853919	0.0828	0.794807	-0.188342	-0.218173	0	22.5	22.5	0.0015	0.0497269	0.504565	0.115834	0.977456	0.03606	-0.814789	-0.0691	0.72847	1.5454	0.954251	-5.151	-4.04666	-8.25262	-2.78	0.93836	0.291436	0.732398	-0.1901	0.194099	3.87	0.324158	58	0.596657	0.000143	0.859414	0.000189	0.999198	0.153861	0.5347	0.601558	-0.1575	0.545785	0.748	0.59372	0.64	0.983111	NA
T141A	142	B	-	0.818876	0.0652	0.774217	0.0764516	-0.127959	0	19.09	19.09	0.0033	0.355275	0.582084	0.0727871	0.565193	0.02594	0.261672	-0.1586	0.835999	1.63595	0.899627	-6.156	-2.8246	-3.79829	-4.84	0.93632	0.307302	0.732398	-0.0355379	0.950764	3.91	0.427564	58	0.940132	0.000211	0.960504	1e-06	0.847395	0.11388	0.8534	0.272949	0.7431	0.891325	0.754	0.313892	1.54	0.987144	0.466
T141I	142	B	-	0.855612	0.0802	0.774162	0.0549539	-0.158839	-1	22.1	22.1	0.24165	0.884202	0.598844	0.0215489	0.319076	0.06783	-1.71254	-0.1528	0.873581	0.750782	0.848147	-9.212	-4.98202	-6.87717	-4.91	0.87817	0.24513	0.732398	-0.0793069	0.0284996	0.387	0.439605	89	0.642581	0.000279	0.841416	1e-06	0.839346	0.093933	0.8815	0.287744	0.6495	0.744114	0.668	0.348904	2.43	0.987029	0.508
G142E	143	B	-	0.760568	0.84	0.798141	0.286225	0.173366	-2	33	33	0.8501	0.998794	0.621933	0.425578	0.99407	0.69136	-6.82565	-0.4412	0.901989	8.44285	0.825289	-14.421	-3.56039	-9.50747	-2.77	0.93529	0.945643	0.732398	-1.25801	1	4.14	0.740657	98	0.869462	0.000558	0.990501	2e-06	0.737388	0.706448	0.8381	0.922376	0.8112	0.759282	0.424	1.17655	2.945	0.998897	0.549
G142R	143	B	-	0.75819	0.8752	0.79624	0.226583	0.0876944	-2	36	36	0.96075	0.998609	0.62132	0.409286	0.997923	0.67068	-7.2391	-0.3903	0.91555	7.87416	0.671197	-13.655	-4.0939	-9.00623	-2.81	0.997175	0.943931	0.732398	-1.70817	1	4.93	0.729537	125	0.872665	0.000571	0.974903	2e-06	0.130666	0.780458	0.8559	0.923497	0.9182	0.814643	0.657	1.12801	2.945	0.998663	0.525
E143D	144	B	-	0.768559	0.8729	0.801969	0.231403	0.0946167	2	23.5	23.5	0.05795	0.979116	0.6543	0.209518	0.897385	0.17757	-8.49936	-0.2794	0.837351	3.83077	0.778338	-8.525	-3.65674	-8.26338	-5.69	0.59378	0.395863	0.732398	-2.00387	0.542105	1.67	0.713846	45	0.9802	0.000326	0.988001	2e-06	0.790502	0.818573	0.971	0.89857	1.1059	0.924095	0.351	0.937447	2.98	0.997767	0.687
E143Q	144	B	-	0.762961	0.8286	0.792858	0.263609	0.14088	2	29.8	29.8	0.9399	0.988581	0.655108	0.238859	0.981522	0.23883	-7.74643	-0.2862	0.911573	8.60581	0.678328	-11.468	-4.03713	-10.0195	-5.73	0.94264	0.925802	0.732398	-2.21362	1	4.14	0.756045	29	0.916384	0.000542	0.991701	2e-06	0.658682	0.531325	0.9772	0.896958	1.0685	0.880622	0.38	1.01449	2.98	0.997627	0.696
A144D	145	B	-	0.776766	0.8604	0.814611	0.284302	0.170603	-2	26.4	26.4	0.9211	0.999354	0.614474	0.301871	0.984821	0.60256	-5.67465	-0.4115	0.891393	7.43232	0.635751	-17.113	-3.797	-7.71392	-2.84	0.9142	0.887742	0.732398	-2.73485	1	4.14	0.921883	126	0.963585	0.000513	0.984202	3e-06	0.352234	0.602062	0.8341	0.960425	0.8275	0.947801	0.18	1.27144	2.89	0.998575	0.819
C145F	146	B	-	0.842674	0.9053	0.834016	0.562096	0.569635	-2	29.2	29.2	0.300325	0.999714	0.640099	0.35637	0.984485	0.63161	-7.2262	-0.479	0.945861	8.6398	0.60605	-10.81	-3.77205	-11.4828	-5.11	0.94021	0.947613	0.732398	-3.223	1	4.14	0.911826	205	0.811661	0.000575	0.990751	0	0.0481629	0.665748	0.9661	0.965332	1.0865	0.948864	0.16	1.28738	2.93	0.999507	0.8
W146L	147	B	-	0.81728	0.9344	0.8511	0.323626	0.22709	-2	32	32	0.968775	0.999838	0.648101	0.304735	0.982639	0.74137	-7.88306	-0.4411	0.898106	9.10795	0.588094	-12.76	-1.38442	-10.3572	-5.06	0.85502	0.924547	0.706548	-3.09162	1	4.26	0.854066	61	0.883333	0.000578	0.999129	3e-06	0.220745	0.686572	0.9695	0.980297	1.0863	0.968125	0.202	1.39109	2.98	0.999182	0.883
W146R	147	B	-	0.808695	0.9977	0.855728	0.533134	0.528034	-3	31.5	31.5	0.93235	0.999887	0.64722	0.386227	0.989882	0.93699	-8.06829	-0.5535	0.947007	6.60967	0.508637	-13.225	-2.4353	-10.7158	-4.98	0.84848	0.833546	0.732398	-3.2906	0.999971	4.14	0.957983	101	0.907796	0.000577	0.998506	3e-06	0.104164	0.78233	0.9589	0.989368	1.0952	0.975536	0.121	1.39212	2.98	0.99944	0.915
W147R	148	B	-	0.914449	0.9996	0.857799	0.552597	0.555991	-3	31.5	31.5	0.8621	0.999731	0.639493	0.434104	0.989588	0.92886	-7.99462	-0.5554	0.934618	6.51155	0.482334	-11.964	-4.81789	-12.5425	-5.07	0.701675	0.815694	0.706548	-3.43221	0.999996	4.26	0.987284	101	0.907796	0.000585	0.998506	3e-06	0.0920052	0.802918	0.9661	0.991906	1.0971	0.975594	0.127	1.39212	2.98	0.999504	0.917
T148I	149	B	-	0.939888	0.3227	0.839025	-0.0779066	0.109149	-1	25.8	25.8	0.0502	0.205777	0.541714	0.154713	0.988418	0.28702	-3.80316	-0.3437	0.879245	3.50019	0.749183	-6.497	-4.30332	-5.4864	-2.78	0.68196	0.559837	0.706548	-0.837712	0.999681	3.22	0.743191	89	0.947563	0.000548	0.922708	2e-06	0.982893	0.39713	0.7768	0.312812	0.5758	0.600283	0.44	1.04738	2.395	0.997875	NA
M149I	150	B	-	0.902281	0.2069	0.840586	-0.103498	-0.204786	1	1.30133	1.30133	0.0007	0.0761509	0.325979	0.0304892	0.917964	0.01921	4.56168	-0.099	0.531852	0.0873136	0.990039	0.703	-2.02904	1.46049	-4.07	0.0517167	0.0803397	0.706548	-0.0621713	0.256012	-0.637	0.30534	10	0.535816	0.00018	0.80142	5.2e-05	0.973107	0.158669	0.3057	0.0815673	-0.2938	0.382981	0.612	0.347281	-1.995	0.861047	0.538
M149R	150	B	-	0.892136	0.8032	0.85325	0.292431	0.18228	-1	21.6	21.6	0.0036	0.926759	0.517571	0.163137	0.612782	0.68227	-1.95484	-0.3827	0.854636	0.273738	0.963965	-11.656	-3.31216	-10.3612	-4.84	0.13567	0.183815	0.706548	-2.03961	0.499468	-3.17	0.946025	91	0.651762	0.00031	0.927407	5.2e-05	0.237557	0.657374	0.8526	0.925536	0.5238	0.913128	0.17	1.01705	0.69	0.99741	0.754
M149V	150	B	-	0.895138	0.076	0.84488	0.114578	-0.0731926	1	14.23	14.23	0.0008	0.301986	0.420717	0.0759755	0.829343	0.04151	3.13143	-0.1744	0.531852	0.535973	0.977725	-1.764	-1.34766	0.355614	-4.46	0.24918	0.391604	0.706548	-0.259467	0.990624	3.21	0.333511	21	0.825765	0.000376	0.911409	5.2e-05	0.898589	0.121518	0.5694	0.255537	-0.2071	0.405268	0.642	0.328025	-0.46	0.958818	0.508
H150Y	151	B	-	0.960828	0.6948	0.808757	0.291938	0.181572	2	25.5	25.5	0.9491	0.995047	0.634729	0.184718	0.935931	0.26285	-4.18006	-0.2633	0.910717	6.76571	0.704071	-6.916	-4.05994	-10.0211	-4.96	0.7019	0.764813	0.706548	-1.72371	1	4.26	0.856377	83	0.986142	0.000511	0.983602	1e-06	0.276653	0.438313	0.9615	0.913637	1.0933	0.938082	0.5	1.09649	2.965	0.998591	0.655
S153C	154	B	-	0.888887	0.7043	0.777602	0.326347	0.230999	-1	26.7	26.7	0.9784	0.994866	0.640696	0.235292	0.983591	0.3801	-7.30955	-0.327	0.917162	8.22658	0.708938	-8.954	-4.88351	-9.11255	-5.04	0.80521	0.908906	0.706548	-2.22751	1	4.26	0.783555	112	0.990119	0.000559	0.999004	3e-06	0.171232	0.657077	0.9683	0.909794	1.0884	0.942637	0.492	1.01163	2.98	0.99854	0.551
Q155K	156	P	MH	0.93249	0.8375	0.78134	0.416261	0.360153	1	25.7	25.7	0.9603	0.968187	0.636694	0.209316	0.947303	0.72913	-7.62929	-0.3291	0.904787	7.79402	0.895333	-11.959	-3.2297	-12.0497	-4.89	0.79744	0.916054	0.706548	-3.42403	1	4.26	0.776872	53	0.9874	0.000494	0.997034	4e-06	0.371925	0.570638	0.9615	0.948571	1.0933	0.981118	0.144	1.10936	2.945	0.998987	0.814
S157A	158	B	-	0.848636	0.6565	0.788634	0.127044	-0.0552861	1	28.2	28.2	0.4549	0.766607	0.608071	0.187029	0.789333	0.20882	-7.48676	-0.2804	0.827528	3.94718	0.869272	-10.259	-3.17841	-10.4375	-2.9	0.75308	0.879216	0.706548	-0.963334	0.990656	3.22	0.529295	99	0.903844	0.000543	0.99832	6e-06	0.552393	0.382768	0.8422	0.771147	0.8939	0.822763	0.67	0.885781	2.98	0.996943	0.454
E160G	161	P	RRD	0.863353	0.9753	0.82436	0.51518	0.502244	-2	31	31	0.7217	0.997206	0.645926	0.192207	0.98981	0.68297	-8.15765	-0.2766	0.923246	7.55451	0.875099	-10.201	-3.20695	-10.9942	-5.23	0.81661	0.931655	0.706548	-3.68808	0.999996	4.26	0.896974	98	0.97322	0.000565	0.949405	2e-06	0.255968	0.730498	0.9675	0.956775	1.0964	0.949293	0.138	0.983669	2.98	0.999277	0.832
R163C	164	P	MH	0.860849	0.8861	0.788779	0.526384	0.518338	-3	29.2	29.2	0.9683	0.99022	0.618153	0.211897	0.997708	0.86353	-7.4604	-0.4148	0.922197	5.8623	0.70746	-9.135	-4.60197	-8.12188	-4.87	0.53991	0.622989	0.706548	-3.16647	0.882381	4.26	0.825486	180	0.959313	0.000547	0.999706	4e-06	0.0952025	0.623331	0.9587	0.977956	1.1094	0.90643	0.16	1.20624	2.98	0.999068	0.858
R163L	164	P	MH	0.878217	0.9335	0.818067	0.363911	0.284956	-2	31	31	0.2616	0.997571	0.638722	0.226571	0.980904	0.91142	-8.39047	-0.4084	0.895176	7.69165	0.761175	-8.395	-3.20027	-9.57808	-4.83	0.84977	0.912697	0.706548	-2.88494	1	4.26	0.850979	102	0.912879	0.000554	0.99936	4e-06	0.236143	0.621501	0.9634	0.934501	1.0927	0.871753	0.28	1.14253	2.98	0.999066	0.699
R163H	164	B	-	0.848657	0.8092	0.763013	0.232568	0.193145	0	31	31	0.9848	0.994892	0.619435	0.292437	0.985271	0.83577	-7.26155	-0.3757	0.935391	7.14384	0.760506	-9.408	-4.51392	-7.86436	-4.94	0.83687	0.90616	0.706548	-1.26922	1	4.26	0.583113	29	0.925034	0.000557	0.999644	4e-06	0.614863	0.526108	0.9587	0.919019	1.0939	0.742342	0.356	1.14238	2.98	0.998443	0.716
V164A	165	B	-	0.747464	0.559	0.797564	0.240082	0.107085	0	26.9	26.9	0.7105	0.909657	0.621844	0.288703	0.551174	0.34802	-3.82375	-0.3435	0.853022	4.60164	0.870169	-8.415	-3.83394	-6.64402	-5.05	0.74445	0.846545	0.706548	-0.816379	0.999996	4.26	0.796575	64	0.793463	0.000516	0.933007	1.4e-05	0.520999	0.710701	0.9628	0.948183	1.1035	0.930095	0.27	1.04826	2.395	0.997357	0.772
V164F	165	B	-	0.820073	0.7477	0.79703	0.297622	0.189737	-1	25.9	25.9	0.8635	0.935531	0.607398	0.256547	0.980715	0.78079	-5.49009	-0.4207	0.852175	4.37944	0.74411	-11.609	-3.00204	-8.45836	-5.18	0.74085	0.754644	0.706548	-1.03249	0.999822	4.26	0.916866	50	0.964556	0.000523	0.949205	1.4e-05	0.328837	0.366576	0.9605	0.944755	1.0828	0.94021	0.208	1.18673	2.395	0.998005	0.786
V164G	165	B	-	0.742569	0.7411	0.817989	0.414693	0.357901	-3	27.7	27.7	0.20085	0.991305	0.624532	0.366939	0.741683	0.84198	-6.26707	-0.4015	0.928466	4.66232	0.724026	-11.449	-4.17994	-9.10145	-5.19	0.77043	0.885651	0.706548	-2.44982	0.999996	4.26	0.942242	109	0.898741	0.00055	0.89551	1.4e-05	0.278102	0.817166	0.9632	0.965958	1.0971	0.917967	0.14	1.16133	2.395	0.999224	0.866
V164I	165	B	-	0.787424	0.1159	0.792109	-0.0443528	-0.132358	3	21.5	21.5	0.0086	0.240744	0.558899	0.114924	0.815619	0.06259	-2.85008	-0.2061	0.572539	2.09675	0.951074	-4.196	-4.12234	-3.01487	-5.03	0.70515	0.655343	0.706548	-0.107725	0.999822	4.26	0.483884	29	0.946437	0.000253	0.832517	1.4e-05	0.97617	0.105563	0.8597	0.437138	0.8917	0.751731	0.644	0.325691	0.2	0.988374	0.619
G165R	166	P	MH	0.860715	0.9785	0.789985	0.536716	0.533178	-2	30.5	30.5	0.97185	0.997578	0.668233	0.399789	0.99847	0.89784	-8.53403	-0.4582	0.939751	7.32499	0.697995	-9.712	-4.60188	-9.66415	-6.23	0.847745	0.92715	0.706548	-3.27825	1	4.26	0.782238	125	0.944082	0.000565	0.999394	2e-06	0.100163	0.799835	0.9854	0.990763	1.0195	0.922523	0.12	1.1271	2.965	0.999182	0.961
G165E	166	B	-	0.851215	0.9803	0.791658	0.391042	0.323928	-2	27.8	27.8	0.9313	0.997497	0.667992	0.447336	0.993332	0.91118	-7.79775	-0.3734	0.926025	7.50277	0.864313	-10.198	-4.38811	-5.8338	-6.22	0.8371	0.935348	0.706548	-2.97807	1	4.26	0.807521	98	0.861309	0.000559	0.999084	2e-06	0.14388	0.805998	0.9854	0.982826	1.0195	0.900561	0.136	1.1478	2.965	0.999106	0.906
D166N	167	P	MH	0.906011	0.8781	0.835883	0.200413	0.0501033	1	29.7	29.7	0.9731	0.995302	0.662128	0.355397	0.99788	0.74102	-8.04468	-0.3114	0.89703	8.1545	0.720997	-12.283	-4.63055	-10.4466	-5.85	0.8371	0.919142	0.706548	-2.20902	1	4.26	0.660745	23	0.983976	0.000566	0.9995	2e-06	0.112636	0.651529	0.9824	0.991601	1.041	0.956689	0.204	1.01482	2.98	0.997399	0.978
D167G	168	B	-	0.852845	0.9824	0.813722	0.38117	0.309748	-1	29.7	29.7	0.9262	0.997337	0.636177	0.198414	0.996814	0.83165	-7.38194	-0.3559	0.93915	7.17416	0.84546	-11.382	-3.56951	-10.8585	-4.94	0.824	0.927632	0.706548	-3.42828	0.999996	4.26	0.844142	94	0.975209	0.000557	0.997545	1e-06	0.145444	0.793988	0.9594	0.937081	1.0965	0.923658	0.312	1.18193	2.965	0.999063	0.631
I168F	169	B	-	0.922617	0.5642	0.838027	0.175904	0.0148975	0	24.4	24.4	0.1721	0.76868	0.570243	0.2023	0.737385	0.46347	-2.57911	-0.3465	0.788802	2.03492	0.999079	-4.866	-3.49248	-5.47026	-5.13	0.42377	0.141403	0.706548	-0.429819	0.70282	0.71	0.864263	21	0.808258	0.000474	0.937906	0.03895	0.634442	0.594437	0.92	0.827231	1.0079	0.827246	0.374	0.780072	0.895	0.997036	0.674
I168V	169	B	-	0.903436	0.1174	0.835551	0.0331756	-0.174636	3	22.2	22.2	0.0034	0.0902871	0.485881	0.114978	0.742164	0.04759	0.250295	-0.2309	0.61887	0.906091	1.04535	-0.031	-2.34316	-0.957098	-4.37	0.47651	0.490847	0.706548	-0.0796719	0.70282	0.71	0.447137	29	0.839148	0.000165	0.919108	0.03895	0.995618	0.060564	0.743	0.184459	0.1454	0.427556	0.652	0.276723	0.09	0.982669	NA
I169N	170	B	-	0.89261	0.9928	0.828872	0.364358	0.285599	-3	29.5	29.5	0.9138	0.998314	0.625061	0.402114	0.979738	0.91411	-6.97449	-0.4595	0.951599	6.47611	0.539869	-13.643	-4.46537	-13.0689	-5.3	0.7822	0.916859	0.706548	-3.30545	0.999996	4.26	0.79357	149	0.964494	0.000578	0.999372	2e-06	0.121562	0.815024	0.9681	0.959917	1.0949	0.953453	0.314	1.39212	2.98	0.999139	NA
I169T	170	B	-	0.878698	0.9829	0.828607	0.413846	0.356684	-1	28.9	28.9	0.8406	0.997706	0.644209	0.255904	0.993435	0.81537	-5.58436	-0.3797	0.912408	6.94803	0.590992	-10.072	-2.78285	-10.1967	-5.26	0.76453	0.911717	0.706548	-3.03387	0.999996	4.26	0.571079	89	0.976944	0.000568	0.999082	2e-06	0.286475	0.843005	0.9661	0.954277	1.0971	0.927591	0.152	1.15973	2.98	0.998972	0.75
V171L	172	B	-	0.91617	0.8837	0.827951	0.181814	0.0233862	1	27.1	27.1	0.9295	0.960357	0.629401	0.275864	0.973799	0.54529	-7.23055	-0.3496	0.842681	8.29993	0.746946	-4.044	-3.20728	-7.44137	-2.69	0.86311	0.926075	0.706548	-2.21135	1	4.26	0.672038	32	0.96721	0.000544	0.991801	1.4e-05	0.276553	0.489582	0.8486	0.88327	0.8946	0.84149	0.476	1.00338	2.93	0.997117	0.678
S172G	173	B	-	0.916539	0.7493	0.858335	0.194469	0.0415652	0	26.9	26.9	0.8341	0.908736	0.632161	0.317562	0.941591	0.22457	-6.78755	-0.2896	0.931755	7.29577	0.746377	-12.02	-4.80844	-7.70102	-2.8	0.824	0.931896	0.706548	-3.41571	0.999996	4.26	0.813978	56	0.978146	0.000525	0.993026	0	0.411845	0.622445	0.8437	0.929914	0.8595	0.604726	0.376	0.976565	2.91	0.99751	0.737
V173A	174	B	-	0.849364	0.8108	0.806909	0.234783	0.0994736	0	27.8	27.8	0.8449	0.932974	0.624411	0.24336	0.994474	0.20415	-7.17511	-0.2438	0.871972	6.63532	0.691908	-6.302	-3.21235	-9.13317	-3.1	0.76453	0.894717	0.706548	-3.31718	0.999996	4.26	0.754536	64	0.793463	0.000514	0.911709	1.4e-05	0.506712	0.523146	0.8635	0.938933	0.9154	0.721208	0.292	1.12971	2.79	0.997093	0.824
S174F	175	B	-	0.973895	0.8643	0.797372	0.251634	0.123679	-2	26.2	26.2	0.24765	0.99068	0.626667	0.262035	0.996839	0.59512	-6.76023	-0.3546	0.92282	6.53991	0.721327	-11.793	-4.56892	-8.24318	-5.05	0.77228	0.905073	0.706548	-1.18318	1	4.26	0.697112	155	0.983373	0.000448	0.883312	2e-06	0.149708	0.512182	0.9647	0.906071	1.0846	0.909709	0.384	1.03066	2.78	0.997321	0.694
E176G	177	B	-	0.952265	0.8343	0.801278	0.16995	0.0063447	-2	26.9	26.9	0.9143	0.99013	0.539216	0.0961917	0.997269	0.64483	-5.37767	-0.3444	0.860662	4.3972	0.807039	-10.015	-1.34312	-10.0825	-2.47	0.824	0.923574	0.706548	-2.92884	0.999996	4.26	0.626778	98	0.839511	0.000478	0.910509	2e-06	0.178776	0.697394	0.7475	0.866773	0.6034	0.638608	0.524	1.11711	2.98	0.996807	0.616
E176K	177	B	-	0.958209	0.9408	0.783637	0.068584	0.0422676	1	27.6	27.6	0.9828	0.872119	0.63122	0.192656	0.998753	0.60624	-8.71035	-0.3406	0.848042	7.28711	0.719934	-10.528	-3.38537	-11.3183	-2.74	0.84195	0.895394	0.706548	-3.03017	1	4.26	0.777355	56	0.984052	0.000497	0.994539	2e-06	0.803918	0.679916	0.8486	0.927089	0.8946	0.820939	0.52	1.09206	2.98	0.997762	NA
R177C	178	P	MH	0.957667	0.8823	0.83805	0.52785	0.520443	-3	26	26	0.9929	0.984512	0.643194	0.227147	0.997799	0.61454	-8.91751	-0.4148	0.895785	5.12908	0.604122	-11.504	-5.15829	-9.25629	-5.14	0.42659	0.353688	0.706548	-2.11275	0.958252	4.26	0.864955	180	0.915804	0.000486	0.997089	1.1e-05	0.0455268	0.691772	0.9656	0.987923	1.0898	0.712253	0.154	1.20759	2.98	0.998966	0.93
R177H	178	P	RRD	0.959316	0.9071	0.824394	0.361494	0.281484	0	28.4	28.4	0.9789	0.990776	0.643053	0.311652	0.998473	0.43136	-8.10588	-0.3757	0.872884	7.67299	0.659993	-11.034	-4.2947	-8.89199	-5.12	0.84206	0.923602	0.706548	-3.1457	1	4.26	0.714167	29	0.960903	0.000554	0.995789	1.1e-05	0.374307	0.667287	0.9695	0.934531	1.0863	0.872513	0.198	1.14905	2.98	0.998306	0.782
Y178C	179	P	MH	0.924211	0.9777	0.807441	0.493959	0.471761	-2	28.3	28.3	0.8725	0.99662	0.632518	0.295432	0.991218	0.74129	-8.0854	-0.4187	0.939479	6.94049	0.562748	-5.895	-4.05535	-7.69729	-3.01	0.824	0.943245	0.706548	-3.42944	0.999996	4.26	0.800545	194	0.942424	0.000582	0.992701	8e-06	0.0803722	0.871584	0.8684	0.986321	0.9176	0.894811	0.116	1.1544	2.98	0.999204	0.885
Y178H	179	B	-	0.934696	0.9849	0.802861	0.227578	0.0891239	2	26.9	26.9	0.8295	0.993512	0.632347	0.379796	0.993111	0.2754	-8.79576	-0.3558	0.919349	6.4549	0.582924	-6.877	-4.29225	-8.23194	-3	0.76453	0.916714	0.706548	-3.05398	0.999996	4.26	0.608207	83	0.801998	0.000567	0.988851	8e-06	0.123432	0.580763	0.8684	0.938147	0.9176	0.896789	0.368	1.17718	2.98	0.99814	0.757
H180Q	181	B	-	0.915133	0.9746	0.842772	0.347546	0.26145	0	24	24	0.58365	0.994177	0.64888	0.231262	0.969231	0.65946	-3.48346	-0.2564	0.947623	5.06932	0.618907	-9.416	-3.27342	-8.25618	-5.28	0.96446	0.627546	0.732398	-0.650747	0.164033	3.41	0.919692	24	0.931672	0.000366	0.978602	1e-06	0.666869	0.520961	0.9656	0.983785	1.0795	0.923738	0.165	1.03234	2.965	0.999275	0.913
L181P	182	B	-	0.922502	0.992	0.835414	0.370438	0.46346	-3	26.3	26.3	0.9452	0.99183	0.620301	0.49962	0.993368	0.81459	-6.17954	-0.4989	0.913443	6.21233	0.591996	-10.985	-6.39813	-10.9447	-5.07	0.99408	0.96158	0.732398	-2.95121	0.998234	4.48	0.932043	98	0.984961	0.000551	0.978502	4.4e-05	0.14249	0.846579	0.9623	0.970009	1.0975	0.753231	0.124	1.32555	2.8	0.99937	0.787
S182L	183	B	-	0.967307	0.6639	0.828989	0.362683	0.283192	-2	25.3	25.3	0.242375	0.989025	0.628893	0.204506	0.997218	0.68937	-3.10619	-0.354	0.937094	6.77766	0.661997	-7.284	-3.65859	-10.5941	-4.89	0.9939	0.90101	0.732398	-2.95503	0.999984	4.48	0.882072	145	0.958833	0.00052	0.974702	4e-06	0.142445	0.481332	0.961	0.977657	1.095	0.820974	0.168	0.965881	2.825	0.998461	0.899
S182W	183	B	-	0.973838	0.953	0.826544	0.368663	0.307268	-3	25.1	25.1	0.9768	0.997772	0.630641	0.263176	0.985289	0.65743	-5.08483	-0.3643	0.938294	6.78329	0.574136	-10.365	-5.61553	-11.6081	-4.99	0.99437	0.924867	0.732398	-2.71842	0.999984	4.48	0.925027	177	0.800784	0.000557	0.993051	4e-06	0.120444	0.683791	0.961	0.982143	1.095	0.686368	0.166	1.21311	2.825	0.998939	0.864
T183I	184	B	-	0.923978	0.1584	0.779668	-0.195634	-0.130496	-1	13.46	13.46	0.0004	0.0620967	0.479537	0.119688	0.969016	0.02978	-0.833122	-0.2466	0.63748	1.66524	0.935879	-7.206	-5.16231	-5.4602	-2.85	0.80004	0.326392	0.732398	-0.246174	0.175027	4.48	0.213397	89	0.666874	0.000152	0.874613	0.006505	0.982942	0.121692	0.5875	0.256964	0.2171	0.317496	0.61	0.373947	-0.365	0.990281	NA
T183N	184	B	-	0.924741	0.128	0.777343	-0.0115812	-0.254412	0	17.73	17.73	0.0174	0.608625	0.509561	0.151932	0.911743	0.04797	-0.899108	-0.2085	0.720247	2.7093	0.941301	-8.566	-4.1966	-6.35611	-2.61	0.72244	0.206282	0.732398	-0.358982	0.175027	4.48	0.239469	65	0.596907	0.000179	0.860314	0.006505	0.449874	0.114514	0.6295	0.604641	0.3411	0.362509	0.634	0.450892	0.895	0.987343	0.345
A184G	185	B	-	0.818595	0.2304	0.797279	0.117648	-0.0687839	0	19.85	19.85	0.023	0.782105	0.510699	0.125282	0.985013	0.08198	1.35583	-0.1701	0.689934	2.51281	0.938055	-6.769	-4.00905	-5.742	-4.92	0.98328	0.725628	0.732398	-0.346016	0.999984	4.48	0.23427	60	0.863409	0.000235	0.913009	3e-06	0.408736	0.100619	0.8876	0.358155	0.7913	0.494217	0.782	0.558091	0.09	0.991915	0.313
A184T	185	B	-	0.776741	0.204	0.782185	-0.0834937	-0.0376997	0	23.4	23.4	0.0341	0.270897	0.580543	0.178285	0.993263	0.14469	-0.146637	-0.2475	0.699441	4.35441	0.881665	-5.345	-3.95619	-7.59865	-4.9	0.98431	0.680641	0.732398	-0.391006	0.873327	4.48	0.327186	58	0.885436	0.000308	0.929907	3e-06	0.97392	0.250101	0.9362	0.54722	1.02	0.583332	0.71	0.808469	1.445	0.992945	0.296
S185C	186	B	-	0.744414	0.1753	0.770397	0.11206	-0.0768101	-1	25	25	0.85	0.974099	0.55981	0.173532	0.94953	0.14775	-2.80432	-0.2742	0.875706	4.77711	0.768729	-7.854	-5.51262	-8.84722	-2.84	0.98198	0.740711	0.732398	-0.653902	0.998234	4.48	0.654809	112	0.830889	0.000498	0.960504	0	0.285743	0.524609	0.7985	0.717919	0.7318	0.493829	0.678	1.00933	2.005	0.995571	0.443
S185G	186	B	-	0.709038	0.1097	0.778549	0.0728768	-0.133094	0	23.3	23.3	0.1538	0.938314	0.559207	0.135296	0.920077	0.06205	-0.888221	-0.1651	0.725657	4.56058	0.916205	-7.587	-3.85515	-6.49264	-2.75	0.98999	0.796255	0.732398	-0.913009	0.998234	4.48	0.480065	56	0.90993	0.000413	0.957004	0	0.508512	0.318563	0.7948	0.549549	0.7227	0.463296	0.766	0.777712	2.005	0.993185	0.38
S185N	186	B	-	0.700322	0.2781	0.770053	-0.0663684	-0.33311	1	15.6	15.6	0.0041	0.599897	0.473044	0.0869676	0.9702	0.04265	0.176139	-0.1472	0.531065	2.02032	0.944124	-4.315	-4.51472	-6.50153	-2.75	0.90284	0.508505	0.732398	-0.196227	0.922318	4.48	0.657095	46	0.696086	0.000195	0.893211	0	0.971574	0.074955	0.362	0.19737	-0.1731	0.157174	0.622	0.544597	-0.04	0.963763	NA
S185T	186	B	-	0.682936	0.1064	0.770108	0.0466702	-0.170738	1	23.8	23.8	0.0513	0.885719	0.559207	0.164088	0.840076	0.05195	-1.98319	-0.2144	0.720606	4.47348	0.920865	-2.712	-3.73831	-6.0659	-2.75	0.95589	0.537736	0.732398	-0.258205	0.922318	4.48	0.498302	58	0.761074	0.000274	0.763624	0	0.715637	0.211596	0.8055	0.473808	0.817	0.3241	0.64	0.628754	1.455	0.993654	0.355
G186E	187	B	-	0.450142	0.3986	0.773802	0.318465	0.235163	-2	23.6	23.6	0.0758	0.819198	0.58284	0.414792	0.986164	0.14203	-0.607625	-0.3404	0.889523	4.4558	0.880299	-9.167	-4.47074	-5.66682	-4.76	0.98511	0.910053	0.732398	-0.36928	0.847674	3.42	0.451686	98	0.868746	0.000404	0.875312	2e-06	0.963289	0.430475	0.9392	0.839792	1.0146	0.559504	0.332	1.16614	2.31	0.998177	0.622
G186R	187	B	-	0.466865	0.4333	0.772778	0.361204	0.281068	-2	27.4	27.4	0.9761	0.993928	0.614804	0.385193	0.997733	0.19197	-3.54729	-0.4252	0.910452	7.10918	0.779376	-10.045	-4.39537	-6.51597	-4.83	0.996375	0.935913	0.732398	-2.74114	0.999984	4.48	0.444353	125	0.887365	0.000552	0.951205	2e-06	0.199445	0.626078	0.9577	0.89961	1.0951	0.727393	0.279	1.10936	2.655	0.998644	0.686
E187K	188	B	-	0.491573	0.304	0.780459	0.319045	0.220509	1	22.8	22.8	0.0126	0.654642	0.552889	0.156097	0.998521	0.08868	-0.872437	-0.201	0.682159	3.03531	0.866141	-8.878	-3.77769	-7.85052	-4.8	0.91819	0.699296	0.732398	-0.515844	0.922318	4.48	0.355588	56	0.925231	0.000264	0.981102	0.000113	0.951704	0.20142	0.8755	0.762964	0.7946	0.732115	0.392	0.838673	0.69	0.996294	0.425
L188F	189	B	-	0.667187	0.3115	0.795993	0.284582	0.171006	0	22.8	22.8	0.041	0.919925	0.567106	0.211689	0.997739	0.03721	-1.26807	-0.2586	0.745556	3.34844	0.891779	-9.051	-4.50822	-8.82538	-4.92	0.97593	0.684833	0.732398	-0.506163	0.873327	4.48	0.327004	22	0.976126	0.000192	0.867413	3.6e-05	0.607127	0.255525	0.9167	0.550689	0.867	0.756013	0.516	0.92608	1.11	0.997172	0.494
Q189H	190	B	-	0.902904	0.2642	0.798053	0.290635	0.1797	0	16.665	16.665	0.0011	0.609496	0.529922	0.0971029	0.889932	0.03575	-1.92087	-0.0527	0.828842	1.91856	0.934993	-1.393	-3.70134	-8.1577	-4.87	0.92538	0.698862	0.732398	-0.227897	0.012499	2.06	0.277166	24	0.866667	0.000309	0.915808	0.000676	0.788411	0.147418	0.85845	0.418741	0.66975	0.836024	0.402	0.569561	1.185	0.996438	0.547
V190A	191	B	-	0.766671	0.1372	0.826164	0.0436738	0.0616265	0	23.5	23.5	0.01	0.819268	0.654607	0.108741	0.831802	0.13586	-5.99642	-0.2292	0.893831	3.08911	0.726151	-9.264	-3.08293	-4.74085	-5.78	0.76372	0.166143	0.732398	-0.395731	0.00249363	0.318	0.448528	64	0.67452	0.000399	0.783822	1.4e-05	0.97816	0.573217	0.9689	0.847229	0.9986	0.631411	0.252	1.07636	2.945	0.997072	0.787
D191Y	192	B	-	0.984282	0.9718	0.842528	0.479592	0.451124	-3	27	27	0.9628	0.974125	0.611799	0.173129	0.936717	0.49353	-5.07102	-0.3854	0.870942	6.35168	0.527427	-11.649	-4.52191	-12.8924	-4.9	0.98798	0.923799	0.732398	-3.32659	0.999971	4.33	0.606167	160	0.920298	0.000579	0.990726	1e-06	0.427742	0.47813	0.9572	0.945117	1.0926	0.918074	0.198	1.14472	2.635	0.998997	0.735
A192S	193	B	-	0.785352	0.4477	0.843111	0.371106	0.295292	1	26.6	26.6	0.8731	0.872498	0.608493	0.251413	0.990484	0.15602	-6.99561	-0.219	0.82388	6.5227	0.661636	-10.775	-3.23415	-9.92692	-4.95	0.98795	0.902518	0.732398	-1.41152	0.999971	4.33	0.384173	99	0.933957	0.000532686	0.994554	3e-06	0.862487	0.372187	0.9554	0.808987	1.0919	0.710994	0.2	0.980403	2.965	0.99804	0.761
A192T	193	B	-	0.71642	0.8167	0.842357	0.425617	0.373593	0	27.5	27.5	0.8549	0.991529	0.641476	0.299058	0.993264	0.22548	-7.84302	-0.303	0.892731	7.33808	0.620778	-10.135	-3.72968	-8.54707	-5.01	0.98583	0.858303	0.732398	-2.77969	0.999971	4.33	0.425728	58	0.974901	0.000533	0.975702	3e-06	0.389285	0.461372	0.9637	0.92976	1.0935	0.828923	0.19	1.01153	2.965	0.998772	0.732
S193C	194	B	-	0.568975	0.5189	0.83926	0.42217	0.368641	-1	26.9	26.9	0.9758	0.936405	0.621153	0.209824	0.986203	0.26237	-6.1125	-0.2631	0.909383	6.75638	0.769069	-9.623	-4.99617	-10.2319	-5.01	0.98302	0.895431	0.732398	-2.06219	0.999971	4.33	0.589935	112	0.987891	0.000545	0.962554	2e-06	0.580154	0.592693	0.959	0.929484	1.0949	0.760134	0.166	1.01255	2.695	0.998663	0.797
S193T	194	B	-	0.34392	0.6654	0.839374	0.347757	0.277239	1	25.3	25.3	0.6661	0.817531	0.618624	0.225407	0.927498	0.15621	-5.02502	-0.2033	0.816502	6.11839	0.852106	-11.096	-3.90618	-8.83495	-4.88	0.98011	0.887069	0.732398	-1.26505	0.997187	4.33	0.350305	58	0.853587	0.000512	0.946505	2e-06	0.872718	0.80792	0.9557	0.847506	1.1017	0.579708	0.264	0.976516	2.695	0.998143	NA
M195R	196	B	-	0.892244	0.5203	0.780114	0.320068	0.304845	-1	24.2	24.2	0.2325	0.75115	0.578494	0.134093	0.945603	0.52954	-1.49383	-0.4237	0.838335	4.16779	0.856963	-8.313	-1.98185	-9.70834	-4.77	0.96778	0.786608	0.732398	-0.863405	0.997187	4.33	0.557079	91	0.800648	0.000402	0.913709	0	0.412306	0.385138	0.9284	0.865402	0.9302	0.788365	0.352	1.26445	2.3	0.998709	0.593
N202K	203	B	-	0.259797	0.726	0.796288	0.15836	-0.0103024	0	17.11	17.11	0.0019	0.88593	0.582465	0.137389	0.988756	0.19002	-2.67095	-0.1934	0.766791	1.77582	0.89225	-11.647	-2.65516	-11.4177	-4.77	0.730305	0.353838	0.732398	-2.38425	0.00247105	0.923	0.2837	94	0.93547	7.51e-05	0.957304	0.000714	0.576546	0.174446	0.9128	0.811581	0.8368	0.942929	0.344	0.849906	1.7	0.993082	0.722
P203A	204	B	-	0.734742	0.4433	0.823451	0.35747	0.275705	-1	24.8	24.8	0.822	0.992118	0.635146	0.15592	0.938466	0.27101	-6.78955	-0.3256	0.926078	7.98808	0.885137	-7.992	-2.32195	-7.63644	-4.87	0.98264	0.844044	0.732398	-2.40699	0.999971	4.33	0.465767	27	0.87111	0.000548	0.933207	2e-06	0.315806	0.503945	0.9621	0.867424	1.0927	0.921931	0.348	1.01206	2.93	0.998689	0.617
P203R	204	B	-	0.768972	0.8925	0.826096	0.530665	0.524487	-2	26	26	0.9234	0.999602	0.635776	0.162488	0.995659	0.77177	-7.20698	-0.3954	0.889695	8.15651	0.713655	-10.579	-2.6198	-10.9252	-4.92	0.98264	0.891837	0.732398	-2.90508	0.999971	4.33	0.737658	103	0.962635	0.000568	0.924308	2e-06	0.141324	0.618714	0.9622	0.929541	1.0943	0.96533	0.28	1.05832	2.93	0.999367	0.645
I204L	205	B	-	0.674662	0.1598	0.794665	0.270453	0.15071	2	25.5	25.5	0.2448	0.93318	0.598968	0.166079	0.965595	0.20219	-3.06094	-0.1343	0.716081	2.64981	0.888448	-5.031	-2.36355	-5.09559	-4.8	0.9627	0.745001	0.732398	-0.367243	0.997187	4.33	0.111982	5	0.883973	0.00037	0.859414	0.018186	0.327553	0.111167	0.9223	0.475177	1.063	0.854001	0.634	0.386911	2.295	0.994484	0.63
C205F	206	B	-	0.846512	0.183	0.800075	0.334087	0.242116	-2	24.2	24.2	0.0617	0.960245	0.584352	0.195551	0.945013	0.83183	-4.19908	-0.3261	0.914262	3.56489	0.800188	-5.944	-2.81512	-6.52965	-4.81	0.90301	0.63194	0.732398	-0.884191	0.0196447	3.27	0.251212	205	0.594289	0.000264	0.912409	0.757079	0.615437	0.197371	0.9417	0.824081	0.7567	0.726767	0.16	1.19609	2.39	0.997439	0.772
C205G	206	B	-	0.770374	0.1183	0.814686	0.325268	0.229448	-3	26.7	26.7	0.0848	0.814738	0.568926	0.159201	0.805219	0.74379	-4.45781	-0.3246	0.866358	3.1372	0.893834	-6.23	-2.35676	-6.29738	-4.78	0.90692	0.754258	0.732398	-0.408478	0.0504141	4.33	0.216244	159	0.605178	0.000199	0.89811	0.757079	0.236612	0.29125	0.9072	0.689833	0.6656	0.626761	0.29	0.937538	1.7	0.994638	0.692
C205S	206	B	-	0.67058	0.1005	0.795462	0.041064	0.0470943	-1	19.095	19.095	0.0016	0.157188	0.507985	0.0597229	0.792373	0.43666	0.6579	-0.221	0.858002	1.24765	0.927891	-3.68	-1.84789	-3.60609	-4.67	0.83582	0.395859	0.732398	-0.0333705	0.0350294	3.8	0.154898	112	0.502077	0.000257	0.767123	0.757079	0.720987	0.0840065	0.77675	0.0907212	0.12945	0.274613	0.632	0.44541	0.745	0.981825	0.64
C205Y	206	B	-	0.773759	0.2311	0.795196	0.154648	0.166512	-2	22.7	22.7	0.0217	0.734757	0.569682	0.206267	0.910421	0.70956	-3.14512	-0.3354	0.875757	2.52876	0.85966	-4.9	-3.29703	-5.12639	-4.81	0.89482	0.624499	0.732398	-0.396148	0.0196447	3.27	0.286453	194	0.636297	0.000204	0.929607	0.757079	0.542563	0.167619	0.9043	0.618874	0.5743	0.51348	0.39	0.884334	1.845	0.995989	NA
S206F	207	B	-	0.919511	0.5986	0.793529	0.386416	0.317283	-2	25.4	25.4	0.2435	0.997669	0.627665	0.213101	0.997003	0.72574	-7.55354	-0.3529	0.942578	7.22264	0.761982	-12.003	-3.6068	-10.6739	-4.99	0.9701	0.727439	0.732398	-3.21226	0.999971	4.33	0.378606	155	0.963334	0.000497	0.955704	5e-06	0.146385	0.46424	0.9606	0.869279	1.0948	0.834604	0.35	1.06655	2.83	0.998931	0.552
R207C	208	B	-	0.871063	0.0691	0.761056	0.131936	-0.048259	-3	14.15	14.15	0.0047	0.194067	0.570692	0.0796143	0.893138	0.35491	-3.24763	-0.2693	0.676695	1.02763	0.98068	-3.366	-4.07891	-3.76982	-4.85	0.4041	0.076913	0.732398	-0.0555739	0.0109117	-3.8	0.145419	180	0.342891	0.00016	0.867913	0.01222	0.507374	0.063286	0.8187	0.161941	0.2693	0.383226	0.678	0.418637	0	0.988556	0.654
R207G	208	B	-	0.870467	0.0442	0.81554	0.0974564	-0.0977871	-2	5.353	5.353	0.0005	0.235881	0.429734	0.0329082	0.951659	0.19289	1.59634	-0.2706	0.534966	0.322504	1.02426	-0.413	-3.0035	-1.04347	-4.72	0.02415	0.047663	0.732398	0.054531	0.0109117	-3.8	0.0837343	125	0.186545	0.000147	0.754725	0.01222	0.747742	0.157421	0.5468	0.0579904	-0.0769	0.165302	0.626	0.391569	-2.015	0.939558	0.582
R207H	208	B	-	0.861477	0.0731	0.73228	0.158124	0.00484384	0	28.8	28.8	0.4224	0.676487	0.570186	0.179017	0.992644	0.15915	-2.51468	-0.3174	0.632097	4.94146	0.903744	-5.047	-4.0474	-3.07257	-4.83	0.96668	0.70632	0.732398	-0.277808	0.793601	3.26	0.0760668	29	0.679943	0.000225	0.945205	0.01222	0.755137	0.317981	0.9198	0.456055	0.5951	0.608278	0.636	0.974585	0.69	0.993102	0.572
R207L	208	B	-	0.858281	0.1199	0.793843	0.131367	0.0515531	-2	27.8	27.8	0.245275	0.652042	0.569933	0.147393	0.982343	0.50174	-4.18966	-0.3501	0.712399	4.07081	1.03267	-3.661	-2.78472	-4.08658	-4.82	0.97789	0.77991	0.732398	-0.153823	0.793601	3.26	0.118313	102	0.777295	0.00025	0.927907	0.01222	0.777516	0.371793	0.8969	0.480571	0.6107	0.50796	0.52	0.526976	0.69	0.994489	0.657
C208R	209	B	-	0.879289	0.2525	0.791672	0.327363	0.232458	-3	23.2	23.2	0.0136	0.980935	0.577953	0.182294	0.989365	0.71058	-0.614492	-0.4672	0.85257	2.93008	0.852606	-2.193	-2.0585	-7.22575	-4.8	0.89839	0.643282	0.732398	-0.337753	0.221148	4.06	0.3577	180	0.831282	0.000313	0.770023	0	0.726498	0.305184	0.8937	0.749547	0.807	0.83048	0.376	1.08942	1.61	0.998197	0.591
E209K	210	B	-	0.562154	0.216	0.794978	0.165074	0.181488	1	24.5	24.5	0.0127	0.661079	0.586345	0.210939	0.998498	0.21423	1.73204	-0.334	0.735863	4.58488	0.926975	-9.337	-4.04918	-7.55701	-4.95	0.96464	0.872711	0.732398	-0.768394	0.786517	4.06	0.33481	56	0.773937	0.000447	0.90111	2e-06	0.979565	0.169915	0.916	0.629234	0.9848	0.790908	0.366	0.892598	2.075	0.996428	0.621
E210D	211	B	-	0.674077	0.2161	0.775785	0.146609	-0.0271823	2	17.205	17.205	0.0006	0.618664	0.503364	0.159875	0.975942	0.17424	-2.93477	-0.1456	0.753897	1.37343	0.857504	-7.23	-3.34871	-4.68375	-4.26	0.388685	0.262618	0.732398	-1.44237	0.00488307	-2.09	0.215939	45	0.743095	0.000142	0.806219	2e-06	0.521075	0.092237	0.7907	0.329486	0.5059	0.609025	0.637	0.949213	0	0.995504	0.495
G211S	212	B	-	0.769013	0.6356	0.785194	0.261084	0.137252	0	35	35	0.9608	0.99466	0.620838	0.31949	0.99645	0.77703	-3.05366	-0.3825	0.734132	7.10959	0.783637	-10.733	-3.36281	-9.17027	-2.65	0.97171	0.901953	0.732398	-1.29943	0.999913	4.06	0.197055	56	0.896208	0.000504	0.817618	2e-06	0.220258	0.296348	0.8394	0.948001	0.8367	0.587101	0.234	1.00863	2.99	0.997767	0.842
G211V	212	B	-	0.810318	0.8772	0.790649	0.323383	0.226741	-3	32	32	0.2343	0.999235	0.620382	0.290604	0.994943	0.91968	-6.63223	-0.4634	0.762537	9.12217	0.760295	-12.303	-2.68677	-10.784	-2.69	0.99585	0.951643	0.719381	-4.14522	1	5.03	0.391596	109	0.9231	0.00055	0.857914	2e-06	0.113164	0.660161	0.8494	0.956363	0.8401	0.895273	0.226	1.15425	2.99	0.998956	0.783
F212I	213	B	-	0.161043	0.6278	0.806433	0.0951494	-0.101101	0	23.9	23.9	0.5817	0.942613	0.541121	0.267813	0.925443	0.53794	-4.79932	-0.287	0.744825	4.43425	0.857374	-9.036	-3.43306	-7.99758	-2.18	0.98295	0.866927	0.719381	-0.876924	0.999999	5.03	0.21729	21	0.596944	0.0005	0.89781	0.001089	0.287834	0.270894	0.6958	0.731789	0.0444	0.496607	0.636	1.10129	1.79	0.99509	0.667
V213L	214	B	-	0.702711	0.1755	0.837691	0.129155	-0.0522548	1	14.775	14.775	0.0003	0.157741	0.426735	0.0740415	0.875468	0.18208	-0.51436	-0.1494	0.384235	0.826493	0.960496	-2.529	-3.13379	-5.371	-1.04	0.84111	0.313101	0.719381	-0.0908801	0.973531	3.99	0.0935132	32	0.51056	0.000252	0.871013	0.001888	0.673231	0.0254195	0.1745	0.428843	-0.8299	0.157022	0.575	0.409923	0.05	0.965455	0.666
V213M	214	B	-	0.67784	0.4234	0.826929	0.193734	0.0405085	1	24	24	0.0122	0.752456	0.537198	0.236825	0.98762	0.20203	-6.45089	-0.2007	0.558259	3.65719	0.885678	-6.124	-4.94882	-8.58809	-2.38	0.91097	0.464596	0.719381	-0.228858	0.973531	3.99	0.0972965	21	0.940838	0.000433	0.90251	0.001888	0.925196	0.226298	0.7627	0.815509	0.6716	0.524899	0.428	0.684154	1.59	0.996073	0.657
T214A	215	B	-	0.243123	0.1119	0.847493	0.23531	0.10023	0	22.6	22.6	0.0043	0.905888	0.539972	0.142988	0.960447	0.04512	-3.59436	-0.1524	0.51592	3.73081	0.911861	-6.772	-2.74394	-7.84012	-2.12	0.99435	0.905148	0.719381	-0.19762	0.999999	5.03	0.161699	58	0.95773	0.000372	0.849215	8.7e-05	0.429223	0.177465	0.6212	0.759705	0.0836	0.335893	0.554	0.586445	2.28	0.993131	0.479
T214M	215	B	-	0.270647	0.1043	0.812351	-0.125337	0.00665172	-1	22.5	22.5	0.001725	0.15891	0.540006	0.211375	0.984833	0.06961	-3.7963	-0.2782	0.435303	3.45127	0.845217	-7.507	-4.22909	-7.35914	-2.18	0.87648	0.248172	0.719381	-1.80061	0.992036	4	0.166298	81	0.73616	0.000202	0.975736	8.7e-05	0.9897	0.146148	0.7038	0.732847	0.3664	0.546145	0.584	1.02225	2.28	0.994907	NA
G215A	216	B	-	0.360929	0.4854	0.847128	0.309518	0.206825	0	24.9	24.9	0.7686	0.996799	0.572737	0.32201	0.992723	0.57763	-5.65176	-0.3836	0.789391	5.9677	0.818324	-11.876	-3.37233	-9.6903	-3.16	0.99587	0.902319	0.719381	-4.25761	1	5.03	0.267207	60	0.86796	0.000521	0.993051	3e-06	0.212996	0.553514	0.8757	0.972661	0.9334	0.845783	0.176	1.06783	2.645	0.998778	0.838
G215R	216	B	-	0.353945	0.9553	0.851781	0.481361	0.495098	-2	26.2	26.2	0.901	0.997688	0.618416	0.375104	0.997085	0.83891	-7.65738	-0.4601	0.895433	6.60099	0.758512	-13.329	-3.33514	-11.8145	-3.17	0.99548	0.919157	0.719381	-5.09574	1	5.03	0.456793	125	0.962063	0.00056	0.994554	3e-06	0.165157	0.597729	0.893	0.98081	0.9813	0.827498	0.2	1.12801	2.99	0.999218	0.833
G216C	217	B	-	0.453082	0.808	0.813242	0.532724	0.527444	-3	26.3	26.3	0.985	0.999309	0.621165	0.279031	0.978765	0.84662	-6.34094	-0.4394	0.884226	7.49224	0.751411	-11.811	-5.15062	-12.2017	-4.24	0.99566	0.935998	0.719381	-3.9339	1	5.03	0.388878	159	0.975765	0.000579	0.990401	2e-06	0.0778202	0.659208	0.9466	0.991722	1.0863	0.894454	0.166	1.06127	2.945	0.999294	0.902
G216D	217	B	-	0.522269	0.9351	0.823187	0.532448	0.527048	-1	25.5	25.5	0.7852	0.996512	0.621165	0.357288	0.990236	0.79674	-6.86784	-0.3722	0.898985	7.51868	0.855661	-11.717	-3.56395	-10.5876	-4.24	0.9951	0.931993	0.719381	-1.08104	1	5.03	0.269015	94	0.980244	0.000547	0.962704	2e-06	0.0810897	0.488916	0.9464	0.982861	1.0832	0.930563	0.174	1.17178	2.6	0.999355	0.861
V218I	219	B	-	0.532352	0.2064	0.816709	0.378206	0.320976	3	25	25	0.5166	0.814744	0.590287	0.247708	0.979272	0.1038	-4.13506	-0.2825	0.52623	8.29116	0.864786	-7.091	-4.50322	-6.14214	-3.07	0.9951	0.878447	0.719381	-0.859595	1	5.03	0.0485365	29	0.988511	0.000553	0.979002	1.4e-05	0.894982	0.325373	0.8625	0.957957	0.9041	0.641306	0.184	0.917768	2.89	0.997937	0.873
L219F	220	B	-	0.72628	0.4366	0.842464	0.247377	0.117564	0	23.9	23.9	0.2721	0.984925	0.575799	0.193432	0.998372	0.18316	-3.87161	-0.3176	0.736666	5.25488	0.870601	-4.955	-4.51161	-7.44183	-3	0.97308	0.583946	0.719381	-0.583032	1	5.03	0.231633	22	0.989664	0.000526	0.892511	1.8e-05	0.385839	0.184954	0.8519	0.78718	0.8355	0.736119	0.346	0.980252	2.19	0.997796	0.705
L219V	220	B	-	0.749866	0.146	0.840751	0.126344	-0.0562919	1	22.2	22.2	0.0358	0.808969	0.541589	0.134977	0.99442	0.12915	-1.52083	-0.2267	0.436403	4.09839	0.887161	-6.513	-3.77517	-5.2061	-2.34	0.97719	0.583946	0.719381	-0.137372	1	5.03	0.0951103	32	0.851619	0.000374	0.819218	1.8e-05	0.548859	0.085811	0.7206	0.66082	0.3233	0.535503	0.684	0.758404	1.845	0.995168	0.692
R220C	221	P	CCD	0.724331	0.6954	0.850855	0.422248	0.368754	-3	26.4	26.4	0.9417	0.992124	0.625238	0.242366	0.998264	0.68197	-6.12204	-0.4128	0.886368	4.88864	0.742835	-12.73	-4.39492	-10.5841	-2.77	0.93233	0.415613	0.719381	-4.44516	0.832429	3.99	0.567814	180	0.935604	0.000534	0.997173	3e-06	0.396133	0.48281	0.8439	0.965193	0.8603	0.637937	0.2	1.20624	2.98	0.999155	0.811
R220H	221	B	-	0.648772	0.7362	0.840257	0.315965	0.397613	0	28.4	28.4	0.9795	0.993402	0.625664	0.204754	0.999178	0.38136	-8.4378	-0.3737	0.899517	9.67258	0.792344	-11.634	-4.10732	-10.9264	-2.76	0.9951	0.899534	0.719381	-4.18996	1	5.03	0.408032	29	0.978633	0.000574	0.981319	3e-06	0.242756	0.419965	0.8566	0.948611	0.8996	0.824118	0.324	1.14802	2.98	0.999104	NA
L221P	222	B	-	0.880743	0.9852	0.851033	0.538495	0.535735	-3	29.4	29.4	0.8175	0.998176	0.604323	0.48578	0.996073	0.94237	-6.18782	-0.4903	0.904346	7.30619	0.837708	-11.165	-6.50639	-9.33915	-3.82	0.99189	0.964374	0.719381	-3.96323	0.999999	5.03	0.888866	98	0.984601	0.000582	0.980302	6.2e-05	0.0275336	0.790403	0.9154	0.98243	1.0336	0.93911	0.15	1.07956	2.79	0.999385	0.847
L221V	222	B	-	0.776723	0.3924	0.834909	0.34214	0.253684	1	24.1	24.1	0.032	0.958899	0.60367	0.220779	0.9936	0.27467	-6.07459	-0.3173	0.880458	4.852	0.853337	-7.623	-3.78287	-8.57957	-3.73	0.94994	0.406857	0.719381	-2.61537	0.708038	4	0.190805	32	0.944697	0.000531	0.988301	6.2e-05	0.740361	0.448961	0.9022	0.93124	1.0586	0.890085	0.208	1.00132	2.79	0.998324	0.754
H223R	224	B	-	0.892103	0.6166	0.848309	0.475413	0.508767	0	25.9	25.9	0.3837	0.932967	0.580376	0.198639	0.989613	0.50888	-2.87925	-0.3264	0.902897	7.14677	0.797437	-17.032	-4.23969	-12.5963	-3.87	0.99434	0.909504	0.719381	-1.51903	0.999999	5.03	0.812298	29	0.99939	0.000575	0.967253	1e-06	0.464111	0.443902	0.9048	0.98571	1.0029	0.884412	0.186	0.962938	2.61	0.999189	0.896
G224R	225	B	-	0.75863	0.9811	0.812722	0.268172	0.238199	-2	30.55	30.55	0.98335	0.990682	0.622755	0.284603	0.998804	0.83012	-4.7581	-0.4563	0.795279	9.56656	0.779539	-11.828	-2.84815	-10.6491	-2.37	0.990895	0.93255	0.719381	-1.26206	1	5.03	0.437725	125	0.844186	0.000562	0.966303	2e-06	0.183653	0.352984	0.8229	0.921395	0.7608	0.63626	0.24	1.1271	2.93	0.998941	0.751
H225L	226	B	-	0.894545	0.7966	0.775277	0.343552	0.255712	-3	27.4	27.4	0.301	0.997893	0.59572	0.210984	0.959159	0.74275	-5.59195	-0.3414	0.832676	8.46506	0.869483	-13.02	-3.25719	-6.67212	-2.86	0.99045	0.920679	0.719381	-4.05783	0.999999	5.03	0.137239	99	0.96892	0.000562	0.915408	1e-06	0.363836	0.566483	0.8297	0.925266	0.8221	0.806703	0.242	1.13282	2.85	0.998863	0.721
H225Q	226	B	-	0.897066	0.9228	0.763315	0.24049	0.107672	0	23.2	23.2	0.13185	0.989994	0.595777	0.249136	0.948635	0.70915	-4.41977	-0.2598	0.779371	2.71095	0.8672	-11.201	-3.27462	-7.44732	-2.83	0.829745	0.392914	0.719381	-2.67705	0.123742	-0.7	0.0670718	24	0.902514	0.000496	0.913709	1e-06	0.891741	0.31843	0.7878	0.827217	0.54745	0.663687	0.412	1.02441	2.85	0.998426	0.602
H225R	226	B	-	0.913673	0.8258	0.773952	0.317716	0.2186	0	26.4	26.4	0.9001	0.995953	0.565357	0.180451	0.991248	0.75353	-4.2027	-0.3279	0.779371	7.75102	0.881978	-12.086	-2.78847	-9.02576	-2.78	0.99005	0.919718	0.719381	-2.01038	0.999999	5.03	0.105892	29	0.893697	0.000551	0.934007	1e-06	0.264064	0.425851	0.8103	0.849578	0.7534	0.734683	0.382	1.12942	2.85	0.998678	0.645
M226K	227	P	MH	0.809499	0.6616	0.781793	0.397685	0.33347	-1	27.4	27.4	0.5449	0.986806	0.573734	0.223797	0.935847	0.58307	-5.61553	-0.3852	0.615509	6.72096	0.84704	-15.7	-2.33546	-7.97832	-2.15	0.98252	0.858073	0.719381	-2.39081	0.999994	5.03	0.431677	95	0.96	0.000458	0.914509	0	0.407841	0.194314	0.742	0.942983	0.516	0.84273	0.166	1.20464	2.515	0.998679	0.832
M226I	227	B	-	0.802039	0.9271	0.777653	0.134377	-0.0447528	1	27.2667	27.2667	0.237433	0.980503	0.573311	0.209614	0.990649	0.29085	-3.58409	-0.3077	0.544285	8.62097	0.86643	-13.497	-3.4139	-9.31296	-2.2	0.98907	0.907024	0.719381	-1.75378	1	5.03	0.195945	10	0.776523	0.00047	0.939306	0	0.494125	0.109202	0.7564	0.717348	0.5774	0.59938	0.684667	0.955407	2.515	0.996666	0.698
M226R	227	B	-	0.811754	0.6289	0.781379	0.333642	0.324342	-1	31	31	0.353875	0.951888	0.573645	0.152326	0.967008	0.79928	-3.99029	-0.4802	0.636518	6.97643	0.82626	-15.457	-1.67927	-7.62307	-2.18	0.98321	0.868273	0.719381	-1.71288	0.999994	5.03	0.570418	91	0.872639	0.000488	0.910909	0	0.367522	0.223606	0.7484	0.87006	0.5632	0.912134	0.344	1.23577	2.17	0.998824	0.612
M226T	227	B	-	0.827734	0.5372	0.773723	0.0958795	0.0814757	-1	23.7	23.7	0.0075	0.304596	0.573645	0.0767798	0.898656	0.20476	-0.262624	-0.3615	0.557129	4.33341	0.921553	-11.496	-0.357619	-7.99973	-2.18	0.98019	0.805239	0.719381	-0.446893	0.999994	5.03	0.205756	81	0.911521	0.000345	0.819218	0	0.940138	0.116611	0.7035	0.716253	0.2682	0.55792	0.348	0.570164	2.17	0.995801	0.666
M226V	227	B	-	0.827836	0.2768	0.778386	0.198363	0.0471577	1	25.4	25.4	0.0867	0.950561	0.53995	0.173726	0.964591	0.2056	-5.15192	-0.3398	0.551785	6.40832	0.914858	-12.477	-2.54872	-9.25017	-2.19	0.98789	0.92245	0.719381	-1.70444	0.999994	5.03	0.175593	21	0.892783	0.000298	0.925008	0	0.455307	0.090192	0.7129	0.72748	0.4178	0.558654	0.606	0.87172	2.515	0.996136	0.711
D227V	228	P	MH	0.764313	0.9769	0.781771	0.483899	0.457311	-3	32	32	0.244	0.999805	0.624753	0.21516	0.99016	0.90654	-7.3723	-0.3868	0.885476	9.51475	0.77786	-12.276	-3.29542	-11.8242	-2.5	0.99045	0.920679	0.719381	-4.54792	0.999999	5.03	0.471358	152	0.981413	0.00055	0.966703	2e-06	0.230828	0.725745	0.8149	0.988643	0.8006	0.893033	0.158	1.19675	3.005	0.999235	0.915
D227N	228	B	-	0.700821	0.8197	0.776059	0.103378	-0.0892816	1	31	31	0.9107	0.998379	0.591305	0.221636	0.998562	0.55286	-4.10347	-0.3064	0.76385	10.303	0.810023	-8.339	-3.77579	-8.44172	-2.46	0.98995	0.9205	0.719381	-0.961186	1	5.03	0.134163	23	0.847032	0.000499	0.967703	2e-06	0.0553371	0.288248	0.8069	0.810944	0.7641	0.747398	0.644	1.01104	3.005	0.996812	0.641
D227Y	228	B	-	0.768938	0.961	0.77663	0.442533	0.397891	-3	32	32	0.9704	0.999763	0.624753	0.227958	0.989491	0.86016	-7.04432	-0.3847	0.885476	11.2412	0.765961	-13.511	-4.62869	-12.0393	-2.5	0.99142	0.92055	0.719381	-4.72027	1	5.03	0.379269	160	0.9074	0.00056	0.962204	2e-06	0.0745802	0.488911	0.8259	0.935509	0.8223	0.896033	0.222	1.14297	3.005	0.999321	0.76
E228G	229	B	-	0.830241	0.8699	0.847406	0.23612	0.101393	-2	32	32	0.9147	0.995308	0.557264	0.190914	0.998385	0.32924	-7.00509	-0.2641	0.779839	7.90904	0.822596	-11.802	-3.71817	-6.7794	-2.3	0.99005	0.926706	0.719381	-1.16601	0.999999	5.03	0.315364	98	0.845779	0.000485	0.928907	2e-06	0.29106	0.422282	0.7391	0.881294	0.597	0.358826	0.612	1.10715	2.905	0.997869	0.596
E228V	229	B	-	0.839785	0.9312	0.83413	0.281387	0.166416	-2	28.5	28.5	0.218675	0.997555	0.627029	0.143569	0.988779	0.67167	-8.19717	-0.3245	0.838538	7.28195	0.81414	-12.148	-3.37311	-10.3223	-2.25	0.99045	0.920679	0.719381	-3.35403	0.999999	5.03	0.230979	121	0.795196	0.000454	0.932107	2e-06	0.435363	0.496957	0.7848	0.867328	0.73	0.871873	0.43	1.10527	2.905	0.998274	0.611
C229R	230	P	CCD	0.7799	0.9783	0.849019	0.362994	0.283639	-3	28.6	28.6	0.917	0.999713	0.613192	0.447747	0.990964	0.83709	-5.90091	-0.5428	0.881756	7.60441	0.849385	-13.514	-3.17332	-11.1042	-2.22	0.97273	0.880357	0.719381	-3.82291	0.999999	5.03	0.445806	180	0.951129	0.000562	0.979302	0	0.0290817	0.549858	0.7776	0.971416	0.7078	0.857075	0.19	1.37416	2.89	0.999233	0.838
C229F	230	B	-	0.705065	0.9233	0.844132	0.360413	0.279932	-2	29.3	29.3	0.357475	0.99966	0.558792	0.365538	0.985189	0.71362	-3.53227	-0.4845	0.783002	9.44924	0.766645	-7.982	-2.82312	-9.5664	-1.97	0.99142	0.952693	0.719381	-1.03074	1	5.03	0.207916	205	0.794994	0.000572	0.968903	0	0.0491017	0.190128	0.716	0.921293	0.5265	0.664401	0.298	1.24589	2.89	0.999029	0.716
C229Y	230	B	-	0.773392	0.9667	0.844282	0.317239	0.217916	-2	29.3	29.3	0.7004	0.998477	0.541426	0.358628	0.983586	0.74774	-3.08026	-0.4938	0.783002	8.26193	0.851144	-6.387	-2.77236	-7.66039	-2.19	0.98995	0.951204	0.719381	-1.03719	1	5.03	0.2906	194	0.914517	0.000575	0.975702	0	0.244772	0.139651	0.7292	0.915425	0.4435	0.58417	0.346	0.884334	2.545	0.998921	0.708
L230V	231	B	-	0.796754	0.1973	0.837309	0.208347	0.0769852	1	23.3	23.3	0.0034	0.917506	0.605411	0.226775	0.994182	0.22692	-6.42758	-0.2601	0.783916	4.72182	0.886365	-6.37	-4.12226	-9.21541	-4.45	0.88495	0.327462	0.719381	-0.431551	0.411621	2.8	0.238737	32	0.934017	0.000341	0.89941	8.1e-05	0.946873	0.17303	0.9281	0.817829	1.0848	0.57947	0.314	0.94251	2.62	0.997312	0.825
T231P	232	B	-	0.726551	0.89	0.861038	0.378341	0.305684	-1	27.1	27.1	0.4008	0.993029	0.574696	0.408697	0.990447	0.80045	-6.94306	-0.3178	0.898067	6.51655	0.784967	-11.712	-5.01089	-12.7616	-2.65	0.96053	0.885708	0.719381	-1.56224	0.997604	5.03	0.496077	38	0.902229	0.000444	0.858314	0.000158	0.0725887	0.514056	0.814	0.926012	0.7845	0.825053	0.252	1.16437	2.795	0.998917	0.739
I232T	233	B	-	0.768569	0.5013	0.845083	0.200402	0.0500874	-1	23.8	23.8	0.2263	0.986685	0.541519	0.141464	0.994329	0.28973	-4.42952	-0.2352	0.751038	3.63562	0.914734	-6.005	-4.20646	-7.86216	-2.33	0.95125	0.68791	0.719381	-0.656354	0.999999	5.03	0.155346	89	0.714076	0.00036	0.894311	2e-06	0.18051	0.121251	0.5622	0.880226	0.1551	0.785792	0.306	0.929673	1.83	0.994928	0.741
P234L	235	B	-	0.835601	0.1102	0.814088	-0.018357	-0.264145	-3	23	23	0.013625	0.740345	0.461657	0.165844	0.96362	0.20028	-1.67126	-0.197	0.710628	2.50989	0.915866	-5.085	-3.18907	-4.96385	-2.13	0.74383	0.647746	0.719381	-0.241692	0.999925	5.03	0.0729629	98	0.4943	0.000194	0.874613	0.183833	0.244631	0.05489	0.4944	0.410796	-0.396	0.388538	0.848	0.406705	0.95	0.981462	0.48
D236A	237	B	-	0.777802	0.1461	0.773332	0.116786	-0.0545348	-2	25.2	25.2	0.2059	0.929728	0.519131	0.153509	0.991057	0.10579	-3.12012	-0.1434	0.768074	4.76057	0.897213	-8.585	-2.64362	-4.17051	-2.37	0.99082	0.893449	0.719381	-1.61074	0.999999	5.03	0.165514	126	0.782867	0.000445	0.721628	0.058286	0.604476	0.095912	0.6476	0.633471	0.1507	0.341596	0.79	0.96982	2.175	0.993561	0.563
D236G	237	B	-	0.804544	0.1315	0.785003	0.172909	0.0105959	-1	25.3	25.3	0.1735	0.925233	0.540754	0.128905	0.99728	0.17759	0.244971	-0.2274	0.733994	5.54229	0.912866	-7.33	-2.75238	-4.5512	-2.39	0.99005	0.917806	0.719381	-0.567174	0.999999	5.03	0.169149	94	0.86242	0.000371	0.815518	0.058286	0.571958	0.064052	0.7091	0.622687	0.2849	0.340343	0.656	0.569328	1.83	0.995214	NA
D236N	237	B	-	0.813459	0.111	0.768552	-0.0211772	-0.268196	1	25.5	25.5	0.0197	0.858103	0.540823	0.181052	0.998274	0.0643	-3.6428	-0.183	0.631227	4.68608	0.923201	-5.903	-3.89626	-6.81049	-2.31	0.986	0.902468	0.719381	-0.4591	0.999903	3.99	0.0908621	23	0.652936	0.000436	0.857714	0.058286	0.874996	0.053094	0.6556	0.493395	0.1055	0.340408	0.824	0.887071	2.175	0.984161	0.503
S237G	238	B	-	0.815877	0.0596	0.800297	0.0634207	-0.146677	0	22.6	22.6	0.0005	0.299404	0.434153	0.08563	0.962766	0.06381	0.376404	-0.0203	0.42518	1.09827	0.939415	-3.397	-3.20826	-3.97104	-2.79	0.6159	0.177091	0.719381	-0.119084	0.611457	4.02	0.0822455	56	0.67003	0.000169	0.610839	9.2e-05	0.84681	0.042452	0.3446	0.0835498	-0.6606	0.061624	0.836	0.302898	-0.635	0.965532	0.376
D238E	239	B	-	0.829926	0.0818	0.774981	-0.201254	-0.526863	2	0.0115	0.0115	0.0003	0.118323	0.433121	0.0364462	0.83131	0.02046	0.863475	-0.0811	0.426065	0.0102563	0.943667	-1.792	-3.00911	-2.98746	-2.05	0.02868	0.0571125	0.719381	-0.0367239	0.99618	-7.28	0.0405991	45	0.241236	2.12e-06	0.577142	0.011166	0.725968	0.154498	0.1674	0.0443617	-0.6038	0.101194	0.772	0.411838	-0.385	0.844066	0.351
D238N	239	B	-	0.890661	0.082	0.768688	-0.0642917	-0.330127	1	27.8	27.8	0.0867	0.823289	0.534678	0.189422	0.998514	0.0289	-1.12585	-0.2095	0.451325	6.06633	0.936168	-6.889	-4.32256	-4.75405	-1.87	0.98949	0.904032	0.719381	-0.122206	1	5.03	0.061159	23	0.626742	0.000345	0.849815	0.011166	0.498047	0.105114	0.6241	0.385352	0.1064	0.257894	0.818	0.586001	1.345	0.982145	0.328
D238V	239	B	-	0.866631	0.1418	0.773446	0.0658328	-0.0463581	-3	28.7	28.7	0.109975	0.982718	0.540989	0.122419	0.98942	0.19696	-2.97087	-0.2898	0.811251	5.60872	0.822934	-6.076	-3.59934	-6.83079	-2.15	0.96068	0.681186	0.719381	-0.462612	0.995998	5.03	0.167793	152	0.593858	0.000408	0.845915	0.011166	0.821436	0.369292	0.6939	0.544731	0.4552	0.371389	0.694	1.21124	1.895	0.99609	0.445
D239E	240	B	-	0.773629	0.0987	0.803787	0.0121067	-0.220386	2	13.635	13.635	0.0002	0.409758	0.440678	0.0767983	0.987169	0.02586	0.697356	-0.0866	0.41424	0.791127	0.948403	-3.729	-3.00825	-5.27506	-2.08	0.60437	0.124299	0.719381	-0.0595548	0.118904	1.47	0.0442324	45	0.514049	0.000143	0.711829	0.000941	0.861727	0.023418	0.2401	0.216229	-0.8031	0.199223	0.748	0.346315	-0.275	0.963299	0.557
D239N	240	B	-	0.818212	0.0876	0.796794	0.0204628	-0.208383	1	25.2	25.2	0.1462	0.928381	0.541595	0.198361	0.998416	0.0361	-0.914788	-0.1362	0.552515	5.74021	0.934852	-8.473	-4.2021	-8.57156	-1.87	0.97997	0.875928	0.719381	-0.386029	1	4.85	0.0705316	23	0.727606	0.000302	0.852415	0.000941	0.478305	0.082181	0.6141	0.658027	0.3023	0.679197	0.816	0.952909	2.005	0.988265	0.545
R241C	242	B	-	0.876248	0.1622	0.829099	0.274419	0.220053	-3	29.9	29.9	0.9877	0.996961	0.577378	0.156092	0.998738	0.22269	-3.80736	-0.4082	0.824317	8.01947	0.725706	-9.055	-3.9901	-8.32401	-2.85	0.98352	0.921391	0.732398	-0.991971	1	4.85	0.26506	180	0.8677	0.000557	0.956004	4e-06	0.432178	0.36417	0.8247	0.887279	0.8137	0.720826	0.356	1.1951	2.515	0.998343	0.621
R241H	242	B	-	0.900959	0.0979	0.81383	0.0304125	0.00288047	0	24.3	24.3	0.0542	0.555741	0.538137	0.142253	0.998977	0.10461	-0.651611	-0.3691	0.405018	4.64578	0.929727	-4.501	-3.93167	-5.23354	-2.79	0.91789	0.626758	0.732398	-0.0791836	0.999648	4.85	0.162174	29	0.766416	0.00023	0.889011	4e-06	0.8945	0.082113	0.7496	0.552294	0.3421	0.664234	0.818	0.532759	1.475	0.994475	NA
R242K	243	P	RRD	0.902129	0.1093	0.820679	0.133041	-0.0466726	2	33	33	0.9624	0.940977	0.530708	0.152361	0.962086	0.21697	-2.77538	-0.1895	0.550021	3.04391	0.93043	-4.37	-4.18947	-6.01843	-2.56	0.98197	0.922146	0.732398	-0.108071	1	4.85	0.154744	26	0.936748	0.000284	0.775222	1e-06	0.395106	0.057118	0.6157	0.676864	0.0803	0.535209	0.526	0.655868	1.995	0.992381	0.781
V244A	245	B	-	0.811696	0.3873	0.827641	0.00843028	-0.0498201	0	22.8	22.8	0.0153	0.224113	0.523977	0.113707	0.914796	0.14378	-4.68563	-0.1161	0.801944	2.21553	0.921222	-8.889	-3.83954	-5.16758	-2.86	0.85131	0.329463	0.732398	-0.354018	0.309198	4.5	0.0661265	64	0.689672	0.000206	0.839116	0.118433	0.890002	0.089171	0.5817	0.665984	-0.1035	0.469333	0.792	0.437308	1.205	0.991752	0.55
V244L	245	B	-	0.927941	0.4258	0.828304	0.115605	0.0111478	1	23.7	23.7	0.4518	0.773437	0.541018	0.27102	0.967476	0.1407	-3.57016	-0.1504	0.638531	3.83658	0.91166	-7.716	-3.08462	-7.2171	-2.85	0.97738	0.870082	0.732398	-0.196848	0.996655	4.5	0.0912027	32	0.952258	0.000454	0.843016	0.118433	0.441766	0.071988	0.6719	0.693558	0.3869	0.376815	0.776	0.501018	2.215	0.994414	0.62
Y245C	246	B	-	0.975971	0.0862	0.814425	0.0985391	-0.0962319	-2	22.5	22.5	0.675	0.959745	0.492522	0.217216	0.9914	0.19749	-1.37539	-0.3096	0.807938	3.2178	0.742282	-7.116	-2.93283	-2.25981	-2.73	0.93751	0.668578	0.732398	-0.123734	0.999967	4.5	0.140902	194	0.613103	0.000341	0.906109	0.001331	0.221368	0.213166	0.6652	0.612735	0.364	0.578654	0.694	1.10936	1.04	0.995262	0.589
Y245S	246	B	-	0.98879	0.1168	0.8156	0.0760471	-0.12854	-2	16.67	16.67	0.0621	0.619815	0.431095	0.202727	0.946028	0.18153	-1.16152	-0.2677	0.747966	1.2621	0.884067	-9.046	-2.22904	-3.29892	-2.73	0.94428	0.622999	0.732398	-0.0641077	0.999967	4.5	0.13743	144	0.451229	0.000263	0.723028	0.001331	0.489362	0.154482	0.4309	0.394318	-0.3128	0.381403	0.668	0.487761	-0.205	0.986042	0.565
Y246C	247	B	-	0.900873	0.8381	0.84378	0.322994	0.226182	-2	29.1	29.1	0.9651	0.999347	0.634764	0.19366	0.989942	0.70126	-7.74261	-0.4097	0.842422	7.20609	0.753257	-8.971	-2.91004	-9.19553	-2.32	0.98975	0.923838	0.732398	-2.77043	0.999967	4.5	0.286766	194	0.829631	0.000579	0.979369	8e-06	0.142813	0.59654	0.7854	0.947639	0.7264	0.733298	0.186	1.15343	2.98	0.998902	0.773
Y246F	247	B	-	0.945159	0.1604	0.843147	0.161843	-0.0053003	3	26.8	26.8	0.161375	0.962061	0.63462	0.125635	0.934863	0.16954	-2.76212	-0.1934	0.739517	6.89292	0.925246	-7.035	-3.05206	-7.59041	-2.31	0.99011	0.90429	0.732398	-0.2462	0.999967	4.5	0.0632502	22	0.857337	0.000527	0.905509	8e-06	0.913001	0.239215	0.7749	0.745393	0.6778	0.499885	0.432	0.913499	2.43	0.995967	0.737
Y246S	247	B	-	0.896662	0.9748	0.84394	0.26736	0.229133	-2	28.2	28.2	0.9582	0.998953	0.635961	0.233754	0.93919	0.6976	-7.50146	-0.4438	0.893264	7.17425	0.760007	-11.108	-1.94384	-10.3373	-2.27	0.99054	0.90429	0.732398	-2.73828	0.999967	4.5	0.270192	144	0.775937	0.000572	0.961204	8e-06	0.36768	0.629263	0.7854	0.94362	0.7264	0.620613	0.172	1.23595	2.98	0.999095	0.781
E247D	248	B	-	0.828525	0.8223	0.845251	0.0788927	-0.124452	2	20.55	20.55	0.0163	0.847934	0.574463	0.248615	0.790225	0.40317	-4.43117	-0.2844	0.72759	1.78248	0.851875	-9.004	-3.22226	-6.3774	-2.26	0.78704	0.265921	0.732398	-0.699811	0.0197372	-1.49	0.138382	45	0.9927	0.000512	0.940906	2e-06	0.577103	0.254933	0.6886	0.634082	0.36	0.45272	0.645	0.968065	2.645	0.99514	0.629
E247K	248	B	-	0.822843	0.8267	0.841958	0.258102	0.132969	1	31	31	0.9859	0.99584	0.594718	0.258687	0.998269	0.65875	-5.13552	-0.3407	0.757554	6.97795	0.825417	-11.635	-3.92721	-11.3043	-2.24	0.99011	0.90911	0.732398	-1.44451	1	4.5	0.249397	56	0.967768	0.000515	0.984901	2e-06	0.141033	0.21731	0.7628	0.907868	0.6223	0.745034	0.28	1.08903	2.99	0.998331	0.74
E247V	248	B	-	0.848199	0.8974	0.838734	0.185413	0.197684	-2	28.9	28.9	0.18935	0.996469	0.628222	0.159566	0.963817	0.489	-7.06559	-0.3319	0.806557	6.84101	0.848824	-11.333	-3.71091	-9.86161	-2.31	0.9857	0.879086	0.732398	-3.11139	0.963814	4.5	0.211595	121	0.912011	0.000559	0.963604	2e-06	0.448378	0.605639	0.7782	0.930101	0.7044	0.716173	0.298	1.11383	2.99	0.998183	0.702
G248R	249	P	MH	0.866506	0.6049	0.800565	0.399446	0.384428	-2	27.25	27.25	0.9937	0.992145	0.610819	0.347073	0.997941	0.50106	-5.34604	-0.4451	0.807176	6.74033	0.780419	-11.87	-3.82583	-10.4895	-2.24	0.98547	0.89467	0.732398	-2.25358	1	4.5	0.280452	125	0.917017	0.000549	0.972903	2e-06	0.229449	0.464083	0.7825	0.954669	0.7235	0.772394	0.181	1.10675	2.65	0.99871	0.926
G248E	249	B	-	0.864339	0.8175	0.802484	0.294498	0.185249	-2	27.2	27.2	0.5404	0.996491	0.611144	0.384946	0.984986	0.28324	-3.33758	-0.3603	0.76868	7.52911	0.866663	-11.827	-3.42334	-11.1799	-2.22	0.9749	0.845382	0.732398	-2.07645	0.876291	4.5	0.255431	98	0.891591	0.000559	0.961004	2e-06	0.304372	0.397845	0.7825	0.919502	0.7235	0.813758	0.226	1.15522	2.65	0.99859	0.731
G248V	249	B	-	0.875806	0.4628	0.800084	0.375591	0.301734	-3	26.9	26.9	0.148225	0.99684	0.610819	0.302342	0.992743	0.29061	-3.45969	-0.4553	0.82937	7.45061	0.848134	-12.181	-4.11564	-12.0302	-2.24	0.98366	0.896587	0.732398	-0.539833	0.876291	4.5	0.229283	109	0.892392	0.000559	0.950805	2e-06	0.36154	0.497854	0.7821	0.950672	0.7149	0.860717	0.174	1.03563	2.65	0.998419	0.804
G248W	249	B	-	0.877199	0.7137	0.794689	0.18724	0.200309	-2	28.9	28.9	0.9846	0.995691	0.609823	0.335104	0.973767	0.36449	-5.19138	-0.4662	0.861032	6.78003	0.760232	-14.657	-5.76409	-14.5076	-2.29	0.98517	0.916966	0.732398	-2.40755	1	4.5	0.233094	184	0.922145	0.000571	0.964204	2e-06	0.413584	0.637338	0.783	0.945111	0.7321	0.627468	0.132	1.11383	2.65	0.998164	0.802
A250V	251	B	-	0.779325	0.1361	0.784363	-0.0631131	-0.23158	0	24	24	0.0401	0.940699	0.542651	0.161202	0.947832	0.12304	-3.88205	-0.222	0.629673	5.48914	1.03509	-5.184	-2.85013	-6.76773	-2.9	0.97682	0.799917	0.732398	-0.8453	0.996894	4.5	0.0707208	64	0.852096	0.00036	0.957904	0.001814	0.862661	0.124707	0.815	0.516178	0.4454	0.456483	0.592	0.58691	1.965	0.989421	0.713
V251M	252	B	-	0.881853	0.5647	0.82009	0.180902	0.0220768	1	26.6	26.6	0.4667	0.993757	0.609665	0.356269	0.995819	0.28182	-6.66065	-0.3587	0.654353	8.05178	0.788637	-6.201	-5.26292	-10.5345	-2.28	0.97902	0.860372	0.732398	-2.04936	0.998464	4.5	0.0740661	21	0.975852	0.000559	0.984502	1.4e-05	0.351371	0.282473	0.7825	0.817187	0.776	0.753908	0.642	1.02953	2.8	0.996467	0.657
T253I	254	B	-	0.695886	0.2316	0.793348	0.0515265	0.13243	-1	17.89	17.89	0.008725	0.131581	0.528703	0.102526	0.994558	0.10368	-1.84684	-0.1259	0.768817	2.97307	0.924636	-7.169	-3.65602	-10.0843	-2.57	0.88417	0.460949	0.6512	-0.370782	0.799859	4.5	0.0996801	89	0.870067	0.000205	0.80342	0.001019	0.673967	0.104058	0.691	0.804531	0.2211	0.605162	0.308	0.427416	1.455	0.99667	0.718
H254D	255	B	-	0.706543	0.5816	0.844524	0.321223	0.223638	-1	23.8	23.8	0.5247	0.982604	0.555604	0.196457	0.954409	0.33052	-5.60711	-0.2801	0.762456	4.72326	0.848954	-16.686	-2.055	-6.2847	-2.48	0.98081	0.869148	0.6512	-0.420555	0.994307	4.31	0.179138	81	0.979551	0.000527	0.948205	0.002962	0.514335	0.360959	0.7719	0.919492	0.6902	0.783611	0.362	1.03167	2.39	0.998516	0.688
H254Q	255	B	-	0.729918	0.2867	0.831881	0.0420671	-0.0865862	0	0.0115	0.0115	0.0003	0.212397	0.474155	0.0653545	0.702857	0.19741	-0.620389	-0.1003	0.621271	0.0102106	0.938084	-5.01	-3.30588	1.03902	-2.76	0.02729	0.07504	0.6512	-0.0990037	0.999118	-8.61	0.0962911	24	0.696697	7.53e-06	0.813419	0.002962	0.895409	0.217912	0.5332	0.511406	-0.4211	0.412406	0.447	0.452285	0.49	0.986214	0.607
A255V	256	B	-	0.832525	0.9198	0.836529	0.306107	0.201925	0	24.9	24.9	0.22365	0.996558	0.628492	0.258963	0.997689	0.39157	-7.50093	-0.3044	0.759644	7.64297	0.805258	-9.87	-3.826	-9.63132	-2.53	0.98078	0.867859	0.732398	-2.92516	1	4.31	0.168509	64	0.991364	0.000513	0.99634	5e-06	0.427378	0.611862	0.8234	0.959864	0.8375	0.812445	0.152	1.02663	2.99	0.998612	0.8
R256C	257	B	-	0.716749	0.7732	0.850802	0.220818	0.26156	-3	26.8	26.8	0.9739	0.972709	0.623674	0.240382	0.998516	0.24371	-4.04969	-0.4167	0.898283	6.8331	0.738066	-11.819	-4.51756	-10.2909	-2.68	0.93038	0.623221	0.732398	-1.25972	0.810745	4.31	0.252979	180	0.963343	0.000561	0.998556	9e-06	0.522899	0.490473	0.8491	0.952892	0.8958	0.829511	0.18	1.20759	3.005	0.998934	0.811
R256H	257	B	-	0.729588	0.6644	0.839358	0.204104	0.237552	0	29.7	29.7	0.9925	0.944921	0.590833	0.269475	0.998998	0.18844	-7.28952	-0.3776	0.831932	8.53038	0.792588	-11.76	-4.03496	-9.5408	-2.66	0.9875	0.895091	0.6512	-1.31987	1	4.31	0.189752	29	0.944263	0.000568	0.998323	9e-06	0.517151	0.467405	0.8322	0.907684	0.8445	0.7316	0.384	1.14994	3.005	0.998487	NA
R256S	257	B	-	0.713398	0.9722	0.852315	0.261944	0.138488	-1	25.1	25.1	0.8317	0.985434	0.623824	0.228064	0.991225	0.33496	-5.47196	-0.4084	0.791095	6.80437	0.758053	-14.232	-2.71641	-8.52676	-2.64	0.94187	0.729477	0.732398	-1.34859	0.810745	4.31	0.294469	110	0.969098	0.000509	0.990644	9e-06	0.07251	0.387106	0.8488	0.938562	0.9016	0.71889	0.208	1.09343	3.005	0.99874	0.788
L258F	259	B	-	0.653691	0.9452	0.851751	0.280688	0.262267	0	25.1	25.1	0.3315	0.986904	0.601938	0.225696	0.998259	0.19811	-5.85212	-0.351	0.786734	6.23881	0.801535	-12.586	-4.5408	-7.58222	-4.16	0.89707	0.415162	0.6512	-2.03638	0.847631	4.31	0.110876	22	0.958873	0.000559	0.994001	0.00013	0.474763	0.491996	0.915	0.964475	1.0037	0.789107	0.176	1.07171	2.99	0.99882	0.864
W259C	260	B	-	0.712387	0.9967	0.847772	0.541195	0.539612	-2	32.5	32.5	0.97885	0.999904	0.653096	0.320855	0.98284	0.81508	-9.14559	-0.5124	0.911048	9.84137	0.722737	-12.885	-3.37808	-8.19372	-5.79	0.98959	0.917731	0.6512	-3.1591	1	4.31	0.802305	215	0.905803	0.000586	0.999608	5e-06	0.0982641	0.683033	0.9781	0.987858	1.0634	0.823752	0.149	1.31191	3.005	0.999473	0.905
R260W	261	B	-	0.749522	0.788	0.826564	0.414031	0.372437	-3	32	32	0.9576	0.989356	0.619605	0.249117	0.998029	0.25451	-7.06588	-0.4237	0.878325	6.41573	0.769091	-11.22	-5.31954	-9.07818	-2.92	0.89715	0.790422	0.6512	-3.14731	0.45234	4.31	0.488909	101	0.954206	0.000568	0.9964	4e-06	0.0222747	0.658671	0.8471	0.939085	0.8289	0.825641	0.28	1.04844	2.97	0.999375	0.68
L261M	262	B	-	0.588401	0.2991	0.838935	0.132094	-0.0480322	2	23.8	23.8	0.0945	0.85791	0.590038	0.383356	0.986427	0.06308	-5.57887	-0.2452	0.625159	4.17113	0.858734	-7.403	-5.02545	-7.24463	-2.92	0.8893	0.342125	0.6512	-0.364786	0.0524728	2.16	0.13971	15	0.869963	0.000547	0.878412	0.000144	0.681776	0.213173	0.8306	0.82239	0.8026	0.8899	0.506	1.0074	2.79	0.997377	0.716
E262G	263	B	-	0.623529	0.9743	0.846174	0.456026	0.417273	-2	33	33	0.9564	0.995897	0.629114	0.245182	0.997964	0.79401	-8.09825	-0.3444	0.902679	8.43021	0.758022	-13.086	-4.02935	-13.9839	-2.8	0.98765	0.905346	0.6512	-1.6498	0.999936	4.31	0.626828	98	0.966531	0.000576	0.984002	4e-06	0.250366	0.667821	0.8402	0.984619	0.8488	0.913672	0.192	1.11602	2.99	0.999387	0.865
R265K	266	B	-	0.646841	0.5274	0.824948	0.14573	-0.0284451	2	27.8	27.8	0.521	0.956609	0.58581	0.241319	0.956457	0.13067	-2.24026	-0.2981	0.719912	8.35694	0.865702	-9.749	-3.90314	-8.22683	-2.86	0.97831	0.877108	0.660377	-0.508721	0.997112	4.31	0.144354	26	0.918772	0.000386	0.964704	1.8e-05	0.287571	0.124415	0.8217	0.719367	0.9357	0.861886	0.58	0.955879	2.56	0.99601	0.71
I266S	267	B	-	0.4455	0.9423	0.774168	0.235017	0.0998095	-2	28.3	28.3	0.3075	0.972278	0.559501	0.201418	0.969578	0.73545	-4.21243	-0.4051	0.751968	6.57594	0.812397	-8.482	-1.53734	-9.93474	-2.03	0.97457	0.870146	0.660377	-2.12817	0.905173	4.31	0.176164	142	0.789528	0.000547	0.860114	4e-06	0.591176	0.495436	0.69	0.896219	0.4659	0.696784	0.426	1.25062	2.645	0.997585	0.567
W268C	269	B	-	0.474124	0.9836	0.822014	0.247922	0.118347	-2	32	32	0.829	0.999709	0.627292	0.25177	0.968099	0.88315	-7.87969	-0.5105	0.779306	8.9421	0.726771	-7.052	-2.80658	-9.32353	-2.13	0.99339	0.931501	0.615465	-2.03654	1	4.63	0.330422	215	0.738815	0.000582	0.9949	3e-06	0.0978043	0.688602	0.7918	0.957859	0.7556	0.763886	0.199	1.30913	2.83	0.998914	0.821
S269N	270	B	-	0.524253	0.619	0.837197	-0.0388703	-0.293611	1	26.9	26.9	0.2008	0.961105	0.573734	0.297712	0.942229	0.65438	-1.44737	-0.3028	0.714477	6.72389	0.826472	-10.543	-4.32655	-9.87674	-2.15	0.98177	0.887944	0.615465	-0.462926	1	4.63	0.0547309	46	0.939904	0.000363	0.983202	0	0.201467	0.344807	0.7589	0.657865	0.6359	0.653569	0.738	0.982309	2.36	0.993278	0.357
G270R	271	B	-	0.319965	0.8402	0.838723	0.559588	0.566032	-2	29.55	29.55	0.91705	0.999033	0.630123	0.335424	0.998595	0.78157	-4.31006	-0.4602	0.899323	9.2327	0.765836	-11.635	-3.59615	-12.9295	-4.67	0.992875	0.929459	0.660377	-0.798495	1	4.63	0.227545	125	0.957277	0.000572	0.993092	2e-06	0.0671236	0.669817	0.9557	0.982316	1.0946	0.917549	0.156	1.1271	2.61	0.999452	0.862
S271N	272	B	-	0.242686	0.3849	0.846592	-0.0454354	-0.133913	1	26.6	26.6	0.0546	0.80268	0.595769	0.265216	0.934888	0.2939	-5.80274	-0.2207	0.613816	6.59311	0.89422	-8.742	-4.56911	-9.7981	-2.85	0.92485	0.760319	0.660377	-0.282044	0.998987	4.63	0.0493429	46	0.987905	0.000485	0.956938	5e-06	0.440926	0.238487	0.8301	0.775913	0.903	0.782858	0.68	0.971975	2.69	0.996884	0.585
H272R	273	B	-	0.305295	0.6711	0.849326	0.144992	-0.029506	0	26.3	26.3	0.2696	0.97435	0.587286	0.317677	0.910795	0.73935	-5.92935	-0.3295	0.766114	5.80245	0.827512	-9.109	-2.55666	-9.4912	-2.78	0.97863	0.83121	0.660377	-2.17087	0.999979	4.63	0.15436	29	0.9185	0.000388	0.944006	1e-06	0.291476	0.293509	0.8005	0.785781	0.6525	0.736395	0.676	1.09813	2.67	0.997803	0.576
H272Y	273	B	-	0.311123	0.1643	0.845171	0.0964287	-0.0992633	2	23.5	23.5	0.0962	0.769101	0.541802	0.17911	0.920296	0.5752	-1.58754	-0.1971	0.730903	4.75517	0.896403	-5.752	-4.06045	-7.79281	-2.76	0.94916	0.599559	0.660377	-0.24929	1	4.63	0.114144	83	0.976144	0.000299	0.869313	1e-06	0.454746	0.135185	0.7871	0.736928	0.5449	0.584865	0.738	0.571959	2.12	0.997639	0.549
R274C	275	B	-	0.364737	0.1753	0.815669	0.0928098	0.0713852	-3	24.8	24.8	0.0917	0.963725	0.540081	0.154985	0.998125	0.25486	-1.48516	-0.3243	0.858297	4.64165	0.842901	-9.951	-4.66444	-7.47322	-2.22	0.88519	0.536818	0.660377	-0.263641	0.687279	4.63	0.120894	180	0.718261	0.000203	0.978102	0.001217	0.751206	0.268916	0.6791	0.846906	0.3492	0.529185	0.432	0.760239	1.275	0.996739	NA
R274G	275	B	-	0.344503	0.379	0.858738	0.186683	0.0303803	-2	23.6	23.6	0.0099	0.756241	0.526022	0.142296	0.995576	0.21933	0.476741	-0.283	0.756424	3.33642	0.867741	-10.363	-3.85546	-8.16567	-2.18	0.89578	0.568389	0.660377	-0.308797	0.687279	4.63	0.142073	125	0.6619	0.000261	0.911709	0.001217	0.604803	0.2004	0.5908	0.574976	-0.2092	0.149214	0.4	0.498354	1.275	0.995934	0.675
R274H	275	B	-	0.357142	0.1323	0.795883	-0.264269	-0.158856	0	24.1	24.1	0.0163	0.166537	0.540025	0.197912	0.99859	0.1382	-1.769	-0.2851	0.709286	3.88579	0.921379	-8.909	-4.0889	-7.2014	-2.16	0.81011	0.250382	0.660377	-0.244284	0.207902	3.59	0.0571305	29	0.669242	0.000213	0.975002	0.001217	0.997072	0.182845	0.6183	0.0861864	-0.0963	0.51545	0.758	0.708993	1.415	0.99161	NA
R274L	275	B	-	0.372605	0.3211	0.839258	0.237021	0.102688	-2	24.3	24.3	0.07435	0.957952	0.539418	0.188847	0.992871	0.30781	-2.42456	-0.3178	0.825621	4.16215	0.8271	-7.803	-3.21014	-7.74046	-2.19	0.93639	0.60304	0.660377	-0.732676	0.207902	3.59	0.114585	102	0.815104	0.000366	0.987301	0.001217	0.97183	0.253137	0.6638	0.819793	0.255	0.562327	0.408	1.04326	1.965	0.997516	0.668
R274P	275	B	-	0.367101	0.6653	0.856127	0.0581895	0.211108	-2	24.1	24.1	0.0112	0.0730831	0.530635	0.205566	0.989303	0.62008	-3.98772	-0.4575	0.856362	2.55468	0.828453	-10.85	-3.45457	-6.63744	-2.19	0.93018	0.787157	0.660377	-1.40797	0.207902	3.59	0.318546	103	0.853991	0.000193	0.913109	0.001217	0.899193	0.190618	0.4792	0.58472	-0.0972	0.439653	0.5	0.720973	1.275	0.997602	NA
W275C	276	B	-	0.443903	0.9889	0.818642	0.314538	0.444518	-2	31	31	0.7617	0.997606	0.628118	0.226458	0.985579	0.87518	-6.95138	-0.4341	0.894836	7.951	0.80903	-10.011	-3.13707	-7.92018	-2.59	0.96848	0.852351	0.660377	-0.826654	1	4.63	0.503698	215	0.86658	0.000583	0.972103	3e-06	0.37048	0.633391	0.8324	0.965543	0.8641	0.603994	0.199	1.31105	2.97	0.999599	0.848
W275G	276	B	-	0.406186	0.9471	0.841456	0.462537	0.426626	-2	31	31	0.1601	0.99725	0.628934	0.344912	0.93571	0.81221	-7.05429	-0.5563	0.90057	7.64138	0.822931	-9.737	-2.60049	-8.26589	-2.52	0.99032	0.920401	0.660377	-2.23924	0.999995	4.63	0.388948	184	0.638229	0.00058	0.982102	3e-06	0.117115	0.733567	0.8212	0.978161	0.8269	0.688854	0.184	1.39058	2.97	0.999613	0.836
W275R	276	B	-	0.414601	0.9966	0.824347	0.445978	0.40284	-3	29.4	29.4	0.52965	0.99949	0.627959	0.372807	0.988933	0.85241	-7.57358	-0.555	0.90057	7.65755	0.850582	-11.831	-2.39112	-9.129	-2.58	0.989585	0.90845	0.660377	-2.23924	0.999995	4.63	0.435166	101	0.902365	0.000583	0.975602	3e-06	0.0723284	0.619053	0.8212	0.98798	0.8269	0.8748	0.183	1.39109	2.97	0.999595	0.895
G276S	277	B	-	0.313819	0.3882	0.811713	0.177476	0.0171556	0	26.9	26.9	0.1873	0.994789	0.546209	0.218457	0.997617	0.33687	-2.34714	-0.3876	0.764329	6.11191	0.879386	-7.872	-4.35012	-7.2315	-3.08	0.96889	0.788774	0.660377	-0.437226	1	4.63	0.141	56	0.925844	0.000283	0.930507	2e-06	0.376214	0.369832	0.8357	0.911909	0.811	0.753511	0.376	1.00863	2.455	0.998224	0.773
Q277L	278	B	-	0.254957	0.2278	0.832483	0.303545	0.198245	-2	26.9	26.9	0.08075	0.976124	0.601389	0.194266	0.975557	0.17949	-5.08333	-0.2229	0.892033	5.69984	0.847767	-8.999	-3.84885	-9.16787	-2.96	0.98697	0.82279	0.660377	-0.558532	0.999995	4.63	0.224883	113	0.897317	0.000499	0.907009	4e-06	0.413109	0.643447	0.8529	0.895249	0.894	0.53845	0.346	0.941319	2.69	0.998644	0.566
P278S	279	B	-	0.258658	0.1256	0.80399	0.0815914	-0.120576	-1	21.8	21.8	0.0072	0.44208	0.532118	0.0693019	0.929854	0.27052	-4.53956	-0.11	0.7516	2.50648	0.887797	-9.544	-3.76112	-7.45503	-2.8	0.86066	0.327158	0.660377	-0.12966	0.918102	4.63	0.0523524	74	0.87694	0.000173	0.927507	0.000164	0.657121	0.066959	0.6157	0.600089	0.2073	0.502472	0.776	0.378493	1.35	0.991679	0.616
P278T	279	B	-	0.341702	0.1375	0.803809	0.137785	-0.0398572	-1	23.9	23.9	0.0041	0.960151	0.579171	0.215023	0.950176	0.48436	-4.66883	-0.2303	0.762204	3.87835	0.87972	-10.234	-3.90129	-8.82541	-2.74	0.94785	0.554251	0.660377	-0.178624	0.918102	4.63	0.067835	38	0.866347	0.000292	0.90251	0.000164	0.320742	0.151294	0.7062	0.823078	0.5457	0.891979	0.616	0.49564	2.25	0.996578	0.621
L279F	280	B	-	0.319545	0.0778	0.84173	0.0716947	-0.134792	0	16.48	16.48	0.0006	0.0678494	0.351662	0.0303815	0.92257	0.37975	2.00449	-0.1644	0.385901	0.364065	0.979647	-2.168	-4.24348	-3.63345	-2.64	0.48779	0.186423	0.660377	0.00622295	0.687371	3.6	0.0641224	22	0.249721	0.000438	0.868613	0.000113	0.454641	0.168264	0.247	0.213054	-0.6192	0.102991	0.738	0.335603	-1.64	0.974709	NA
L279V	280	B	-	0.323501	0.1118	0.84018	0.0839786	-0.117147	1	23.9	23.9	0.0453	0.588104	0.521655	0.150916	0.752352	0.39452	-0.776251	-0.2526	0.506016	2.12257	0.882294	-4.33	-3.41706	-4.29419	-2.72	0.93787	0.619786	0.660377	-0.267135	0.687371	3.6	0.068208	32	0.70553	0.000546	0.937106	0.000113	0.635518	0.180088	0.6558	0.650304	0.2868	0.568894	0.56	0.551553	1.15	0.996482	0.68
R280Q	281	B	-	0.281572	0.8485	0.813986	0.541	0.539333	1	29.8	29.8	0.5767	0.992147	0.629185	0.332793	0.986083	0.83468	-8.34248	-0.3826	0.8826	5.96644	0.794402	-11.956	-3.92345	-8.93752	-4.38	0.9918	0.868126	0.660377	-1.40567	1	4.63	0.441975	43	0.975249	0.000573	0.999654	1e-05	0.205028	0.505332	0.9476	0.990559	1.0947	0.830344	0.16	1.09721	2.92	0.999543	0.957
R282Q	283	B	-	0.395545	0.5482	0.828444	0.284982	0.369224	1	29.4	29.4	0.2417	0.91284	0.587872	0.271506	0.99454	0.57379	-5.24205	-0.3708	0.880437	7.28761	0.797545	-10.817	-3.85713	-8.6762	-3.18	0.99182	0.911253	0.660377	-1.09177	1	4.63	0.359851	43	0.974217	0.000576	0.994451	2e-06	0.603359	0.429368	0.8777	0.963112	0.9509	0.942561	0.214	1.08526	2.845	0.999309	0.79
R282W	283	B	-	0.469713	0.8087	0.843341	0.415706	0.359356	-3	25	25	0.3092	0.992855	0.616448	0.281245	0.998277	0.61445	-5.64758	-0.4138	0.906258	4.11427	0.773837	-12.688	-5.74972	-10.8035	-3.27	0.93014	0.694874	0.660377	-1.84664	0.865272	2.42	0.556131	101	0.933449	0.000564	0.99604	2e-06	0.0385252	0.514105	0.8777	0.952335	0.8817	0.939953	0.192	1.04639	2.845	0.999623	0.728
H283R	284	P	RRD	0.313296	0.9946	0.860657	0.530386	0.524087	0	25.4	25.4	0.0684	0.9959	0.637912	0.425937	0.986243	0.83029	-8.00965	-0.3295	0.912129	7.10519	0.874833	-15.532	-6.98579	-12.5659	-5.39	0.99201	0.927206	0.660377	-2.65201	0.999995	4.63	0.746773	29	0.99939	0.000574	0.982768	1e-06	0.0936356	0.761783	0.9718	0.994288	1.09	0.898097	0.13	1.13382	2.575	0.999515	0.935
H283Y	284	B	-	0.332782	0.9687	0.85571	0.279245	0.469317	2	24.7	24.7	0.2628	0.889396	0.637779	0.382347	0.952099	0.75245	-7.18786	-0.265	0.910996	5.51492	0.797208	-14.947	-7.21509	-10.8806	-5.38	0.97802	0.743906	0.660377	-2.65201	0.999379	3.59	0.632436	83	0.956562	0.000556	0.988601	1e-06	0.852701	0.46101	0.9711	0.977675	1.0939	0.822184	0.192	1.10594	2.92	0.999335	0.877
V284I	285	B	-	0.401554	0.0924	0.824733	0.0246816	-0.202323	3	16.22	16.22	0.0008	0.0479039	0.427455	0.0894992	0.961018	0.03752	0.110013	-0.0867	0.393367	1.02849	0.952498	-4.778	-4.50099	-3.84093	-2.18	0.76478	0.196854	0.660377	-0.0403749	0.341756	3.6	0.0385562	29	0.718923	0.000327	0.950905	0.000308	0.998602	0.05601	0.2753	0.0680449	-0.5099	0.337359	0.818	0.3065	-0.055	0.970309	NA
T285I	286	B	-	0.418287	0.9186	0.842871	0.248854	0.119685	-1	24.9	24.9	0.188075	0.994014	0.588575	0.287251	0.920694	0.38729	-5.09972	-0.3467	0.824487	6.28727	0.789133	-11.555	-4.71658	-11.5572	-2.31	0.98787	0.892532	0.660377	-0.713212	1	4.54	0.187767	89	0.929921	0.000518	0.990601	1e-06	0.18228	0.4772	0.7698	0.95377	0.647	0.774389	0.238	1.00385	2.87	0.998545	0.764
T286S	287	B	-	0.387783	0.2239	0.833279	0.212395	0.0673137	1	22.95	22.95	0.00225	0.91916	0.539558	0.204573	0.81768	0.15772	-1.06563	-0.2101	0.729197	3.19368	0.932851	-5.645	-3.36038	-5.97014	-3.91	0.991115	0.915511	0.647577	-0.107342	0.999996	4.54	0.187258	58	0.896158	0.000437	0.90181	1e-06	0.304332	0.280778	0.8231	0.926146	0.59925	0.824492	0.331	0.785567	1.175	0.998452	0.85
G287R	288	B	-	0.337985	0.9187	0.82831	0.331328	0.430244	-2	26.4	26.4	0.8372	0.961233	0.594134	0.401222	0.98628	0.82625	-8.35764	-0.4583	0.81669	7.12039	0.780735	-8.424	-5.40128	-10.3064	-3.36	0.992465	0.938914	0.634777	-2.5644	1	4.54	0.394995	125	0.956662	0.000572	0.999394	2e-06	0.283873	0.630201	0.8842	0.978137	0.9747	0.826709	0.214	1.12437	2.92	0.999366	0.944
A291E	292	B	-	0.439612	0.944	0.856412	0.170097	0.00655596	-1	22.3	22.3	0.0059	0.859437	0.557656	0.355621	0.876777	0.68774	-4.85155	-0.2092	0.842374	2.97644	0.857638	-15.19	-4.49077	-10.9959	-2.28	0.94408	0.295199	0.634777	-0.692721	0.12607	2.18	0.417233	107	0.923101	0.000279	0.957004	0.078959	0.524685	0.249794	0.7069	0.839975	0.3631	0.808025	0.426	1.02137	2.28	0.998891	0.591
A291V	292	B	-	0.435344	0.549	0.84497	-0.128883	-0.130759	0	22.6	22.6	0.00025	0.306357	0.557585	0.263296	0.931084	0.1652	-3.9507	-0.1095	0.815067	2.94239	0.866434	-8.903	-3.8166	-7.49648	-2.32	0.94022	0.301871	0.634777	-0.231971	0.12607	2.18	0.150213	64	0.856826	0.000315	0.972453	0.078959	0.962469	0.157521	0.708	0.559094	0.2583	0.607695	0.712	0.943244	2.28	0.997549	NA
L292I	293	B	-	0.18717	0.1542	0.803685	0.0439398	-0.17466	2	23.5	23.5	0.0109	0.837649	0.540994	0.274782	0.905119	0.03843	-1.36162	-0.2471	0.487274	4.7629	0.879577	-7.415	-4.63471	-8.27457	-2.2	0.98698	0.663263	0.634777	-0.0936176	0.999396	4.43	0.0479356	5	0.804762	0.000372	0.854015	0.002462	0.562349	0.069283	0.6949	0.670844	0.2904	0.4516	0.828	0.774709	2.565	0.994634	0.565
E294K	295	B	-	0.410822	0.1259	0.773876	0.0299033	-0.0145264	1	25.8	25.8	0.5744	0.835978	0.611945	0.208845	0.995125	0.19699	-5.02642	-0.2782	0.737355	6.84673	0.86097	-11.869	-4.3405	-7.70878	-2.33	0.99597	0.914676	0.660377	-0.51906	1	4.43	0.152417	56	0.845527	0.000518	0.970003	0.000117	0.778563	0.437821	0.779	0.886285	0.7318	0.857003	0.502	1.03682	2.69	0.99844	0.708
D295E	296	B	-	0.23999	0.1006	0.777095	-0.0451431	-0.302621	2	20.25	20.25	0.00055	0.366023	0.459255	0.0685406	0.993694	0.07644	-1.07881	-0.0916	0.629024	1.86082	0.936373	-4.088	-3.43323	-4.14954	-1.99	0.718865	0.213237	0.660377	-0.0296999	0.0544725	3.39	0.0357773	45	0.690572	0.000144	0.833717	0.008701	0.814525	0.086369	0.4092	0.276022	-0.5276	0.288637	0.774	0.516598	-0.36	0.990552	0.529
D295Y	296	B	-	0.217538	0.2877	0.771017	0.254286	0.127488	-3	26.3	26.3	0.8767	0.994119	0.541241	0.21715	0.97661	0.55024	-5.41351	-0.2999	0.839439	6.60934	0.765621	-12.135	-6.3474	-12.2106	-2.23	0.99639	0.921831	0.660377	-1.21488	1	4.43	0.148677	160	0.93756	0.000564	0.962204	0.008701	0.518495	0.536877	0.7428	0.932729	0.6304	0.878761	0.24	1.13589	1.965	0.999247	0.728
G297D	298	B	-	0.459527	0.5665	0.802898	0.170838	0.0231071	-1	24.7	24.7	0.0484	0.971114	0.557993	0.353529	0.994145	0.17361	-1.82685	-0.3557	0.750856	5.18983	0.875452	-8.847	-3.27052	-6.73551	-2.8	0.97943	0.801509	0.660377	-0.478214	0.998705	4.43	0.206755	94	0.779419	0.000324	0.907009	2e-06	0.859516	0.290607	0.805	0.791469	0.6277	0.578899	0.694	1.13654	2.38	0.998843	0.531
G297V	298	B	-	0.504408	0.4613	0.800007	0.168172	0.00379115	-3	24.6	24.6	0.01875	0.996733	0.557874	0.172392	0.994163	0.33912	-3.78701	-0.2907	0.768166	5.57528	0.873848	-11.692	-3.74748	-6.94514	-2.81	0.96564	0.770524	0.660377	-0.527415	0.998705	4.43	0.274851	109	0.776832	0.000479	0.865113	2e-06	0.450126	0.455151	0.8129	0.867342	0.7716	0.798749	0.554	1.11417	2.38	0.999065	0.639
V301A	302	B	-	0.0984186	0.1878	0.830953	-0.0766584	-0.166363	0	23.4	23.4	0.0384	0.726505	0.538917	0.252039	0.974674	0.04177	-3.13947	-0.1676	0.632228	4.1973	0.899029	-3.802	-3.82369	-4.9988	-2.16	0.91151	0.419476	0.634777	-0.74905	0.999992	4.51	0.0967511	64	0.719013	0.000209	0.805019	0.001287	0.931506	0.125425	0.7008	0.278607	0.4259	0.360309	0.746	1.04129	2.26	0.997555	0.541
V301L	302	B	-	0.0886976	0.1418	0.831595	0.0239646	-0.203353	1	16.52	16.52	0.0025	0.329999	0.519866	0.116054	0.975706	0.04383	-0.564782	-0.1435	0.5303	2.01568	0.93706	-4.761	-3.16348	-5.18095	-2.19	0.80231	0.350131	0.634777	-0.0765177	0.90675	4.51	0.0955778	32	0.614232	0.000134	0.778122	0.001287	0.393632	0.049585	0.3933	0.144053	-0.2344	0.20455	0.834	0.481051	1.71	0.994115	0.491
D302N	303	B	-	0.0654278	0.1243	0.790119	-0.1318	-0.24557	1	29.1	29.1	0.1621	0.983843	0.541598	0.264324	0.998573	0.15221	-1.63494	-0.3055	0.757571	7.35923	0.892336	-6.707	-4.59312	-8.44344	-2.66	0.99391	0.921831	0.634777	-0.183882	1	4.51	0.0996095	23	0.824723	0.000544	0.923708	1e-06	0.226148	0.189089	0.8	0.675297	0.7227	0.641095	0.652	1.01034	2.705	0.996967	0.571
A303T	304	B	-	0.126313	0.0872	0.784645	-0.135173	-0.206242	0	25	25	0.0067	0.481148	0.539886	0.22406	0.997413	0.04116	-3.91622	-0.0779	0.504623	3.93757	0.862759	-3.961	-3.79971	-5.41209	-2.12	0.32702	0.397703	0.634777	-0.256121	0.816648	4.51	0.0665815	58	0.775965	0.000295	0.876112	0.002636	0.913496	0.123408	0.7276	0.398384	0.7334	0.550192	0.786	0.92639	2.015	0.996091	NA
A306T	307	B	-	0.568404	0.503	0.834354	0.0258018	-0.200714	0	26	26	0.0601	0.98715	0.619672	0.349153	0.996569	0.19965	-6.41129	-0.2804	0.79082	5.50796	0.847061	-5.532	-3.59283	-8.02572	-2.22	0.96516	0.585807	0.660377	-1.34716	0.873967	3.46	0.129268	58	0.882106	0.000421	0.856014	3e-06	0.637965	0.2507	0.7814	0.677767	0.7433	0.51402	0.658	0.948189	2.89	0.996884	NA
A306V	307	B	-	0.63022	0.6335	0.833939	-0.113713	-0.175415	0	25.6	25.6	0.030575	0.888882	0.619114	0.319646	0.99793	0.20305	-6.02257	-0.2774	0.781346	5.50392	0.87428	-7.365	-3.71379	-9.0493	-2.25	0.95592	0.689782	0.660377	-1.30754	0.999045	3.46	0.161616	64	0.941425	0.000371	0.869313	3e-06	0.951364	0.371544	0.7819	0.718192	0.725	0.75757	0.714	1.0195	2.89	0.996859	0.458
H307N	308	B	-	0.74739	0.046	0.783129	-0.150343	-0.453734	1	17.98	17.98	0.0002	0.143118	0.379678	0.0742326	0.890768	0.04883	3.1668	-0.0315	0.385555	0.722375	0.955022	-1.509	-3.02393	-3.84418	-2.04	0.10837	0.107873	0.660377	-0.026991	0.0277631	2.26	0.0274273	68	0.283981	0.000137	0.605739	0.00843	0.694083	0.042672	0.204	0.0712979	-0.8685	0.0838858	0.762	0.344575	-0.805	0.966603	0.338
H307Y	308	B	-	0.790985	0.1204	0.783319	-0.0377718	-0.292033	2	22.5	22.5	0.0015	0.617901	0.507132	0.138913	0.950156	0.10585	-0.194546	-0.037	0.623239	1.64761	0.860352	-7.614	-3.989	-7.45227	-2.16	0.25665	0.178625	0.660377	-0.845643	0.0277631	2.26	0.0493841	83	0.56302	0.000195	0.814719	0.00843	0.569413	0.075352	0.4156	0.180185	-0.4876	0.369837	0.768	0.917075	1.1	0.99165	0.495
T308I	309	B	-	0.227505	0.2467	0.796973	0.0747968	-0.130336	-1	22.7	22.7	0.00105	0.834039	0.541051	0.172261	0.996586	0.10041	0.039274	-0.1124	0.736954	3.91219	0.95907	-4.52	-4.1823	-8.19086	-2.18	0.88326	0.484139	0.660377	-0.126685	0.999606	4.51	0.0868786	89	0.926716	0.000182	0.690631	0.0016	0.400198	0.101485	0.698	0.619495	0.2683	0.594086	0.796	0.705603	1.725	0.996968	0.532
K309T	310	B	-	0.143597	0.1468	0.785546	0.111606	-0.0774615	-1	24.1	24.1	0.0092	0.983811	0.541277	0.085798	0.995963	0.13883	-2.64272	-0.3309	0.759851	5.15049	0.87357	-10.478	-2.87706	-8.33621	-2.27	0.94581	0.686842	0.660377	-0.143117	0.969709	4.51	0.111157	78	0.895199	0.000276	0.848915	1e-06	0.510773	0.198223	0.7061	0.787889	0.5177	0.614545	0.714	0.758104	2.045	0.998624	0.482
A310G	311	B	-	0.224502	0.136	0.843322	0.00954342	-0.224068	0	24	24	0.0126	0.87073	0.539853	0.143711	0.992606	0.03126	-3.83291	-0.0541	0.640913	3.26453	0.86694	-8.841	-3.25888	-7.00121	-2.14	0.45118	0.382897	0.660377	-0.382789	0.901104	4.51	0.0571604	60	0.700915	0.000336	0.960704	0.359158	0.593696	0.093102	0.7018	0.360659	0.5429	0.355895	0.786	0.90219	2.095	0.992895	0.527
A310V	311	B	-	0.274954	0.1025	0.826768	0.00586911	-0.1657	0	22.9	22.9	0.0014	0.329672	0.538261	0.109973	0.997675	0.04722	-1.99797	-0.021	0.86628	2.69086	0.927433	-4.071	-3.71437	-6.90106	-2	0.30434	0.189911	0.660377	-0.152785	0.901104	4.51	0.0778206	64	0.71529	0.000165	0.923908	0.359158	0.977367	0.100998	0.6014	0.321556	0.2861	0.427476	0.802	0.448812	1.2	0.992859	NA
T311A	312	B	-	0.229343	0.1386	0.845073	0.0535595	-0.160842	0	23.5	23.5	0.0075	0.969814	0.531721	0.174325	0.980965	0.10535	-3.48904	-0.117	0.776129	2.77088	0.916913	-9.147	-3.05178	-7.54203	-2.27	0.91087	0.360937	0.660377	-0.066233	0.961848	4.51	0.117621	58	0.871375	0.000295	0.807619	0.000286	0.393104	0.144499	0.6354	0.287061	0.4085	0.569572	0.708	0.629133	1.595	0.988236	0.51
S312P	313	B	-	0.283978	0.9297	0.851302	0.124829	-0.0584688	-1	27.2	27.2	0.0504	0.876224	0.524527	0.277647	0.995802	0.46572	-4.12787	-0.2867	0.730665	4.53637	0.885951	-11.132	-3.51951	-8.6311	-2.17	0.94566	0.886744	0.660377	-1.39847	0.993776	3.44	0.630537	74	0.797293	0.000488	0.872813	0.000238	0.709826	0.246071	0.6199	0.727555	0.2539	0.373023	0.622	1.14057	1.7	0.998127	0.672
S312T	313	B	-	0.267747	0.1443	0.835214	0.00683253	-0.227962	1	23.5	23.5	0.0043	0.843073	0.477693	0.120538	0.946826	0.12392	-0.556642	-0.1917	0.448552	3.55779	0.918739	-7.289	-3.86865	-4.12807	-2.07	0.94464	0.731672	0.660377	-0.191682	0.993776	3.44	0.120215	58	0.771221	0.00032	0.770923	0.000238	0.950854	0.141499	0.4656	0.336853	-0.085	0.23754	0.728	0.894031	1.01	0.99309	0.512
F313S	314	B	-	0.54815	0.997	0.845149	0.285124	0.171785	-2	32	32	0.2731	0.997187	0.632059	0.339631	0.987269	0.69136	-7.84999	-0.4263	0.910272	7.70602	0.808251	-11.507	-2.68938	-11.1987	-2.44	0.99085	0.916901	0.660377	-2.46187	0.999992	4.51	0.466673	155	0.8318	0.000563	0.973403	1e-06	0.263722	0.600044	0.8199	0.911208	0.8217	0.908019	0.294	1.39058	2.575	0.999406	0.676
C314Y	315	B	-	0.728122	0.6818	0.830855	0.283943	0.170088	-2	28.3	28.3	0.3282	0.995773	0.570207	0.328821	0.987794	0.18204	-2.48121	-0.4523	0.782252	6.75903	0.863556	-6.253	-3.50705	-10.478	-2.18	0.98435	0.887999	0.660377	-0.778167	1	4.51	0.416885	194	0.809632	0.000529	0.942406	0	0.0443209	0.239765	0.7546	0.876507	0.6124	0.852751	0.414	1.35264	2.53	0.999156	0.598
R316L	317	P	RRD	0.825151	0.7071	0.850273	0.358634	0.446504	-2	31	31	0.164575	0.983224	0.610322	0.233226	0.995673	0.62045	-3.4896	-0.4123	0.806864	9.23582	0.855919	-11.188	-3.46759	-10.9928	-2.86	0.99448	0.92751	0.660377	-0.926093	1	4.51	0.401253	102	0.889247	0.000549	0.991058	1.9e-05	0.160869	0.335123	0.8499	0.980969	0.8895	0.80057	0.2	1.14831	2.905	0.999598	0.9
R316C	317	B	-	0.818561	0.3	0.836573	0.327625	0.340491	-3	28.1	28.1	0.242	0.869016	0.579465	0.207888	0.998506	0.27563	-3.9814	-0.4187	0.786502	5.86415	0.806363	-7.542	-4.47468	-9.63168	-2.97	0.96351	0.676321	0.660377	-0.820992	0.925921	4.51	0.321521	180	0.88076	0.000505	0.991001	1.9e-05	0.442947	0.249615	0.8393	0.947528	0.7681	0.805145	0.41	1.20473	2.56	0.999236	NA
R316H	317	B	-	0.766836	0.3305	0.822589	0.168219	0.185387	0	32	32	0.9135	0.970632	0.579679	0.294612	0.999023	0.21899	-6.29395	-0.3796	0.763655	8.54468	0.788217	-8.652	-3.92091	-8.51752	-2.98	0.99369	0.916039	0.660377	-1.35695	1	4.51	0.221225	29	0.865325	0.00055	0.975802	1.9e-05	0.103592	0.347329	0.8579	0.724471	0.9059	0.852321	0.426	1.14905	2.905	0.999142	NA
I317T	318	B	-	0.673201	0.187	0.776311	-0.0544395	-0.315975	-1	18.61	18.61	0.0005	0.191482	0.526603	0.0994991	0.853124	0.11301	-0.0446014	-0.1479	0.399489	1.37543	0.956333	-0.359	-3.32145	0.719753	-2.07	0.06992	0.072733	0.660377	-0.00407827	0.269162	3.49	0.0701377	89	0.314559	0.000196	0.823618	0.43784	0.993648	0.068361	0.3792	0.0976608	-0.7008	0.159137	0.812	0.435064	-0.205	0.972386	0.538
I317V	318	B	-	0.67494	0.0723	0.780327	-0.147018	-0.448958	3	9.09	9.09	0.0002	0.033158	0.490105	0.0725101	0.783825	0.02691	-1.56419	-0.017	0.38829	0.257757	0.976476	-1.308	-2.88481	-1.89029	-2.14	0.0135	0.047857	0.660377	-0.00241227	0.227294	-4.57	0.0319649	29	0.578334	0.000142	0.770023	0.43784	0.984643	0.032496	0.3485	0.0392892	-0.774	0.140915	0.798	0.280792	0	0.939921	NA
S318C	319	B	-	0.761917	0.2802	0.801003	0.228637	0.0906444	-1	26.7	26.7	0.7114	0.992605	0.608218	0.234606	0.984301	0.22713	-4.61808	-0.3138	0.769377	8.27696	0.792498	-9.909	-4.96945	-10.2641	-2.24	0.98729	0.881066	0.660377	-1.53715	0.999218	4.51	0.163673	112	0.9549	0.000551	0.951905	0.000315	0.126107	0.503415	0.7892	0.747688	0.7717	0.764973	0.416	1.01083	2.815	0.998711	0.62
S318T	319	B	-	0.784737	0.1379	0.800855	0.109937	-0.0798597	1	24.1	24.1	0.0036	0.966937	0.54163	0.120776	0.92913	0.14562	-0.222722	-0.1679	0.626847	4.99939	0.922642	-8.05	-3.8989	-8.99579	-2.2	0.93753	0.329528	0.660377	-0.108586	0.610592	4.51	0.108218	58	0.752466	0.000282	0.929107	0.000315	0.443017	0.123325	0.712	0.473158	0.4689	0.463784	0.78	0.77527	2.27	0.996745	0.476
E320K	321	P	RRD	0.693676	0.9259	0.782768	0.201459	0.0516056	1	33	33	0.0403	0.970929	0.52668	0.1894	0.997939	0.21563	-4.3385	-0.3245	0.729269	4.60072	0.874061	-9.465	-4.03963	-13.139	-2.33	0.98736	0.927463	0.660377	-1.74183	1	4.61	0.131698	56	0.660413	0.000313	0.90121	2e-06	0.423955	0.356765	0.6536	0.728172	0.2639	0.748008	0.452	0.627664	1.975	0.99817	0.651
L322V	323	B	-	0.766496	0.0902	0.767307	0.0295339	-0.195353	1	16.37	16.37	0.0004	0.0723229	0.490197	0.0651916	0.950144	0.03899	-2.2143	-0.0799	0.628656	0.862377	0.962336	-8.705	-3.65761	-1.05277	-2.11	0.75476	0.270809	0.660377	-0.0895528	0.0186721	1.3	0.0335618	32	0.719685	0.000116	0.883212	0.52597	0.919806	0.047691	0.4271	0.201085	-0.4964	0.289543	0.808	0.453935	1.22	0.989503	0.45
D323Y	324	B	-	0.853588	0.3956	0.768584	0.34854	0.262877	-3	25.3	25.3	0.7619	0.979764	0.546109	0.137645	0.94639	0.27354	-3.75647	-0.3049	0.837357	4.58214	0.772929	-10.295	-3.80621	-13.3353	-3.05	0.96165	0.845335	0.634777	-1.16415	0.999318	3.56	0.170667	160	0.911948	0.000555	0.991521	0.001196	0.927127	0.363454	0.8166	0.900468	0.7577	0.695127	0.39	1.07799	2.365	0.999036	0.601
P326L	327	B	-	0.549041	0.0854	0.771416	0.0965988	-0.00216489	-3	17.75	17.75	0.0012	0.639299	0.506896	0.0895523	0.99175	0.13432	-2.73417	-0.0922	0.724135	1.8929	0.922537	-1.878	-1.64166	-7.3674	-2.13	0.69846	0.382505	0.660377	-0.0983303	0.93605	4.61	0.0700443	98	0.7327	0.00015	0.791921	0.003822	0.596318	0.217604	0.5066	0.453906	-0.091	0.330794	0.534	0.355965	1.15	0.994208	0.48
K327M	328	B	-	0.867767	0.6237	0.783899	0.144122	-0.0152697	-1	25.1	25.1	0.218075	0.961996	0.584561	0.13934	0.983196	0.44674	-4.23462	-0.2867	0.784169	5.4681	0.775239	-3.561	-3.68765	-10.386	-2.8	0.96792	0.71523	0.660377	-0.984084	0.987821	4.61	0.0962112	95	0.764291	0.000531	0.940606	1e-06	0.871233	0.687458	0.8238	0.891804	0.8562	0.50369	0.544	1.19749	2.67	0.998077	0.573
R328W	329	P	MH	0.781469	0.4159	0.766371	0.239195	0.287338	-3	24	24	0.4433	0.99105	0.581627	0.157533	0.996385	0.26754	-4.53507	-0.3629	0.798907	3.11736	0.776567	-8.723	-4.35333	-12.3021	-2.25	0.76677	0.680819	0.660377	-1.80886	0.0165115	-0.715	0.106665	101	0.912769	0.000448	0.941106	1.2e-05	0.772461	0.466942	0.7067	0.96605	0.4148	0.795615	0.146	1.04639	2.545	0.999281	0.87
R328Q	329	B	-	0.678149	0.1538	0.73736	0.120135	-0.0652108	1	26.4	26.4	0.3823	0.944211	0.582366	0.206053	0.998522	0.17699	-2.44628	-0.3199	0.750242	5.24828	0.856083	-7.879	-3.65412	-9.07766	-2.18	0.96139	0.674327	0.634777	-0.595905	0.999403	3.58	0.0626195	43	0.760651	0.000476	0.921908	1.2e-05	0.979052	0.244969	0.7428	0.565896	0.7331	0.77518	0.674	1.0944	2.545	0.99789	0.56
D329E	330	B	-	0.460418	0.1846	0.789173	-0.00524149	-0.245306	2	3.3815	3.3815	0.00045	0.631349	0.534834	0.0659564	0.960062	0.07017	0.139235	-0.1331	0.716646	0.384403	0.930223	-4.334	-3.00739	-6.27181	-2.15	0.062225	0.199409	0.634777	-0.0948549	0.99944	-9.22	0.0512238	45	0.657857	5.12e-05	0.718628	1e-06	0.751948	0.258622	0.5528	0.319591	-0.2537	0.19288	0.743	0.715308	0.965	0.98979	0.455
D329N	330	B	-	0.490298	0.2631	0.780452	0.0446213	-0.173681	1	25.1	25.1	0.0656	0.98609	0.570175	0.191376	0.997757	0.10622	-2.47945	-0.2552	0.763328	6.94757	0.892049	-9.685	-4.21136	-8.87834	-2.22	0.98969	0.917282	0.634777	-0.269751	1	4.61	0.123393	23	0.801085	0.00051	0.877212	1e-06	0.519506	0.317826	0.7575	0.744002	0.6016	0.620798	0.706	0.802746	2.08	0.996774	0.5
D329Y	330	B	-	0.546225	0.4835	0.780878	0.3906	0.323293	-3	29.1	29.1	0.9519	0.997605	0.604945	0.155709	0.983092	0.47474	-4.77403	-0.3335	0.826743	8.20392	0.771085	-13.227	-4.36774	-12.8247	-2.26	0.99123	0.917282	0.634777	-2.07681	1	4.61	0.249716	160	0.83087	0.000567	0.904909	1e-06	0.394898	0.79125	0.7835	0.930509	0.7375	0.82751	0.314	1.13675	2.63	0.999446	0.645
V330M	331	B	-	0.323769	0.1081	0.772641	-0.0622442	-0.145658	1	22.8	22.8	0.0037	0.59426	0.541761	0.271582	0.995491	0.07845	-3.78293	-0.3519	0.53369	3.35739	0.887809	-4.716	-4.59382	-5.18629	-2.95	0.82923	0.152227	0.634777	-0.215864	0.112618	2.4	0.053015	21	0.588097	0.000172	0.759724	1.4e-05	0.989666	0.248756	0.7792	0.28935	0.6927	0.416439	0.684	0.818041	1.91	0.995872	NA
G332A	333	B	-	0.53891	0.4958	0.808422	0.161131	-0.00632331	0	27.1	27.1	0.3138	0.998435	0.616357	0.30738	0.996722	0.46229	-6.3899	-0.3837	0.825136	9.49372	0.859271	-8.776	-3.28148	-8.99736	-2.28	0.99172	0.927225	0.634777	-0.747172	1	4.7	0.14305	60	0.75699	0.000508	0.90061	2e-06	0.390149	0.509813	0.788	0.785898	0.6826	0.671158	0.5	1.0671	2.89	0.998195	0.613
M333I	334	B	-	0.523449	0.9273	0.809883	0.13387	-0.0454821	1	24.7667	24.7667	0.0453667	0.982328	0.540307	0.171706	0.989908	0.5983	-2.44453	-0.317	0.741435	7.30568	0.92209	-7.199	-2.87258	-8.16993	-2.25	0.990937	0.910535	0.634777	-0.561285	1	4.7	0.0933928	10	0.712698	0.000472	0.933807	0	0.277053	0.250108	0.7152	0.607949	0.4475	0.621834	0.524667	1.05994	1.875	0.997858	0.712
M333T	334	B	-	0.450955	0.9005	0.810491	0.268309	0.147631	-1	26.6	26.6	0.7189	0.98959	0.611822	0.177183	0.892564	0.63461	-7.00961	-0.3709	0.791991	7.57533	0.82312	-7.825	-2.12948	-9.01175	-2.2	0.98315	0.899292	0.634777	-2.71219	0.999996	4.7	0.171649	81	0.920837	0.00054	0.907309	0	0.177741	0.771099	0.7763	0.901157	0.714	0.852967	0.362	1.10129	2.845	0.999283	0.592
G334A	335	B	-	0.314258	0.5813	0.811279	0.193507	0.0401831	0	25.9	25.9	0.7547	0.997362	0.622672	0.319465	0.996003	0.55514	-7.75933	-0.3836	0.892736	7.28511	0.856224	-7.178	-3.16226	-10.7402	-2.94	0.97891	0.885729	0.634777	-3.7737	0.999562	3.67	0.192664	60	0.795509	0.000513	0.954405	2e-06	0.695122	0.578519	0.864	0.816691	0.8914	0.653546	0.476	1.06783	3.005	0.998315	0.674
G334D	335	B	-	0.409801	0.9093	0.815575	0.160929	0.169234	-1	26.5	26.5	0.8067	0.974449	0.622692	0.350311	0.99578	0.81906	-7.55124	-0.4439	0.843794	7.28726	0.855695	-12.065	-3.74643	-9.72347	-2.89	0.95668	0.854029	0.634777	-4.07087	0.999562	3.67	0.228825	94	0.909866	0.000546	0.987176	2e-06	0.628145	0.644451	0.864	0.888076	0.8914	0.802675	0.366	1.17962	3.005	0.998995	0.579
G334V	335	B	-	0.414448	0.7812	0.810875	0.199634	0.218112	-3	26.3	26.3	0.219825	0.999183	0.622386	0.315328	0.995213	0.90006	-6.83203	-0.4704	0.824835	7.28726	0.784627	-10.76	-3.28474	-12.0084	-2.99	0.97711	0.908803	0.634777	-3.72587	0.999562	3.67	0.262254	109	0.936491	0.000555	0.989401	2e-06	0.779512	0.76816	0.864	0.92872	0.8914	0.670968	0.266	1.15507	3.005	0.999141	NA
P335L	336	B	-	0.351028	0.061	0.789697	0.0318814	-0.191981	-3	19.17	19.17	0.000875	0.423626	0.499154	0.129489	0.99454	0.11333	-0.389183	-0.1769	0.542473	1.55202	0.936934	-3.816	-2.74549	-4.45569	-2.16	0.15473	0.107332	0.634777	0.0294585	0.15246	3.67	0.0546288	98	0.529457	0.000164	0.90061	0.075663	0.708992	0.149426	0.4065	0.203397	-0.3572	0.284361	0.666	0.462812	1.04	0.988179	0.592
P336L	337	B	-	0.713277	0.2855	0.804626	0.185596	0.0288187	-3	27.2	27.2	0.2245	0.991256	0.593246	0.211148	0.997181	0.4942	-6.45171	-0.3227	0.819241	8.59542	0.84157	-8.089	-1.5177	-8.50423	-2.85	0.98406	0.902178	0.634777	-2.61354	1	4.7	0.120283	98	0.865392	0.000527	0.979822	0.000163	0.101079	0.686039	0.8399	0.891156	0.8685	0.786589	0.536	1.03877	2.79	0.999166	0.573
P336S	337	B	-	0.718899	0.1576	0.80114	-0.0297201	-0.0989394	-1	23.3	23.3	0.021	0.983561	0.56295	0.111063	0.99535	0.28076	-3.86481	-0.1816	0.756151	5.15642	0.887797	-7.617	-2.4903	-7.83435	-2.72	0.91203	0.494364	0.634777	-0.367334	0.944841	4.7	0.0871875	74	0.818052	0.000198	0.893711	0.000163	0.772038	0.297168	0.7762	0.469348	0.5967	0.456315	0.744	1.03257	2.44	0.997927	0.405
P336T	337	B	-	0.756569	0.2419	0.800712	0.131163	-0.0493702	-1	24.5	24.5	0.0544	0.993029	0.593398	0.231072	0.996563	0.47942	-7.07934	-0.2858	0.7672	6.33873	0.860827	-8.613	-2.63734	-9.7093	-2.79	0.93099	0.483616	0.634777	-1.86078	0.944841	4.7	0.100926	38	0.747525	0.000362	0.969003	0.000163	0.412933	0.525431	0.8248	0.667233	0.8583	0.842475	0.664	1.08704	2.79	0.998843	0.413
E337D	338	B	-	0.456789	0.4196	0.821417	0.0857917	-0.114543	2	22.85	22.85	0.02135	0.829021	0.532184	0.224977	0.967151	0.26483	-0.974842	-0.1523	0.607023	3.02976	0.891515	-3.741	-3.92633	-5.49228	-2.82	0.931655	0.470423	0.634777	-0.226259	0.338878	2.48	0.0491548	45	0.973275	0.000178	0.935806	2e-06	0.807426	0.108027	0.644	0.29776	0.1915	0.380242	0.796	0.771819	1.33	0.995556	0.355
I338T	339	B	-	0.450436	0.9939	0.837636	0.29416	0.184764	-1	27.6	27.6	0.7416	0.996026	0.617926	0.359771	0.993557	0.69783	-6.84835	-0.3798	0.811207	8.14292	0.824558	-9.919	-4.2038	-11.7762	-2.44	0.98315	0.903764	0.634777	-3.45899	0.999996	4.7	0.200165	89	0.903269	0.000559	0.993861	2e-06	0.22197	0.750979	0.8157	0.893307	0.8105	0.751072	0.332	1.1574	2.91	0.999093	0.595
K339N	340	B	-	0.654522	0.9842	0.802833	0.145021	-0.0294636	0	24.45	24.45	0.44715	0.993551	0.611448	0.298912	0.995333	0.88428	-7.21715	-0.3388	0.849391	5.00407	0.779717	-7.737	-4.05502	-12.1224	-2.46	0.95255	0.543499	0.634777	-3.78761	0.123076	2.55	0.107066	94	0.827191	0.000473	0.992501	1e-06	0.513363	0.505268	0.7882	0.806973	0.6441	0.90108	0.659	1.11281	2.87	0.999063	0.481
G341R	342	P	MH	0.268049	0.9592	0.788537	0.427768	0.376683	-2	27.5	27.5	0.5925	0.995234	0.537218	0.370418	0.99808	0.81524	-7.63337	-0.4602	0.775153	6.08012	0.850827	-6.759	-4.71626	-11.4581	-2.05	0.9716	0.922686	0.634777	-3.88612	0.999499	3.65	0.353603	125	0.90711	0.000513	0.998172	2e-06	0.113752	0.504145	0.6945	0.969772	0.4789	0.834759	0.188	1.12361	2.215	0.999504	0.866
E342D	343	B	-	0.361485	0.2677	0.784783	0.0722262	-0.134028	2	16.64	16.64	0.00205	0.327876	0.509412	0.0642471	0.961227	0.06993	0.751822	-0.1245	0.385152	1.81758	0.960609	-4.861	-2.93283	-4.81025	-2.62	0.83592	0.375887	0.634777	-0.278291	0.0925367	2.58	0.105606	45	0.841989	0.000178	0.892511	2e-06	0.757549	0.091076	0.629	0.251409	-0.0135	0.604123	0.786	0.47031	0.66	0.994347	0.547
L344P	345	B	-	0.291513	0.6838	0.786802	0.390802	0.323584	-3	25	25	0.2495	0.978158	0.504618	0.272334	0.99667	0.74086	-4.37997	-0.3611	0.760094	2.91794	0.864754	-9.657	-4.63906	-7.79823	-2.27	0.98311	0.956604	0.634777	-2.09213	0.999996	4.7	0.43113	98	0.646438	0.000544	0.927007	2.3e-05	0.0426077	0.298542	0.4771	0.722652	-0.0507	0.836483	0.352	0.747435	0.83	0.996878	0.631
F346C	347	B	-	0.755693	0.9454	0.827463	0.353566	0.270096	-2	27.5	27.5	0.142225	0.979746	0.596959	0.207717	0.975366	0.79582	-5.63272	-0.3623	0.838185	5.79001	0.740102	-7.801	-3.61989	-10.0193	-2.2	0.97965	0.741165	0.634777	-2.12196	0.976423	4.59	0.473008	205	0.878008	0.000558	0.969303	1e-06	0.453151	0.666511	0.7698	0.936953	0.6914	0.539499	0.262	1.24496	2.65	0.999191	0.707
V347L	348	B	-	0.428429	0.1421	0.828604	0.107374	-0.0351138	1	23.5	23.5	0.00775	0.76068	0.530609	0.106425	0.97993	0.2013	1.14234	-0.2189	0.550911	3.96097	0.938876	-2.53	-2.77924	-6.77439	-2.01	0.95925	0.66817	0.634777	-0.181394	0.970803	4.59	0.193065	32	0.777454	0.000347	0.861414	1.4e-05	0.419846	0.120346	0.6055	0.539313	0.0084	0.411404	0.606	0.72169	1.57	0.996495	0.469
V347M	348	B	-	0.404371	0.176	0.816024	0.120369	-0.0648744	1	23.9	23.9	0.0168	0.940012	0.521231	0.150388	0.996444	0.19428	-2.44826	-0.228	0.563805	4.15157	0.893808	-3.295	-5.22968	-10.5302	-2.85	0.9263	0.452814	0.634777	-0.103369	0.970803	4.59	0.245825	21	0.910004	0.000377	0.913409	1.4e-05	0.479329	0.098419	0.7129	0.590631	0.4985	0.782851	0.792	0.92511	2.06	0.99676	NA
A351T	352	B	-	0.0835221	0.075	0.776065	0.0385403	-0.182416	0	23	23	0.0037	0.803171	0.529214	0.133631	0.997004	0.04087	-1.79494	-0.0751	0.550467	3.33513	0.921677	-5.382	-4.11087	-7.30125	-2.16	0.87923	0.399772	0.634777	-0.205535	0.766675	4.59	0.0959245	58	0.74209	0.000183	0.836416	0.029801	0.516598	0.084754	0.5608	0.394605	-0.2396	0.292087	0.742	0.511893	1.67	0.991962	0.639
S352L	353	B	-	0.197654	0.5036	0.8032	0.121813	0.118728	-2	25.7	25.7	0.06075	0.971317	0.55772	0.310734	0.997627	0.39798	-4.81029	-0.2628	0.802306	5.10459	0.840794	-5.947	-5.89982	-7.75925	-2.3	0.9395	0.490086	0.634777	-1.12813	0.703418	4.59	0.542951	145	0.899109	0.000311	0.971703	0.049262	0.435819	0.355579	0.7225	0.903201	0.628	0.669557	0.23	0.936225	2.465	0.999032	0.82
W355R	356	B	-	0.229189	0.9994	0.850722	0.481273	0.453539	-3	28.75	28.75	0.9797	0.999528	0.622993	0.418924	0.989314	0.91391	-7.39655	-0.4887	0.87921	8.13394	0.850582	-11.85	-2.98197	-11.2068	-3.13	0.9927	0.914509	0.634777	-4.07169	0.999994	4.59	0.842029	101	0.916238	0.000585	0.998506	3e-06	0.237957	0.676308	0.8694	0.97979	0.9324	0.75669	0.19	1.39212	2.99	0.99961	0.842
Y358C	359	B	-	0.109824	0.757	0.816958	0.321499	0.224035	-2	26.2	26.2	0.5442	0.999043	0.618815	0.204555	0.993307	0.89139	-3.60806	-0.4207	0.855016	8.3869	0.810323	-8.274	-2.76028	-6.57989	-2.25	0.99462	0.939868	0.634777	-2.02127	0.999994	4.59	0.492597	194	0.884548	0.000578	0.9954	8e-06	0.118008	0.728913	0.7844	0.927173	0.7358	0.864764	0.34	1.15343	2.895	0.99938	0.636
A359V	360	B	-	0.201841	0.1312	0.79857	0.065794	-0.143268	0	23.3	23.3	0.002525	0.891012	0.539881	0.197765	0.997995	0.08927	-0.547933	-0.2296	0.569677	3.72211	0.863163	-3.651	-3.45809	-2.75045	-2.2	0.47103	0.259315	0.634777	-1.34615	0.510895	4.59	0.127439	64	0.775376	0.000251	0.957004	0.000264	0.566807	0.116131	0.7035	0.623022	0.1485	0.781664	0.794	0.936949	2.08	0.99664	0.452
A360S	361	B	-	0.236447	0.0919	0.767474	0.0726624	-0.133402	1	22.1	22.1	0.009	0.748111	0.534821	0.0775584	0.991638	0.09117	-0.758021	-0.123	0.522226	3.39085	0.924309	-3.79	-3.18382	-5.52049	-2.72	0.97227	0.687115	0.634777	-0.0866873	0.999629	4.59	0.0833814	99	0.792379	0.000346	0.90321	0.003293	0.602581	0.113841	0.7289	0.441303	0.2992	0.389208	0.764	0.792916	1.02	0.993327	0.561
A360T	361	B	-	0.280166	0.1266	0.766328	-0.0558144	-0.136422	0	22.6	22.6	0.0036	0.792361	0.537762	0.171723	0.996158	0.15247	0.653004	-0.1392	0.710057	4.25124	0.928677	-4.266	-3.71078	-6.67137	-2.8	0.98314	0.675297	0.634777	-0.209902	0.999629	4.59	0.109382	58	0.842285	0.000251	0.919208	0.003293	0.916958	0.151126	0.7518	0.59538	0.3857	0.400258	0.748	0.874496	1.42	0.994629	0.437
P361S	362	B	-	0.0798598	0.137	0.784037	-0.0340689	-0.18986	-1	15.45	15.45	0.002	0.460951	0.452743	0.159674	0.993392	0.09837	0.998613	-0.0796	0.558194	1.88247	0.933741	-3.312	-2.78572	-4.1768	-2.08	0.21122	0.124908	0.634777	-0.14587	0.286687	4.59	0.144061	74	0.614028	0.000162	0.823718	0.274059	0.886673	0.155253	0.4295	0.209074	-0.5867	0.0968721	0.736	0.575117	1.04	0.985885	0.499
D362Y	363	B	-	0.154175	0.809	0.778342	0.320023	0.221914	-3	27.9	27.9	0.9777	0.998721	0.596629	0.280023	0.989155	0.44458	-5.25813	-0.3827	0.782521	9.04299	0.777476	-10.137	-5.15284	-12.1585	-2.22	0.99559	0.921831	0.660377	-3.22961	1	4.59	0.466674	160	0.880368	0.000567	0.935506	1e-06	0.296956	0.745035	0.7832	0.932231	0.7371	0.86572	0.326	1.14238	2.8	0.999613	0.644
P363A	364	B	-	0.158465	0.0783	0.778508	-0.00501907	-0.244986	-1	13.99	13.99	0.0005	0.62481	0.314794	0.0455856	0.99259	0.05423	0.630151	-0.0815	0.385672	0.825882	0.962374	-0.252	-2.81896	-1.90279	-2.04	0.4955	0.153043	0.660377	0.103589	0.529217	3.53	0.057181	27	0.308482	0.000162	0.754824	0.000231	0.885338	0.056936	0.1551	0.124327	-0.8408	0.0665363	0.834	0.306871	-1.435	0.960276	0.384
P363S	364	B	-	0.138238	0.1436	0.776215	0.0219178	-0.190807	-1	19.29	19.29	0.0018	0.258887	0.391653	0.138541	0.991213	0.09807	0.278796	-0.1067	0.397526	1.24456	0.937695	-0.896	-2.6014	-3.08033	-2.06	0.91604	0.544375	0.660377	0.100011	0.529217	3.53	0.0846337	74	0.26215	0.000165	0.784022	0.000231	0.872905	0.086378	0.2468	0.202898	-0.7904	0.136492	0.81	0.352167	-0.145	0.982269	NA
K364R	365	B	-	0.148748	0.178	0.781961	-0.0219706	-0.00490725	2	26.6	26.6	0.207	0.727782	0.568498	0.165255	0.997161	0.24959	-4.1864	-0.2542	0.765976	7.10938	0.829637	-4.313	-3.04136	-3.40813	-2.92	0.99439	0.922384	0.634777	-0.918327	0.999958	4.59	0.0789832	26	0.855567	0.000435	0.971703	1e-06	0.936206	0.1866	0.8344	0.551077	0.773	0.600034	0.748	0.864991	2.47	0.998632	0.443
K364T	365	B	-	0.125847	0.8945	0.777841	0.160078	0.00764991	-1	24.5	24.5	0.0387	0.974405	0.544327	0.137858	0.996779	0.52472	-2.23784	-0.3425	0.794076	6.21604	0.859267	-5.555	-3.11516	-4.50044	-2.91	0.99501	0.903358	0.634777	-1.33207	0.999958	4.59	0.199459	78	0.895199	0.000486	0.976302	1e-06	0.947122	0.319444	0.807	0.773838	0.6568	0.422796	0.712	1.12194	2.125	0.998695	0.515
A365T	366	B	-	0.094014	0.1334	0.777205	-0.116094	-0.307683	0	21.1	21.1	0.0004	0.715954	0.523055	0.130865	0.99643	0.05093	-1.88903	-0.0681	0.387625	2.0889	0.972387	-2.939	-3.63084	-4.10382	-2.76	0.89403	0.26851	0.634777	-0.0854925	0.0270887	3.56	0.0831332	58	0.64957	0.000247	0.822218	0.084766	0.970789	0.078197	0.6034	0.211113	-0.1224	0.287374	0.806	0.438672	1.145	0.990231	0.388
L366R	367	B	-	0.166801	0.4494	0.778681	-0.0624294	-0.145924	-2	23	23	0.001725	0.491104	0.471309	0.213056	0.993073	0.11824	1.60798	-0.3761	0.44324	2.94681	0.928942	-4.904	-3.73171	-7.1314	-2.1	0.9468	0.623011	0.660377	-0.0909536	0.921163	4.59	0.124874	102	0.375623	0.000207	0.913909	0.008616	0.583695	0.217625	0.5315	0.608107	-0.0115	0.428654	0.754	0.565787	0.95	0.994272	0.47
R367L	368	P	MH	0.0869849	0.8795	0.804588	0.400419	0.337397	-2	27.8	27.8	0.1012	0.99442	0.590003	0.166919	0.993138	0.33915	-4.90004	-0.4123	0.773696	7.31191	0.858052	-11.02	-2.76815	-7.6453	-2.86	0.99559	0.92382	0.660377	-0.810368	1	4.59	0.411214	102	0.894052	0.000415	0.973003	3e-06	0.315647	0.408467	0.8369	0.956896	0.7981	0.783674	0.206	1.04978	2.4	0.999081	0.877
R367Q	368	B	-	0.0624075	0.656	0.732542	0.306182	0.202033	1	25.3	25.3	0.0661	0.964119	0.542816	0.188067	0.998789	0.13313	-2.22462	-0.3846	0.725422	6.22853	0.86414	-7.377	-3.5002	-8.79576	-2.83	0.99499	0.903287	0.660377	-0.770811	1	4.59	0.246891	43	0.837725	0.000491	0.980402	3e-06	0.245712	0.370473	0.8001	0.621801	0.6037	0.692352	0.468	1.06345	2.75	0.998172	NA
R367W	368	B	-	0.10301	0.7839	0.764292	0.0591286	0.0838262	-3	20.8	20.8	0.6818	0.959693	0.589982	0.18232	0.984109	0.20237	-6.00987	-0.4276	0.84872	1.6382	0.77713	-10.917	-4.3699	-9.22454	-2.88	0.92645	0.696825	0.660377	-2.13757	0.00452422	-2.06	0.372	101	0.86	0.000486	0.986501	3e-06	0.607477	0.675588	0.8416	0.773683	0.6828	0.581918	0.328	1.04727	2.75	0.998881	NA
L368F	369	B	-	0.0751873	0.4804	0.760933	0.0730745	-0.13281	0	24	24	0.0556	0.979696	0.593596	0.173508	0.997666	0.12791	-3.88157	-0.2933	0.749089	5.10077	0.828206	-9.618	-4.63938	-4.98576	-2.29	0.77402	0.217447	0.634777	-1.41469	0.472042	4.59	0.0850495	22	0.813067	0.000289	0.856614	5.4e-05	0.544248	0.292051	0.7755	0.500726	0.7202	0.508168	0.734	1.06844	2.61	0.997589	0.453
G369R	370	B	-	0.0374866	0.9271	0.77546	0.155692	0.154993	-2	28	28	0.7318	0.98859	0.561252	0.319924	0.998145	0.47161	-2.20787	-0.4567	0.786981	5.97544	0.84964	-9.667	-2.83715	-10.3814	-2.94	0.99578	0.933985	0.634777	-1.06168	1	4.59	0.504176	125	0.799221	0.000559	0.956904	2e-06	0.126844	0.609459	0.8462	0.863688	0.8343	0.637665	0.212	1.1271	2.56	0.998971	0.762
G369S	370	B	-	0.0202367	0.5123	0.768955	-0.0351697	0.0278607	0	27.8	27.8	0.3289	0.898709	0.608367	0.273576	0.996776	0.22443	-4.73088	-0.3131	0.802282	6.71491	0.875712	-5.421	-2.61127	-9.9735	-2.98	0.99499	0.926404	0.634777	-0.939666	1	4.59	0.37257	56	0.906112	0.00054	0.979302	2e-06	0.824368	0.620947	0.8678	0.832367	0.9148	0.54273	0.374	0.987213	2.56	0.998736	0.72
V370L	371	B	-	0.0472416	0.1072	0.771758	-0.171023	-0.297896	1	17.175	17.175	0.00075	0.0601959	0.460494	0.0875453	0.966239	0.06225	1.24039	-0.0353	0.469989	1.59764	0.937057	-5.382	-2.73746	-3.91933	-2.75	0.65749	0.13879	0.634777	-0.0109443	0.0205984	3.5	0.0914241	32	0.579479	0.000144	0.851815	0.914779	0.850931	0.160672	0.5005	0.100511	-0.4666	0.146244	0.733	0.348016	-0.205	0.976818	0.475
V370M	371	B	-	0.0306449	0.1072	0.750794	-0.157436	-0.199494	1	22.6	22.6	0.0018	0.0339543	0.461727	0.113392	0.996226	0.04184	-0.904399	-0.0419	0.415373	2.38751	0.895918	-4.695	-4.43557	-5.29008	-2.82	0.70264	0.145052	0.634777	-0.0532477	0.0205984	3.5	0.0754922	21	0.427202	0.000143	0.911709	0.914779	0.984537	0.19438	0.522	0.0846363	-0.3314	0.382044	0.754	0.464579	0.205	0.989958	0.441
K372E	373	B	-	0.13387	0.6942	0.810415	0.105695	-0.0859522	1	23.2	23.2	0.0159	0.942821	0.509757	0.186175	0.995701	0.22847	1.36613	-0.2858	0.558716	4.19185	0.929286	-7.811	-2.76411	-9.64902	-2.09	0.99439	0.918321	0.634777	-0.31144	0.999958	4.59	0.180387	56	0.836919	0.000508	0.928807	1e-06	0.730539	0.212906	0.5891	0.572261	-0.0767	0.302396	0.696	0.990993	1.175	0.997584	0.502
K374T	375	B	-	0.0299338	0.51	0.796628	0.215277	0.0714547	-1	32	32	0.0729	0.986643	0.583261	0.156252	0.994912	0.17184	-5.16929	-0.3125	0.814301	5.64261	0.830866	-9.562	-2.66883	-8.3751	-2.64	0.97037	0.682849	0.634777	-1.36028	0.271227	4.59	0.384315	78	0.99279	0.000478	0.990234	1e-06	0.372253	0.574147	0.8047	0.87638	0.7125	0.702511	0.348	1.11986	2.64	0.999258	0.69
M376V	377	B	-	0.0296818	0.0665	0.794544	-0.101493	-0.202036	1	19.64	19.64	0.0847	0.263453	0.469655	0.0993017	0.957223	0.07481	5.09155	-0.2853	0.382965	1.92863	0.946241	-0.509	-1.93359	-0.877981	-1.89	0.90477	0.814605	0.634777	-0.155662	0.999999	4.07	0.0763361	21	0.640724	0.000277	0.883312	4.8e-05	0.892443	0.087459	0.3529	0.220317	-0.5548	0.253888	0.826	0.328025	-0.22	0.989294	NA
L377V	378	B	-	0.0659406	0.3983	0.824621	0.0721075	-0.134199	1	23.3	23.3	0.0081	0.916444	0.580395	0.21101	0.915848	0.24914	-2.13499	-0.1962	0.723846	3.42921	0.876276	-6.873	-4.84226	-7.797	-2.08	0.42815	0.366244	0.634777	-0.296861	0.999838	3.03	0.130065	32	0.831381	0.000268	0.950405	6.5e-05	0.793511	0.18305	0.6783	0.577764	0.4288	0.841595	0.744	0.955407	2.88	0.997168	0.45
H382N	383	P	MH	0.0344661	0.9429	0.792912	0.100135	-0.0939391	1	25.3	25.3	0.7232	0.987592	0.62061	0.236495	0.913225	0.47072	-7.66164	-0.3038	0.782565	6.92788	0.820278	-9.656	-2.95393	-8.25476	-2.15	0.9466	0.89301	0.650006	-1.8806	1	4.07	0.172065	68	0.966667	0.000501	0.991867	1e-06	0.475286	0.465636	0.7881	0.815813	0.7691	0.725051	0.698	0.940861	2.89	0.998431	0.448
H382R	383	B	-	0.0280294	0.9279	0.797084	0.117131	-0.0695252	0	23.8	23.8	0.205	0.94591	0.584445	0.164125	0.942436	0.64108	-3.26109	-0.3334	0.790737	4.24374	0.890197	-10.337	-2.10122	-6.98898	-2.18	0.95534	0.922338	0.650006	-0.757629	1	4.07	0.234906	29	0.844528	0.000397	0.974353	1e-06	0.462199	0.308475	0.6949	0.518436	0.4591	0.787148	0.702	0.907956	2.545	0.998756	0.493
M383T	384	B	-	0.00841372	0.9295	0.765393	0.246345	0.116081	-1	25.4	25.4	0.3099	0.992133	0.590003	0.175699	0.865382	0.32794	-7.86703	-0.3728	0.829167	5.34938	0.872693	-8.828	-2.88868	-7.94438	-2.86	0.93497	0.896343	0.650006	-1.44528	1	4.07	0.595705	81	0.967549	0.000511	0.951205	0	0.427877	0.63112	0.7572	0.896025	0.6436	0.908698	0.434	0.642835	2.62	0.999499	0.657
M383V	384	B	-	0.0109306	0.7429	0.772793	0.203706	0.0548338	1	25	25	0.2363	0.991233	0.622172	0.151983	0.950703	0.22797	-3.99564	-0.351	0.860458	5.11798	0.845976	-7.898	-1.97721	-7.0445	-2.78	0.95534	0.922338	0.650006	-0.584137	1	4.07	0.434106	21	0.94054	0.000506	0.993967	0	0.57221	0.645062	0.8132	0.806482	0.7975	0.880199	0.48	0.839577	2.97	0.999378	0.658
D385N	386	B	-	0.0370591	0.9719	0.84222	0.0922645	-0.00839081	1	27.4	27.4	0.4239	0.994423	0.619045	0.301641	0.970469	0.34878	-7.97041	-0.3154	0.790754	6.53184	0.864959	-12.02	-4.31353	-8.94837	-3.3	0.95511	0.910128	0.650006	-2.89122	1	4.07	0.611062	23	0.940851	0.000551	0.9995	2e-06	0.624749	0.533248	0.8917	0.897005	1.0021	0.733805	0.384	1.0065	2.635	0.998971	0.711
A386T	387	B	-	0.086573	0.3868	0.815509	0.0102949	-0.0414606	0	24	24	0.4914	0.415945	0.565952	0.158774	0.874826	0.14636	-3.02951	-0.1633	0.738346	4.15249	0.849429	-4.041	-4.08698	-5.47139	-2.88	0.92168	0.697285	0.650006	-0.465213	1	4.07	0.474153	58	0.90716	0.000412	0.866613	3e-06	0.973921	0.263168	0.8151	0.596734	0.7638	0.452	0.606	0.928605	2.25	0.998127	0.634
S388L	389	B	-	0.333183	0.1217	0.830225	0.00136076	-0.079456	-2	23	23	0.005425	0.552924	0.54275	0.133091	0.920131	0.04915	-4.77988	-0.2116	0.797789	2.39442	0.852568	-7.617	-2.77678	-5.83405	-2.75	0.82187	0.457168	0.650006	-0.831221	0.999997	4.07	0.561867	145	0.703739	0.000182	0.933407	0.004928	0.970762	0.267721	0.6246	0.815982	0.4854	0.638143	0.598	0.642628	2.045	0.996566	0.647
L389M	390	B	-	0.102326	0.303	0.833341	0.157561	-0.0114514	2	22.9	22.9	0.0744	0.822749	0.569541	0.225594	0.984756	0.05498	-5.33763	-0.1267	0.613742	3.41938	0.800606	-6.233	-5.16512	-8.00014	-3.38	0.50716	0.247301	0.650006	-0.647377	0.999937	3.01	0.156406	15	0.723669	0.000491	0.848715	0.001645	0.985033	0.229911	0.84	0.626321	0.8759	0.498565	0.68	1.00222	2.66	0.998427	NA
R391C	392	B	-	0.185142	0.2837	0.784398	0.151332	0.182256	-3	24.3	24.3	0.803	0.619126	0.597022	0.190271	0.970491	0.15358	-6.1171	-0.4187	0.766277	3.86868	0.729514	-8.879	-4.56779	-9.36801	-2.92	0.8136	0.627815	0.650006	-1.36241	1	4.07	0.654379	180	0.907737	0.000332	0.985801	7e-06	0.769026	0.365088	0.7455	0.789008	0.6846	0.816111	0.364	1.19956	2.765	0.998741	NA
R391H	392	B	-	0.130795	0.2498	0.756268	0.0858334	0.0658133	0	31	31	0.7745	0.909872	0.597223	0.233701	0.99078	0.13817	-4.59619	-0.3796	0.737942	8.44753	0.784535	-7.895	-4.4716	-9.43861	-2.9	0.95108	0.909149	0.650006	-1.90674	1	4.07	0.461525	29	0.860155	0.000533	0.979502	7e-06	0.759975	0.358227	0.8542	0.852179	0.9236	0.836298	0.59	1.1307	2.765	0.99852	NA
R391P	392	B	-	0.13512	0.7704	0.830163	0.423076	0.369943	-2	32	32	0.899	0.995881	0.598164	0.253576	0.970421	0.55366	-6.49212	-0.5519	0.724402	8.49708	0.752877	-5.83	-3.85947	-10.5059	-2.73	0.9575	0.966182	0.650006	-3.66624	1	4.07	0.825931	103	0.974436	0.000534	0.966003	7e-06	0.116282	0.525557	0.831	0.896337	0.8571	0.900879	0.414	1.23128	2.765	0.999364	0.482
C392Y	393	B	-	0.541368	0.9117	0.827874	0.213834	0.0693806	-2	26	26	0.1666	0.983499	0.530285	0.217436	0.967959	0.17315	-3.72688	-0.4143	0.725843	4.50735	0.802209	-7.218	-3.08725	-10.6753	-2.95	0.81495	0.7309	0.650006	-2.09583	0.999989	4.07	0.810615	194	0.659614	0.000401	0.972203	0.000135	0.78273	0.29125	0.7484	0.859713	0.6672	0.855919	0.534	1.20464	1.665	0.998735	0.281
Q393H	394	B	-	0.331868	0.6354	0.7804	0.217052	0.0740032	0	23.3	23.3	0.1395	0.984146	0.6075	0.193061	0.936464	0.14619	-4.25464	-0.3009	0.697676	3.49153	0.859922	-3.836	-3.82688	-7.94347	-4.25	0.8785	0.463045	0.650006	-0.539947	0.99992	1.84	0.414055	24	0.9	0.0005	0.943306	4e-06	0.736514	0.363629	0.9271	0.779843	1.0564	0.779712	0.647	0.971583	2.955	0.998873	0.195
Q393P	394	B	-	0.285773	0.4122	0.802404	0.357422	0.275635	-1	27.4	27.4	0.8983	0.992767	0.607736	0.218171	0.951151	0.37296	-6.07033	-0.4735	0.707517	6.49588	0.78879	-1.812	-3.54478	-9.28408	-4.26	0.93973	0.927072	0.650006	-3.84039	0.999999	4.07	0.552392	76	0.996074	0.000528	0.940406	4e-06	0.258409	0.50808	0.9364	0.867506	1.0652	0.907426	0.418	1.10401	2.955	0.999407	0.228
Q394L	395	B	-	0.499044	0.0919	0.788089	0.076957	-0.127233	-2	22.3	22.3	0.002125	0.155562	0.534771	0.0787507	0.954858	0.01668	-2.36147	-0.0589	0.621939	1.73477	0.95113	-3.802	-2.14125	-2.67581	-4.09	0.67817	0.295438	0.650006	-0.25436	0.999616	2.98	0.180912	113	0.581405	0.000157	0.69743	0.009162	0.873692	0.14307	0.689	0.259354	-0.0138	0.278243	0.706	0.309491	1.04	0.996423	0.306
E396K	397	P	CCD	0.740566	0.8772	0.841534	0.39606	0.331136	1	29.7	29.7	0.9733	0.993295	0.609134	0.269172	0.991211	0.30138	-7.26696	-0.3351	0.80741	5.01002	0.821186	-10.231	-3.75533	-11.1459	-4.36	0.95239	0.918271	0.650006	-4.44611	1	3.01	0.921892	56	0.968937	0.000572	0.9963	2e-06	0.510374	0.578239	0.9343	0.848928	1.0637	0.862145	0.348	0.985032	2.955	0.999681	0.545
E396A	397	B	-	0.640978	0.7413	0.839265	0.278353	0.331187	-1	28.6	28.6	0.7614	0.981112	0.609456	0.147798	0.872094	0.20944	-8.15544	-0.3131	0.829816	4.577	0.843121	-7.037	-2.49611	-11.4462	-4.39	0.94768	0.876668	0.650006	-4.44611	0.999998	3.04	0.833673	107	0.939243	0.000577	0.993401	2e-06	0.977807	0.734783	0.9325	0.850106	1.0414	0.727598	0.384	1.04791	2.955	0.999655	0.465
S397P	398	B	-	0.55773	0.9626	0.844598	0.354501	0.27144	-1	28	28	0.9664	0.988016	0.608711	0.338165	0.986788	0.34421	-6.09261	-0.411	0.787521	6.16563	0.791799	-8.388	-4.03068	-11.6798	-4.33	0.92977	0.903852	0.650006	-2.75651	1	4.07	0.869081	74	0.958908	0.000496	0.932607	2e-06	0.195258	0.5508	0.9371	0.882701	1.0669	0.914561	0.42	1.12556	2.865	0.999735	0.313
A399V	400	B	-	0.84425	0.6162	0.840396	0.243622	0.112169	0	25.5	25.5	0.22585	0.895557	0.591469	0.166621	0.964604	0.11254	-4.79229	-0.2486	0.621085	6.35013	0.869721	-7.685	-3.32253	-8.12547	-4.14	0.94778	0.886367	0.536635	-2.24943	1	4.07	0.32514	64	0.955624	0.00047	0.980302	3e-06	0.789161	0.371744	0.9093	0.768107	1.0287	0.631234	0.604	0.985488	2.61	0.999485	0.3
A400T	401	B	-	0.800585	0.5218	0.839942	0.205748	0.140631	0	25.8	25.8	0.2504	0.974583	0.608808	0.355344	0.94486	0.10015	-8.27782	-0.2835	0.6629	6.7434	0.85415	-7.421	-3.99717	-7.74865	-4.41	0.93106	0.784723	0.536635	-2.57392	1	4.07	0.374236	58	0.972554	0.000487	0.990468	0.00025	0.933152	0.302942	0.9301	0.826895	1.0713	0.80795	0.656	0.922824	2.93	0.99953	0.296
R401C	402	P	MH	0.739064	0.6268	0.781686	0.351975	0.43694	-3	25	25	0.988	0.991203	0.608581	0.162683	0.998309	0.12103	-3.20856	-0.4187	0.805728	5.31652	0.810573	-8.083	-4.83829	-9.35593	-4.32	0.90955	0.582599	0.536635	-0.742539	0.999944	3.08	0.542353	180	0.942957	0.000492	0.983668	1.1e-05	0.651447	0.434162	0.9326	0.969169	1.0046	0.694808	0.236	0.788968	2.585	0.999698	NA
R401H	402	P	MH	0.674852	0.4176	0.757407	0.507765	0.491593	0	27.2	27.2	0.984	0.990875	0.608108	0.245715	0.984035	0.11766	-3.99527	-0.3796	0.730189	6.8142	0.792572	-8.003	-4.46696	-8.14251	-4.28	0.97752	0.919449	0.536635	-1.42745	1	4.18	0.405104	29	0.9664	0.000518	0.994026	1.1e-05	0.56031	0.357833	0.9304	0.972166	1.0405	0.760435	0.208	1.00237	2.93	0.99979	0.869
R401L	402	P	MH	0.689611	0.7144	0.815154	0.533196	0.528123	-2	27.2	27.2	0.2403	0.996592	0.607871	0.190092	0.988258	0.22041	-4.10041	-0.4123	0.743657	8.26315	0.864548	-7.541	-2.96892	-8.80866	-4.28	0.9795	0.925137	0.536635	-0.877036	1	4.18	0.621557	102	0.932285	0.000553	0.991521	1.1e-05	0.321225	0.611344	0.942	0.984256	1.0887	0.905579	0.174	1.13147	2.93	0.999843	0.862
R401S	402	P	MH	0.658145	0.9391	0.78709	0.469414	0.436504	-1	23.9	23.9	0.4322	0.993018	0.607043	0.154211	0.965679	0.13753	-2.22105	-0.4104	0.741199	5.25052	0.829388	-8.208	-3.14211	-8.84134	-4.22	0.87001	0.489339	0.536635	-0.754962	0.999944	3.08	0.608445	110	0.974045	0.000234	0.960204	1.1e-05	0.405355	0.584352	0.9315	0.978632	1.011	0.887463	0.146	0.912984	2.93	0.999759	0.851
R401G	402	B	-	0.695045	0.8409	0.83722	0.473099	0.441797	-2	24.1	24.1	0.6918	0.987031	0.607871	0.156176	0.97679	0.19372	-3.32348	-0.4452	0.781043	5.34342	0.827051	-10.062	-3.75541	-8.96254	-4.28	0.91857	0.613297	0.536635	-0.881714	0.999944	3.08	0.583032	125	0.938763	0.000424	0.961904	1.1e-05	0.342179	0.645019	0.9323	0.987729	1.0305	0.699193	0.138	0.795884	2.93	0.99977	0.889
M402V	403	B	-	0.630583	0.2803	0.804877	0.153433	0.0794742	1	14.12	14.12	0.7482	0.404825	0.531894	0.0602296	0.940864	0.02521	2.74754	-0.1872	0.277219	1.93019	0.95072	-3.445	-2.38974	-1.14518	-3.85	0.91131	0.664124	0.536635	-0.203791	1	4.18	0.301812	21	0.860987	0.000399	0.910809	0	0.982149	0.130226	0.7252	0.450901	0.3564	0.575915	0.488	0.372562	0.695	0.998436	0.438
I403M	404	P	MH	0.807077	0.5554	0.832162	0.41479	0.35804	1	15.93	15.93	0.0308	0.818608	0.609423	0.316475	0.593216	0.08518	-5.11902	-0.3152	0.659911	1.55123	0.8488	-8.013	-4.12793	-7.8899	-4.38	0.28692	0.249621	0.536635	-2.24527	0.999639	-3.09	0.38463	10	0.952798	0.000155	0.935206	2e-06	0.969485	0.459602	0.9064	0.987213	0.7281	0.7373	0.138	1.02396	2.955	0.99974	0.808
I403T	404	B	-	0.78948	0.9806	0.840035	0.514927	0.501881	-1	25.5	25.5	0.7466	0.992397	0.609373	0.34221	0.880665	0.15927	-7.57266	-0.3817	0.825161	5.98622	0.819667	-7.823	-3.45015	-10.4003	-4.37	0.9692	0.859579	0.536635	-3.45349	1	4.18	0.428601	89	0.961789	0.000571	0.948005	2e-06	0.354156	0.651912	0.9363	0.939137	1.0698	0.853095	0.218	1.11945	2.955	0.999789	0.703
H404R	405	B	-	0.513493	0.1417	0.825006	-0.205748	-0.183888	0	10.67	10.67	0.0251	0.0285808	0.440456	0.057503	0.775145	0.01041	3.76136	-0.08	0.276263	0.549986	1.09382	0.876	-2.53685	3.55421	-3.84	0.2386	0.152254	0.536635	0.169282	0.999948	4.18	0.292345	29	0.290879	0.000166	0.851715	0.013282	0.943117	0.080337	0.5219	0.0349464	-0.5582	0.312718	0.702	0.369461	-1.445	0.987968	NA
H404Y	405	B	-	0.692945	0.0556	0.820372	-0.0843609	-0.262101	2	1.055	1.055	0.0022	0.0405306	0.430606	0.0147135	0.850474	0.03712	-1.50532	-0.0065	0.308145	0.1149	1.0845	-5.222	-3.51727	-5.44398	-4.04	0.02604	0.044186	0.536635	0.147975	0.999815	-4	0.251178	83	0.605228	0.000114	0.813119	0.013282	0.577207	0.091623	0.535	0.122365	-0.3599	0.164211	0.698	0.350896	-1.79	0.989136	0.43
S405N	406	B	-	0.719739	0.1725	0.790969	0.13457	-0.0444766	1	18.43	18.43	0.3827	0.595076	0.549824	0.118999	0.880061	0.08363	-1.87915	-0.197	0.341172	2.2498	0.932217	-6.822	-4.22246	-3.88751	-4.14	0.86432	0.581768	0.536635	-0.22554	1	4.18	0.258801	46	0.847608	0.000195	0.776822	5e-06	0.824873	0.115182	0.7602	0.255358	0.5317	0.613582	0.68	0.343073	0.97	0.997406	0.304
T406I	407	B	-	0.619643	0.8383	0.832465	0.300135	0.193347	-1	22.8	22.8	0.08465	0.961486	0.566138	0.152021	0.977622	0.08868	-3.59139	-0.3467	0.67726	3.19937	0.82059	-7.386	-2.62022	-7.48931	-4.14	0.95321	0.68315	0.536635	-1.12701	1	3.13	0.514236	89	0.965227	0.000527	0.824718	1e-06	0.728098	0.576547	0.9083	0.862933	0.9674	0.698884	0.376	1.03534	2.14	0.999548	0.457
G408D	409	B	-	0.4412	0.3995	0.795368	0.251157	0.122993	-1	17.08	17.08	0.1148	0.931694	0.56413	0.193896	0.989665	0.03864	-2.46112	-0.3794	0.613435	3.55521	0.858864	-5.704	-2.90233	-5.81377	-4.03	0.83529	0.505815	0.536635	-1.29579	0.999997	4.18	0.454557	94	0.839505	0.000185	0.880612	2e-06	0.470764	0.345523	0.9047	0.757697	0.8857	0.925257	0.444	0.971337	2.19	0.999218	0.383
G408S	409	B	-	0.434739	0.1076	0.787948	-0.0101426	-0.0496916	0	15.52	15.52	0.1923	0.711473	0.536265	0.0763175	0.995599	0.01854	1.60728	-0.325	0.32899	1.91614	0.943177	-1.16	-2.58553	-1.97232	-3.97	0.82749	0.434947	0.536635	-0.0710108	1	4.18	0.276981	56	0.550673	0.000157	0.820618	2e-06	0.967002	0.185819	0.8488	0.167093	0.5706	0.556572	0.67	0.33054	0.87	0.997844	0.284
Y410C	411	B	-	0.732371	0.6578	0.839706	0.42966	0.379401	-2	25.9	25.9	0.4965	0.975307	0.564062	0.167248	0.986872	0.23917	-4.30943	-0.3407	0.709969	4.15623	0.739694	-3.814	-3.59859	-5.93316	-4.06	0.87569	0.722356	0.536635	-3.42686	0.999997	4.18	0.500126	194	0.848395	0.000534	0.960654	0.000109	0.173666	0.744313	0.887	0.914844	0.9594	0.919343	0.288	1.09557	1.59	0.999643	0.551
N411D	412	B	-	0.582359	0.1924	0.801826	0.15513	-0.0149432	1	25.3	25.3	0.1837	0.856995	0.565504	0.165303	0.975497	0.06204	-2.29795	-0.2393	0.601128	3.05008	0.853078	-5.316	-2.9882	-7.94942	-4.11	0.94787	0.792188	0.536635	-0.661148	0.999998	3.15	0.382362	23	0.933495	0.000475	0.910309	0.156586	0.794462	0.152672	0.8825	0.833641	0.8799	0.916294	0.58	0.372673	2.395	0.998706	0.579
N411Y	412	B	-	0.643843	0.1325	0.795218	0.293329	0.183571	-2	25.8	25.8	0.6444	0.95142	0.56781	0.150812	0.982149	0.12067	-3.66345	-0.2768	0.764365	3.30332	0.773022	-3.335	-3.91602	-7.44152	-4.2	0.95956	0.826716	0.536635	-0.855326	0.999998	3.15	0.451276	143	0.833141	0.000569	0.907809	0.156586	0.692963	0.340872	0.8955	0.880154	0.8841	0.881082	0.362	0.491674	2.395	0.999283	0.597
Q412R	413	B	-	0.64505	0.0847	0.798118	0.0137928	-0.217964	1	14.37	14.37	0.0065	0.172055	0.552281	0.0662055	0.780385	0.00904	0.424005	-0.1003	0.458124	1.19823	0.93356	-5.598	-3.13023	-4.87608	-4.08	0.77233	0.346975	0.536635	-0.00889471	0.999873	3.17	0.118279	43	0.807899	0.000124	0.29797	0.000683	0.873333	0.076467	0.7265	0.217542	0.0323	0.541203	0.7	0.396108	1.445	0.995497	0.368
F413L	414	B	-	0.627298	0.9939	0.833213	0.317806	0.21873	0	26.4	26.4	0.7109	0.997104	0.606284	0.250685	0.98946	0.16934	-2.95123	-0.3553	0.757559	5.59183	0.866071	-9.26	-1.90581	-7.44599	-4.24	0.94744	0.696494	0.536635	-1.43394	1	4.18	0.450995	22	0.947429	0.000473	0.849515	1e-06	0.224671	0.631171	0.938867	0.867828	1.08127	0.791759	0.392667	0.643342	2.945	0.998641	0.472
I414L	415	B	-	0.572525	0.2311	0.826592	0.17461	0.0130386	2	22.5	22.5	0.7111	0.63398	0.578581	0.0983201	0.954735	0.04838	-1.91771	-0.2934	0.427451	3.96075	0.928842	-3.386	-2.29085	-4.38285	-4.12	0.96398	0.819355	0.536635	-0.359441	1	4.18	0.277777	5	0.864757	0.00031	0.824218	9.7e-05	0.50632	0.172562	0.9054	0.610924	0.889	0.607189	0.634	0.392047	2.32	0.998748	0.482
I414M	415	B	-	0.387778	0.2689	0.820813	0.163663	0.0941677	1	23.4	23.4	0.2484	0.899144	0.602132	0.247311	0.971508	0.09663	-5.30903	-0.2991	0.719826	4.21642	0.795593	-5.533	-3.92217	-5.6564	-4.3	0.91761	0.645493	0.536635	-2.57392	0.999994	3.12	0.304139	10	0.955734	0.000412	0.929307	9.7e-05	0.969979	0.308331	0.9338	0.7884	1.0438	0.753414	0.562	0.990736	2.87	0.999535	0.584
K415N	416	B	-	0.495732	0.4557	0.785494	0.0897707	-0.108827	0	24.3	24.3	0.05565	0.478054	0.555711	0.0951499	0.939375	0.17559	-1.39681	-0.1738	0.451955	2.81082	0.901245	-4.263	-3.76579	-6.15297	-4.16	0.81159	0.312446	0.554377	-0.581124	1	2.12	0.312163	94	0.738362	0.000154	0.641436	1e-06	0.860326	0.247462	0.8538	0.669548	0.6539	0.708239	0.676	0.422318	0.97	0.997666	0.419
K415R	416	B	-	0.529617	0.0642	0.78939	0.0419067	-0.0807263	2	18.51	18.51	0.013	0.535047	0.516325	0.0606103	0.974064	0.02985	-0.371101	-0.0696	0.317214	1.66129	0.945512	-2.044	-3.15297	-2.46772	-4.08	0.72242	0.549443	0.536635	-0.102687	0.998802	4.18	0.117516	26	0.852243	0.000229	0.713829	1e-06	0.944144	0.653071	0.7014	0.322051	0.3873	0.46806	0.702	0.284578	0.77	0.993965	NA
S416N	417	B	-	0.368953	0.128	0.823842	-0.0126435	-0.255938	1	23.6	23.6	0.202	0.933651	0.518604	0.194524	0.965809	0.01815	-1.89536	-0.2297	0.281674	2.13395	1.05057	-6.87	-4.2926	-6.83752	-4.09	0.92809	0.724341	0.554377	-0.0199101	1	4.32	0.174339	46	0.842647	0.000282	0.729327	0.000103	0.424428	0.103775	0.7208	0.242431	0.5065	0.442799	0.65	0.295431	-0.145	0.992402	0.302
S416R	417	B	-	0.498078	0.5213	0.828371	0.0557819	-0.15765	-1	21.4333	21.4333	0.0122	0.784366	0.529516	0.169078	0.962339	0.05459	-0.949966	-0.3013	0.407475	1.49783	1.04462	-7.178	-3.71513	-9.54462	-4.1	0.47928	0.339583	0.554377	-0.0170824	1	1.59567	0.332352	110	0.615305	0.000299	0.767423	0.000103	0.583062	0.382755	0.6773	0.284269	0.1259	0.522918	0.633333	0.348144	0	0.994517	0.409
L417P	418	P	RRD	0.212518	0.9923	0.850764	0.311862	0.509129	-3	28.7	28.7	0.1995	0.82638	0.575209	0.461053	0.997194	0.41827	-5.26196	-0.4955	0.808031	5.67581	0.825572	-12.636	-5.21544	-13.1673	-4.45	0.95648	0.850346	0.554377	-3.55634	1	4.32	0.922368	98	0.941267	0.000533	0.781022	6.6e-05	0.496797	0.768364	0.9259	0.937594	1.0527	0.877204	0.16	1.21586	2.445	0.999849	0.821
D418N	419	B	-	0.575954	0.4191	0.787572	0.128899	-0.0526219	1	24	24	0.2047	0.989926	0.576873	0.226592	0.997897	0.12004	-2.26827	-0.3099	0.592565	5.33185	0.896738	-6.505	-3.45228	-6.41828	-4.2	0.97932	0.900054	0.554377	-0.285616	1	4.32	0.288961	23	0.893234	0.000265	0.872913	1e-06	0.370172	0.425378	0.8999	0.585206	0.9593	0.888809	0.608	0.627798	2.33	0.999066	0.33
S419N	420	B	-	0.546444	0.1153	0.79222	0.113132	-0.0752695	1	22.4	22.4	0.0096	0.167851	0.551569	0.192032	0.944651	0.01174	-1.70159	-0.0838	0.399484	2.16787	0.926339	-5.063	-4.5266	-5.74843	-4.13	0.84223	0.373834	0.554377	-0.460269	1	4.32	0.154112	46	0.849057	0.000156	0.665033	0.035079	0.91351	0.085496	0.7646	0.233406	0.2966	0.461385	0.708	0.348191	1.185	0.996316	0.184
S421G	422	B	-	0.630373	0.0729	0.796909	0.195046	0.0423933	0	23.1	23.1	0.047	0.922157	0.566098	0.18675	0.972601	0.07536	-0.496174	-0.1254	0.605648	3.20139	0.918042	-4.735	-3.85303	-2.7803	-4.19	0.94257	0.680138	0.554377	-0.479182	1	4.32	0.277257	56	0.853411	0.000363	0.691931	0.000101	0.624741	0.267699	0.8252	0.303689	0.9643	0.813461	0.67	0.29475	2.045	0.998964	0.17
S421R	422	B	-	0.684189	0.468	0.788385	0.213895	0.13468	-1	20.88	20.88	0.0841	0.878021	0.56711	0.120391	0.995605	0.18109	-1.30967	-0.2055	0.611158	3.79393	0.900614	-2.721	-3.74766	-6.38854	-4.15	0.821823	0.368162	0.554377	-0.410631	1	3.59333	0.598158	110	0.784545	0.000179	0.708429	0.000101	0.786472	0.388998	0.877133	0.523471	0.868967	0.818539	0.442667	0.390075	1.7	0.999358	0.289
G422E	423	B	-	0.477992	0.4015	0.777833	0.270826	0.151246	-2	22.3	22.3	0.0619	0.959756	0.559443	0.262613	0.995079	0.15415	-1.45778	-0.3797	0.664164	3.09941	0.915946	-4.358	-3.429	-4.03296	-4.02	0.82597	0.609592	0.554377	-0.217954	1	4.32	0.252399	98	0.870662	0.000197	0.80472	2e-06	0.593852	0.314306	0.8786	0.328397	0.7665	0.730939	0.454	0.691607	1.935	0.999702	0.256
G422R	423	B	-	0.541229	0.3699	0.776466	0.307078	0.20332	-2	23.05	23.05	0.19795	0.953238	0.565021	0.124478	0.998346	0.17291	-1.03302	-0.3208	0.669086	3.76081	0.913189	-3.198	-3.2691	-4.40843	-4.06	0.898985	0.544045	0.554377	-0.292107	1	4.32	0.282418	125	0.709282	0.000181	0.709529	2e-06	0.627075	0.484704	0.89985	0.448298	0.9033	0.881705	0.382	1.08019	2.14	0.999742	0.323
G422W	423	B	-	0.613652	0.4513	0.769888	0.312949	0.211753	-2	31	31	0.2018	0.95289	0.567449	0.297347	0.988628	0.18265	-2.5269	-0.4178	0.703189	5.64508	0.757694	-5.754	-5.00091	-7.17795	-4.16	0.87383	0.601616	0.554377	-1.92318	1	4.32	0.293023	184	0.585639	0.000437	0.817618	2e-06	0.26782	0.523858	0.91	0.717398	1.0313	0.898432	0.364	1.11146	2.485	0.999768	0.349
K423E	424	B	-	0.457758	0.4876	0.784787	0.227636	0.0892069	1	23	23	0.0879	0.950129	0.55483	0.193895	0.990382	0.19546	0.204557	-0.3396	0.386015	2.88323	0.916959	-4.364	-3.17386	-2.62717	-4.12	0.94006	0.828081	0.554377	-0.198225	1	4.32	0.186707	56	0.918597	0.000306	0.825917	1e-06	0.728621	0.233914	0.7873	0.410764	0.583	0.746905	0.622	0.942418	2.045	0.998997	NA
P424L	425	B	-	0.680633	0.1175	0.781381	0.230981	0.0940122	-3	20.5	20.5	0.01715	0.427915	0.550992	0.0988851	0.992003	0.09566	-0.86561	-0.2008	0.587011	2.62232	0.929038	0.414	-2.73648	-4.57308	-4.02	0.76137	0.264764	0.554377	-0.321114	1	4.47	0.0848643	98	0.771135	0.000148	0.90391	0.021776	0.486444	0.190038	0.8268	0.223097	0.6541	0.835002	0.416	0.326212	0.55	0.99878	0.287
R425G	426	B	-	0.394318	0.2028	0.82917	0.17263	0.0101953	-2	22.5	22.5	0.0026	0.98676	0.577985	0.158119	0.992363	0.07759	-3.44805	-0.2803	0.664434	1.58081	0.86476	-3.357	-2.77326	-2.28167	-4.13	0.30701	0.151075	0.554377	-0.397534	1	-0.911	0.165216	125	0.773396	0.000204	0.854215	0.000361	0.880587	0.253202	0.8563	0.262418	0.5025	0.856313	0.664	0.396161	1.27	0.999294	0.339
R425Q	426	B	-	0.364225	0.1202	0.744737	0.146855	-0.0268301	1	24.7	24.7	0.046	0.780979	0.564533	0.142394	0.998742	0.03859	-2.32042	-0.2247	0.587128	3.56493	0.892729	-4.7	-3.68672	-3.35671	-4.06	0.57229	0.119242	0.554377	-0.241033	1	3.37	0.0811311	43	0.588954	0.000241	0.906609	0.000361	0.981423	0.108111	0.8277	0.333231	0.3488	0.59358	0.698	0.673506	1.815	0.99786	0.279
R425W	426	B	-	0.53958	0.2975	0.777049	0.124327	0.0376649	-3	24.7	24.7	0.0208	0.989947	0.578893	0.201863	0.99747	0.09581	-4.44152	-0.3355	0.709207	2.57507	0.863281	-5.678	-5.33709	-6.03646	-4.17	0.3127	0.233459	0.554377	-1.25895	1	-0.911	0.149157	101	0.659682	0.000312	0.928607	0.000361	0.569244	0.248549	0.896	0.541151	0.5981	0.837653	0.662	0.993668	1.815	0.999467	0.338
G426A	427	B	-	0.45919	0.1027	0.773955	0.142935	-0.0324604	0	19.21	19.21	0.0391	0.761583	0.525388	0.131025	0.9943	0.09054	-1.9395	-0.1244	0.292221	2.41674	0.932204	-3.936	-3.28321	-3.96247	-4.06	0.9067	0.368561	0.554377	-0.0858244	1	4.47	0.0914198	60	0.543941	0.00019	0.757724	0.024098	0.653878	0.112542	0.7448	0.232074	0.4055	0.519041	0.692	0.343511	0.83	0.997174	0.221
G426D	427	B	-	0.426808	0.3158	0.776223	0.263917	0.141322	-1	22.1	22.1	0.0333	0.808716	0.560917	0.214089	0.997048	0.06675	0.3941	-0.2768	0.390418	3.75323	0.881587	-4.866	-4.06429	-4.85739	-4.1	0.84055	0.359093	0.554377	-0.388215	1	4.47	0.113698	94	0.719029	0.000186	0.784022	0.024098	0.563558	0.199562	0.8257	0.445063	0.8075	0.798909	0.474	0.649069	1.525	0.998813	0.277
G426S	427	B	-	0.434552	0.0932	0.767565	0.139783	-0.0369873	0	21.9	21.9	0.06	0.751578	0.505687	0.0992269	0.993035	0.07185	0.865341	-0.1143	0.268665	1.80551	0.933084	-3.751	-3.08695	-3.70593	-4.03	0.78942	0.330408	0.554377	-0.0714355	1	4.47	0.0658102	56	0.680616	0.000172	0.754725	0.024098	0.646383	0.121135	0.6641	0.196836	0.3578	0.583225	0.686	0.313924	-0.6	0.99613	0.263
P429L	430	B	-	0.3741	0.0745	0.774586	0.0411722	-0.0371016	-3	21.8	21.8	0.077	0.669278	0.498661	0.158959	0.997653	0.09845	-2.29189	-0.1654	0.613103	2.1812	0.907839	-3.168	-3.3158	-3.79705	-4.06	0.34047	0.162007	0.554377	-0.266748	1	4.47	0.139819	98	0.538536	0.000145	0.839916	0.013351	0.682564	0.15177	0.806	0.235201	0.7819	0.610268	0.482	0.316456	1.355	0.997577	NA
P430H	431	B	-	0.0518908	0.1124	0.78591	0.12785	-0.0541285	-2	19.17	19.17	0.0261	0.760636	0.536424	0.21839	0.994337	0.10455	-0.0466851	-0.2636	0.410498	2.30286	0.918811	-4.546	-4.88443	-5.70364	-4.1	0.5743	0.445165	0.554377	-0.18216	1	4.47	0.146566	77	0.305193	0.000239	0.741726	0.898217	0.718936	0.096834	0.8338	0.225131	0.3163	0.71343	0.736	0.378593	1.67	0.997706	0.209
A431D	432	B	-	0.123305	0.1996	0.782555	0.134672	-0.04433	-2	22.5	22.5	0.0104	0.743423	0.561585	0.258485	0.993764	0.08671	-1.72233	-0.2219	0.420316	2.3277	0.90964	-4.665	-4.12989	-7.12305	-4.12	0.29113	0.146857	0.554377	-0.135652	1	3.44	0.241737	126	0.269643	0.000141	0.728927	0.001366	0.957163	0.232953	0.8244	0.408095	0.2291	0.746132	0.672	0.99274	0.55	0.997036	0.329
A431P	432	B	-	0.108606	0.0752	0.782571	0.0899079	-0.10863	-1	21	21	0.0234	0.28641	0.562731	0.124179	0.994452	0.06124	0.148042	-0.1722	0.400147	1.81875	0.924965	-3.033	-3.28982	-2.07263	-4.18	0.17912	0.206452	0.554377	-0.0657387	1	3.37	0.191854	27	0.639847	0.000133	0.69753	0.001366	0.870683	0.154467	0.7719	0.216784	0.1488	0.622961	0.678	0.479721	0.895	0.995233	0.339
A431S	432	B	-	0.111976	0.0716	0.773823	0.0519214	-0.163195	1	16.72	16.72	0.0199	0.251381	0.560467	0.11129	0.994437	0.05706	-0.381006	-0.0002	0.312309	1.61231	0.916038	-2.98	-3.32579	-3.19028	-4.07	0.23146	0.153333	0.554377	-0.019307	1	3.37	0.118119	99	0.656215	0.000136	0.690331	0.001366	0.997007	0.130644	0.7644	0.142129	0.004	0.303822	0.702	0.349313	0.895	0.991697	0.298
A431T	432	B	-	0.100392	0.067	0.772961	0.0868461	-0.113028	0	18.77	18.77	0.0169	0.399697	0.561585	0.0774424	0.997784	0.05046	-2.75851	-0.0312	0.307952	2.17299	0.922424	-4.399	-4.0276	-4.52194	-4.13	0.24035	0.139373	0.554377	-0.0230042	1	3.37	0.114212	58	0.666581	0.000137	0.709329	0.001366	0.966724	0.163023	0.8164	0.191824	0.2413	0.633556	0.674	0.338402	0.55	0.995395	0.222
A431V	432	B	-	0.146982	0.0776	0.777718	0.0846985	-0.116113	0	22.8	22.8	0.002575	0.78489	0.561585	0.12395	0.998077	0.05236	-1.82271	-0.018	0.343055	2.50795	0.923856	-4.985	-4.19196	-5.11763	-4.13	0.1962	0.08756	0.554377	-0.07823	1	3.44	0.142727	64	0.499667	0.000117	0.711229	0.001366	0.933638	0.175666	0.8421	0.271505	0.3309	0.579161	0.674	0.611997	0.55	0.99605	0.318
G432A	433	B	-	0.112382	0.0884	0.797731	0.152567	-0.0186248	0	19.21	19.21	0.0216	0.659101	0.552518	0.137431	0.994817	0.04951	0.382996	-0.0679	0.341159	1.32503	0.934103	-2.808	-2.94805	-2.92852	-4.09	0.18751	0.108106	0.554377	0.00821807	1	4.47	0.201938	60	0.560418	0.000165	0.728327	NA	0.773548	0.067358	0.7623	0.260666	-0.1476	0.481546	0.698	0.367284	0.69	0.997049	0.336
T433A	434	B	-	0.158224	0.0618	0.783026	0.015346	-0.215733	0	16.16	16.16	0.0015	0.0549242	0.509334	0.116709	0.882893	0.02316	-1.0584	-0.0214	0.299313	0.712704	1.06496	-2.624	-2.78606	-2.35601	-4.03	0.05447	0.036444	0.554377	-0.0288017	1	0.883	0.17431	58	0.666037	0.00014	0.457154	NA	0.960463	0.030165	0.618	0.130671	-0.2604	0.423768	0.754	0.300674	0.805	0.991066	0.32
T433K	434	B	-	0.184068	0.1578	0.78492	0.0698359	-0.137462	-1	22.6	22.6	0.008	0.379378	0.552063	0.196473	0.930977	0.07493	-0.456672	-0.1866	0.379653	2.09842	1.01561	-5.212	-3.65234	-6.28458	-4.07	0.20782	0.144469	0.554377	-0.182928	1	2.18	0.304029	78	0.463077	0.000136	0.630437	NA	0.967266	0.128787	0.7682	0.399037	0.1665	0.50555	0.69	0.432731	1.15	0.996615	0.442
T433M	434	B	-	0.158127	0.0826	0.710955	0.0100848	-0.140425	-1	23.2	23.2	0.001875	0.187161	0.552281	0.19951	0.99459	0.04952	-0.918802	-0.1483	0.28375	2.3927	1.01157	-4.004	-4.70363	-4.72497	-4.08	0.05332	0.048684	0.554377	-0.0536598	1	2.18	0.194737	81	0.496949	7.97e-05	0.669433	NA	0.996947	0.131814	0.8158	0.29452	0.2318	0.436734	0.702	0.353808	0.11	0.997262	0.369
T433S	434	B	-	0.148126	0.0752	0.78087	-0.0318314	-0.2835	1	14.79	14.79	0.0023	0.0599196	0.528406	0.0474682	0.825402	0.02739	0.516318	0.0237	0.302266	0.788371	1.05274	-2.729	-2.86036	-2.76071	-4.05	0.06405	0.042179	0.554377	-0.0282147	1	0.883	0.118747	58	0.462391	0.000146	0.378562	NA	0.938681	0.024502	0.6567	0.102275	-0.2167	0.303594	0.73	0.27453	1.15	0.990394	0.335
A434T	435	B	-	0.0334663	0.0635	0.767541	0.0662103	-0.14267	0	20.2	20.2	0.0027	0.18144	0.536868	0.105545	0.9973	0.03561	-0.566298	-0.0047	0.268665	1.81202	0.92899	-3.496	-3.71476	-3.90724	-4.11	0.46929	0.094617	0.554377	-0.0144719	1	3.4	0.0692261	58	0.509572	0.00014	0.528347	NA	0.969159	0.127437	0.6751	0.129775	-0.1279	0.254879	0.696	0.335784	0.525	0.994578	0.246
A434V	435	B	-	0.0383835	0.0768	0.772857	0.131717	-0.0485746	0	22.1	22.1	0.00395	0.715972	0.567031	0.142516	0.997184	0.03727	-1.64612	-0.0302	0.37833	2.2768	0.927568	-3.989	-3.63218	-2.93484	-4.15	0.69551	0.172634	0.554377	-0.0981044	1	3.44	0.111118	64	0.737944	7.85e-05	0.588541	NA	0.946164	0.178582	0.8246	0.263045	0.2589	0.582756	0.674	0.563692	1.5	0.998255	0.365
L435M	436	B	-	0.30116	0.2292	0.809202	0.166293	0.00109157	2	24.1	24.1	0.051	0.920045	0.58315	0.317353	0.992392	0.0637	-4.50284	-0.2189	0.453926	4.82388	0.867581	-5.994	-5.03168	-6.58541	-4.22	0.87771	0.453738	0.554377	-0.314746	1	3.41	0.0760916	15	0.657519	0.000363	0.713829	5.6e-05	0.908431	0.286433	0.9208	0.405478	1.071	0.622412	0.646	0.629066	2.61	0.99925	0.299
L435P	436	B	-	0.24289	0.5324	0.82965	0.385969	0.316641	-3	25.6	25.6	0.7548	0.992237	0.569022	0.377032	0.997228	0.18929	-2.48949	-0.3947	0.728875	5.21169	0.848523	-4.334	-3.40821	-7.48624	-4.23	0.93043	0.963449	0.554377	-3.42694	1	4.47	0.604548	98	0.881901	0.000452	0.623938	5.6e-05	0.181359	0.751797	0.9212	0.872502	1.0326	0.895963	0.264	0.706721	2.06	0.999804	0.616
P436A	437	B	-	0.0256321	0.349	0.816394	0.230781	0.0937248	-1	23.8	23.8	0.2305	0.980139	0.583063	0.231091	0.979318	0.07286	-2.80727	-0.3255	0.739285	7.24581	0.914374	-6.755	-3.12026	-8.07568	-4.04	0.93526	0.850776	0.554377	-1.23788	1	4.47	0.370868	27	0.862704	0.00036	0.820318	2e-06	0.774057	0.608593	0.9221	0.792754	1.0061	0.692087	0.534	0.924405	2.63	0.999383	0.396
P436R	437	B	-	0.0264134	0.6955	0.819729	0.236889	0.274956	-2	26.6	26.6	0.5714	0.965493	0.584003	0.312806	0.996876	0.17563	-2.39359	-0.3953	0.715227	7.80269	0.853705	-7.885	-3.51592	-10.1203	-4.09	0.94696	0.893706	0.554377	-1.1545	1	4.47	0.489188	103	0.930275	0.000529	0.80302	2e-06	0.968535	0.774564	0.9262	0.905005	1.0653	0.674678	0.366	1.03325	2.63	0.999692	0.454
I437L	438	B	-	0.0295574	0.0893	0.806864	0.00108774	-0.236214	2	18.41	18.41	0.025	0.117846	0.468712	0.0498707	0.944164	0.02248	0.787212	-0.0661	0.305575	0.964066	0.938158	-3.523	-1.96309	-3.102	-2.43	0.60653	0.17096	0.554377	-0.0415413	1	3.44	0.130073	5	0.506391	0.000215	0.692631	0.040619	0.94378	0.033016	0.3453	0.0940785	-0.5982	0.0841366	0.826	0.31359	0.035	0.989222	0.362
I437M	438	B	-	0.0199501	0.0969	0.797892	0.0346123	-0.167787	1	13.35	13.35	0.0039	0.128957	0.533642	0.17871	0.979735	0.04454	-2.11123	-0.0714	0.401134	1.29273	0.928702	-5.05	-3.75807	-2.91982	-2.55	0.34555	0.124455	0.554377	-0.043602	1	-0.279	0.1219	10	0.720607	0.000396	0.782022	0.040619	0.997822	0.068872	0.4727	0.251852	-0.2873	0.288084	0.82	0.42996	2.08	0.996924	0.35
I437T	438	B	-	0.0173277	0.2543	0.803526	0.234216	0.0986592	-1	24.7	24.7	0.7265	0.95136	0.533585	0.202228	0.970852	0.08775	-4.00235	-0.242	0.611801	4.11432	0.869422	-7.302	-2.87077	-5.81429	-2.54	0.93007	0.91029	0.554377	-0.372532	1	4.47	0.183939	89	0.645183	0.000511	0.747925	0.040619	0.77754	0.141357	0.6291	0.446467	0.3496	0.558448	0.516	0.430623	1.735	0.999115	0.488
I437V	438	B	-	0.0310371	0.0869	0.803729	0.0374403	-0.183996	3	17.97	17.97	0.0134	0.364477	0.502132	0.0766739	0.931443	0.01071	-0.560587	-0.1299	0.334571	1.58319	0.933551	-3.718	-2.53105	-2.54304	-2.51	0.6424	0.210059	0.554377	-0.100806	1	3.44	0.076237	29	0.755404	0.00017	0.746125	0.040619	0.962671	0.024462	0.4192	0.15904	-0.3179	0.25394	0.828	0.272701	1.11	0.994958	0.347
E438D	439	B	-	0.00752942	0.1014	0.78742	0.0646167	-0.144959	2	19.945	19.945	0.01015	0.125019	0.531132	0.0844976	0.954903	0.03148	-1.31844	-0.0813	0.325176	1.52325	0.919776	-4.711	-3.5416	-3.81501	-2.47	0.370665	0.210396	0.554377	-0.0452218	1	3.37	0.157653	45	0.76822	0.000149	0.894111	0.011004	0.912556	0.0467155	0.4373	0.195182	-0.6806	0.232627	0.794	0.311814	0.18	0.995428	0.413
E438K	439	B	-	0.00693753	0.1401	0.784653	0.0848408	0.0674824	1	32	32	0.5666	0.930153	0.557332	0.177015	0.999005	0.06364	-2.26862	-0.2458	0.589905	7.17613	0.882087	-5.708	-4.11125	-7.31544	-2.35	0.95554	0.908693	0.554377	-0.356605	1	4.47	0.240587	56	0.868027	0.000496	0.950605	0.011004	0.744933	0.229071	0.739	0.781966	0.5972	0.589647	0.528	0.454084	2.08	0.999117	0.501
E438Q	439	B	-	0.00699435	0.1274	0.778943	0.144675	-0.029961	2	28.9	28.9	0.6346	0.935694	0.55716	0.166279	0.997429	0.03396	-4.37677	-0.1963	0.437295	6.83193	0.882203	-4.304	-3.85687	-5.52597	-2.38	0.96217	0.910197	0.554377	-0.13622	1	4.47	0.177832	29	0.797571	0.00049	0.868913	0.011004	0.884134	0.150302	0.7606	0.549783	0.6568	0.416244	0.67	0.469444	2.08	0.998653	0.415
G439D	440	B	-	0.0230464	0.2074	0.801335	0.0496985	-0.166388	-1	19.15	19.15	0.0222	0.204048	0.536921	0.146039	0.96325	0.03575	-0.0773513	-0.2557	0.318303	2.01378	0.918699	-1.339	-2.3037	-1.93297	-2.44	0.27291	0.197658	0.554377	-0.00949701	1	3.41	0.319525	94	0.602909	0.000138	0.80432	0.774553	0.994178	0.137883	0.6357	0.406794	-0.2328	0.505265	0.732	0.50781	0.895	0.997701	0.499
G439V	440	B	-	0.0183556	0.1811	0.798921	0.0442085	-0.174274	-3	22.8	22.8	0.028675	0.483526	0.536817	0.16613	0.946997	0.04622	0.174688	-0.2822	0.396429	2.15695	0.864613	-5.679	-4.06306	-3.81182	-2.32	0.2933	0.236566	0.554377	-0.182383	1	3.41	0.188269	109	0.341519	0.000141	0.906209	0.774553	0.945923	0.19715	0.5449	0.613565	-0.3085	0.551711	0.68	0.774709	1.245	0.997584	0.54
V440I	441	B	-	0.00388134	0.1127	0.807622	-0.144204	-0.0254671	3	24.2	24.2	0.058	0.0857707	0.561295	0.176278	0.996184	0.02677	-3.01788	-0.1814	0.368048	4.3954	0.925184	-5.645	-3.63377	-6.1381	-3.93	0.83022	0.276554	0.554377	-0.14272	1	4.47	0.228325	29	0.918974	0.000191	0.950605	0.000621	0.99784	0.106289	0.8444	0.083632	0.8342	0.675349	0.524	0.439492	0.72	0.998622	0.541
V440L	441	B	-	0.00384492	0.4161	0.823899	0.241576	0.109231	1	24.7	24.7	0.0827	0.894337	0.588467	0.148692	0.994188	0.07414	-2.69959	-0.3245	0.446987	5.59145	0.925961	-6.172	-2.66889	-8.61783	-3.86	0.88275	0.646931	0.554377	-0.285674	1	4.47	0.51373	32	0.966145	0.000365	0.954405	0.000621	0.731184	0.349227	0.8787	0.813534	0.9616	0.80796	0.38	0.608071	1.125	0.999263	0.627
S443T	444	B	-	0.0374046	0.2429	0.828473	0.0639693	-0.145889	1	22.7	22.7	0.0497	0.365944	0.457607	0.0793516	0.989996	0.02737	-1.32198	-0.1565	0.286504	2.02644	0.928564	-4.446	-3.67755	-4.10297	-2.42	0.71984	0.209267	0.554377	-0.0882234	1	4.47	0.306146	58	0.59665	0.000139	0.843016	0.004242	0.853067	0.040207	0.4658	0.259906	-0.4907	0.179478	0.772	0.416281	0.605	0.98705	0.535
L444V	445	B	-	0.0296032	0.6651	0.840702	0.280679	0.1654	1	25.6	25.6	0.1617	0.95235	0.577894	0.337596	0.994854	0.12933	-3.27619	-0.3299	0.913323	5.25076	0.874972	-8.11	-4.84573	-9.6744	-3.84	0.88956	0.667201	0.554377	-0.666806	1	3.4	0.546773	32	0.9563	0.000491	0.952605	6.1e-05	0.852893	0.418311	0.8849	0.857892	0.9178	0.663622	0.198	0.94251	1.505	0.999392	0.805
Q445K	446	B	-	0.0167556	0.0977	0.809118	0.239199	0.105817	1	23.9	23.9	0.2718	0.974586	0.571469	0.163999	0.988063	0.01144	-2.23026	-0.3235	0.816495	4.63194	0.905778	-7.398	-3.28642	-4.23398	-3.68	0.90355	0.675265	0.554377	-0.70446	1	4.47	0.545364	53	0.910721	0.000359	0.927907	4e-06	0.450879	0.208783	0.8179	0.687136	0.8054	0.890173	0.354	0.616673	1.115	0.99879	0.702
D446G	447	B	-	0.531071	0.9685	0.80452	0.420703	0.366534	-1	32	32	0.5951	0.995527	0.573352	0.184928	0.997621	0.48365	-8.05302	-0.3598	0.907461	5.66071	0.851696	-9.907	-4.18212	-8.34847	-2.71	0.95209	0.92276	0.554377	-4.6952	1	4.47	0.77101	94	0.939134	0.000543	0.994351	1e-06	0.267319	0.80023	0.7976	0.943701	0.7593	0.876954	0.18	0.96943	1.86	0.999664	0.779
L447V	448	B	-	0.807788	0.5732	0.837477	0.241064	0.108495	1	25	25	0.209	0.98016	0.625262	0.323663	0.994856	0.15679	-5.09864	-0.3279	0.867782	6.4921	0.855926	-11.71	-4.61907	-10.3317	-5.02	0.87428	0.609331	0.554377	-1.88109	1	4.47	0.499856	32	0.951734	0.000429	0.995856	3.2e-05	0.729253	0.772861	0.9522	0.955448	1.0915	0.868817	0.206	0.994339	2.645	0.999627	0.838
I448F	449	P	RRD	0.777756	0.8946	0.81903	0.218114	0.257676	0	29.2	29.2	0.6594	0.954185	0.629689	0.305453	0.983746	0.29885	-7.06333	-0.3872	0.934966	8.89965	0.869856	-10.947	-3.54832	-10.4464	-3.86	0.95225	0.918715	0.554377	-3.43632	1	4.47	0.624076	21	0.949371	0.000552	0.973303	2e-06	0.889853	0.836028	0.9244	0.903901	1.061	0.764659	0.234	1.1426	2.505	0.999647	0.603
I448L	449	B	-	0.730208	0.3419	0.819815	0.196477	0.0444494	2	25.4	25.4	0.7394	0.950149	0.585904	0.188632	0.966397	0.10036	-3.04023	-0.3115	0.724156	6.36635	0.928598	-7.317	-1.9765	-6.63502	-3.58	0.95464	0.922399	0.554377	-0.447747	1	4.47	0.365275	5	0.972925	0.000377	0.940406	2e-06	0.756831	0.361336	0.8679	0.82208	0.8321	0.779642	0.484	0.541507	1.355	0.999095	0.621
I449V	450	B	-	0.794731	0.0678	0.78325	-0.137803	-0.435721	3	16.79	16.79	0.0758	0.367633	0.398425	0.100205	0.930096	0.00745	0.837845	-0.0248	0.485133	0.605533	1.06272	-2.645	-2.74457	-2.07333	-2.41	0.06409	0.077612	0.554377	-0.0612627	1	3.43	0.0949674	29	0.542557	6.46e-05	0.617538	0.090271	0.924296	0.036606	0.2966	0.129909	-0.6954	0.255882	0.788	0.268502	-0.205	0.974615	0.48
F451L	452	B	-	0.846004	0.9454	0.841356	0.164583	-0.0013635	0	21.28	21.28	0.21	0.995147	0.576478	0.154336	0.950801	0.22724	-3.13743	-0.2662	0.877777	2.03377	0.934886	-10.383	-1.93157	-9.17533	-2.29	0.458637	0.408641	0.554377	-1.45801	1	-2.02667	0.430002	22	0.820237	0.00046	0.90061	1e-06	0.704479	0.315699	0.6649	0.716626	0.253933	0.784191	0.401333	0.902525	1.965	0.999532	0.626
E452K	453	B	-	0.813297	0.1062	0.791556	0.154147	-0.0163551	1	22.8	22.8	0.193	0.81052	0.51619	0.127991	0.998627	0.09716	-0.569332	-0.167	0.602185	2.34576	0.917471	-0.688	-3.51065	-2.96156	-2.4	0.78156	0.531865	0.554377	-0.280255	1	4.47	0.243834	56	0.736187	0.000212	0.944006	0.017445	0.730418	0.074456	0.4069	0.457353	-0.1661	0.703666	0.582	0.391556	1.39	0.997401	NA
P453A	454	B	-	0.755691	0.1221	0.795038	0.0958525	-0.100091	-1	23.3	23.3	0.6252	0.983128	0.537771	0.128121	0.981361	0.06383	-4.82272	-0.2062	0.86972	3.63384	0.918984	-6.227	-3.20718	-5.48412	-2.42	0.94707	0.874511	0.554377	-0.325445	1	4.47	0.214479	27	0.813141	0.000301	0.859214	0.000151	0.71916	0.152141	0.6722	0.406507	0.1793	0.6777	0.644	0.65537	1.28	0.998588	0.541
P453L	454	B	-	0.733054	0.1414	0.794494	0.106141	-0.0853129	-3	23.2	23.2	0.0093	0.974984	0.537888	0.0629357	0.990714	0.14604	-2.32114	-0.3227	0.876089	3.05337	0.914588	-3.215	-2.94691	-4.52124	-2.45	0.37769	0.208102	0.554377	-0.390007	1	4.47	0.34468	98	0.767022	0.000163	0.90141	0.000151	0.516354	0.127243	0.6642	0.668998	0.1868	0.798131	0.694	0.678997	1.08	0.998822	0.52
P454A	455	B	-	0.947194	0.5278	0.817813	0.199789	0.0492061	-1	24.6	24.6	0.6485	0.990847	0.575453	0.198324	0.977565	0.1229	-6.24697	-0.3276	0.890651	5.68004	0.888176	-8.892	-3.42356	-7.1597	-3.69	0.94707	0.868298	0.554377	-4.11784	1	4.47	0.34014	27	0.907547	0.000432	0.817118	2e-06	0.69081	0.715024	0.8996	0.791298	1.0106	0.868432	0.444	0.660061	1.87	0.999375	0.556
P454S	455	B	-	0.944439	0.8342	0.817066	0.219108	0.0769576	-1	25.4	25.4	0.6734	0.981091	0.55681	0.272408	0.979451	0.1891	-4.33779	-0.3273	0.880579	6.60317	0.850362	-8.185	-2.91209	-6.77659	-3.71	0.93489	0.902758	0.554377	-1.84772	1	4.47	0.479231	74	0.940188	0.000447	0.874613	2e-06	0.570232	0.75438	0.9024	0.816067	1.016	0.806675	0.438	0.898817	1.87	0.999603	0.458
S455F	456	B	-	0.980282	0.1986	0.784237	0.158325	-0.010353	-2	24.6	24.6	0.010125	0.702605	0.538641	0.218999	0.964938	0.08292	-2.19745	-0.1994	0.831253	3.13768	0.836861	-7.298	-4.38242	-8.28813	-3.79	0.67464	0.163066	0.554377	-0.415258	1	3.43	0.13721	155	0.668715	0.000288	0.966103	0.03744	0.991675	0.313052	0.7758	0.399594	0.2214	0.521149	0.656	0.840955	0.895	0.998719	0.427
S455T	456	B	-	0.957157	0.0728	0.781545	0.122796	-0.0613879	1	23.4	23.4	0.0561	0.755111	0.520568	0.204744	0.929321	0.03962	-1.17538	-0.112	0.643559	2.92089	0.884827	-3.945	-3.90144	-3.36735	-3.68	0.74428	0.275052	0.554377	-0.112296	1	4.47	0.0964402	58	0.717862	0.000268	0.923908	0.03744	0.776514	0.120079	0.7348	0.284685	0.1218	0.200413	0.562	0.574232	0.895	0.997912	0.344
E456K	457	B	-	0.765289	0.1182	0.780833	0.292641	0.182582	1	28.9	28.9	0.2691	0.992187	0.603302	0.17427	0.998827	0.07721	-2.50156	-0.2973	0.824952	7.02696	0.871409	-9.086	-3.87418	-7.45988	-3.91	0.90174	0.831623	0.554377	-0.458038	1	4.47	0.250969	56	0.953507	0.000407	0.952205	0.000106	0.610967	0.404137	0.9171	0.820611	1.1075	0.843699	0.358	0.741099	2.025	0.998983	0.579
L458V	459	B	-	0.368594	0.1438	0.785637	-0.117102	-0.15094	1	20.9	20.9	0.3526	0.564871	0.535548	0.315074	0.990752	0.06497	-2.29184	-0.3279	0.699549	2.04166	0.913501	-7.466	-3.92309	-8.24778	-2.46	0.49708	0.492172	0.554377	-0.340682	1	2.33	0.14625	32	0.86566	7.08e-05	0.866813	8.3e-05	0.999494	0.15172	0.6651	0.290814	0.1422	0.261095	0.462	0.81994	1.64	0.998381	NA
L458W	459	B	-	0.588263	0.4481	0.780688	0.158875	-0.00956382	-2	28.1	28.1	0.216175	0.935359	0.591128	0.339635	0.932903	0.14121	-3.12872	-0.4501	0.872864	7.26061	0.86029	-12.5	-5.66106	-11.2179	-2.48	0.93922	0.935554	0.554377	-1.10673	1	4.47	0.248575	61	0.694132	0.000545	0.880112	8.3e-05	0.967582	0.574211	0.7961	0.766886	0.7494	0.646856	0.61	1.33484	2.19	0.999342	0.351
Q459R	460	B	-	0.709761	0.0754	0.783944	0.00317625	-0.233214	1	21.7	21.7	0.1492	0.707497	0.531311	0.089149	0.950035	0.02801	0.69365	-0.157	0.741932	1.86149	0.9337	-4.562	-3.40927	-7.14541	-2.53	0.8572	0.532409	0.554377	-0.259567	1	3.3	0.0747389	43	0.763062	0.000185	0.785321	0.000217	0.907725	0.076365	0.4988	0.20042	-0.112	0.372228	0.786	0.341564	0.805	0.991479	0.508
H460Q	461	B	-	0.188818	0.943	0.773288	0.0525233	-0.0777663	0	17.79	17.79	0.10825	0.919857	0.624036	0.120582	0.965194	0.1729	-3.3641	-0.1845	0.898168	2.4648	0.869737	-8.236	-2.19357	-7.49185	-3.66	0.384975	0.359048	0.554377	-0.573119	1	-0.0975	0.319326	24	0.839942	0.00038	0.810419	1e-06	0.97123	0.685447	0.883	0.597703	0.83295	0.580156	0.407	0.979303	1.7	0.99956	0.64
H460Y	461	B	-	0.335072	0.7544	0.778314	0.240004	0.106972	2	25.4	25.4	0.5889	0.99497	0.624395	0.140176	0.993035	0.19571	-4.60538	-0.264	0.904257	8.84221	0.821011	-8.207	-3.799	-8.32113	-3.73	0.93489	0.90435	0.554377	-1.07008	1	4.47	0.417946	83	0.986142	0.0005	0.968003	1e-06	0.771387	0.71472	0.9279	0.743567	1.0734	0.676201	0.392	1.10175	2.595	0.999661	0.668
E461A	462	B	-	0.09772	0.7753	0.789422	0.206241	0.0584739	-1	28.5	28.5	0.7152	0.998541	0.631038	0.154822	0.965481	0.18283	-5.5599	-0.3206	0.886575	8.66382	0.831581	-9.641	-3.71217	-9.47979	-3.76	0.95464	0.903702	0.554377	-4.07818	1	4.47	0.224101	107	0.857986	0.000525	0.973103	2e-06	0.747423	0.848461	0.9235	0.839124	1.0592	0.645974	0.478	1.04418	2.54	0.999499	0.491
E461K	462	B	-	0.146893	0.6779	0.787269	0.240295	0.10739	1	29.8	29.8	0.5688	0.97034	0.6309	0.20012	0.998968	0.22282	-4.30996	-0.3426	0.90295	9.89644	0.864812	-9.997	-4.05934	-9.17068	-3.81	0.95563	0.913969	0.554377	-1.93069	1	4.47	0.234732	56	0.811447	0.000449	0.984702	2e-06	0.487516	0.702391	0.925	0.858841	1.0574	0.800729	0.454	0.960015	2.19	0.999525	0.56
E462G	463	B	-	0.506374	0.2156	0.810069	0.192243	0.0383674	-2	25.9	25.9	0.5315	0.99294	0.604622	0.185195	0.99815	0.05571	-4.68388	-0.2538	0.885806	5.35518	0.85488	-7.971	-4.53676	-10.3681	-3.74	0.95209	0.927289	0.554377	-0.83957	1	4.47	0.174625	98	0.92332	0.000499	0.821218	0.0001	0.440854	0.529225	0.9039	0.496507	0.9781	0.757242	0.56	0.517029	2.34	0.998342	0.483
E462K	463	B	-	0.547245	0.1594	0.793424	0.0500688	0.0367978	1	26.7	26.7	0.5786	0.94128	0.604513	0.20464	0.998988	0.08201	-3.19779	-0.2501	0.870704	5.97908	0.914233	-10.666	-4.28336	-10.4536	-3.72	0.93683	0.915761	0.554377	-0.505326	1	4.47	0.178144	56	0.774913	0.000432	0.950805	0.0001	0.887677	0.418249	0.8991	0.603817	0.9347	0.59369	0.414	0.743645	2.34	0.998678	0.495
K463R	464	B	-	0.444345	0.1082	0.82105	0.044661	-0.173624	2	24.1	24.1	0.3051	0.93798	0.541483	0.0915522	0.988877	0.04419	-1.25159	-0.1655	0.726522	4.11205	0.914632	-4.326	-2.88643	-4.35639	-2.64	0.91814	0.806601	0.490419	-0.0396983	1	4.47	0.165191	26	0.808986	0.000233	0.914708	1e-06	0.515136	0.096916	0.7425	0.295348	0.566	0.502004	0.75	0.465006	1.02	0.996532	0.422
Q464E	465	B	-	0.558944	0.7238	0.805058	0.228155	0.0899517	2	25.4	25.4	0.4615	0.987279	0.627928	0.201556	0.955129	0.17231	-7.83447	-0.305	0.871635	8.53099	0.884392	-12.388	-2.93474	-9.03461	-3.79	0.94707	0.90904	0.490419	-2.93217	1	4.47	0.644142	29	0.97589	0.00047	0.968803	4e-06	0.713679	0.688941	0.929	0.747567	1.0762	0.767426	0.412	0.792396	2.54	0.998628	0.579
Q464H	465	B	-	0.650641	0.9864	0.793487	0.208446	0.0616416	0	24.6	24.6	0.10665	0.987592	0.601808	0.231123	0.931045	0.19378	-8.63559	-0.3009	0.914446	4.08057	0.790379	-12.059	-4.59899	-6.35166	-3.8	0.870595	0.630014	0.490419	-0.661327	1	2.3	0.708556	24	0.9	0.000337	0.962304	4e-06	0.859842	0.682105	0.8916	0.705785	0.8467	0.817788	0.424	0.994701	2.54	0.99842	0.576
K466Q	467	B	-	0.574103	0.1509	0.79119	0.122304	-0.0620948	1	24	24	0.1934	0.878551	0.544883	0.132985	0.987752	0.02421	-5.74276	-0.2565	0.761898	3.0503	0.871288	-5.458	-3.49865	-7.62545	-3.7	0.76207	0.355686	0.490419	-0.366125	1	4.47	0.218926	53	0.571491	0.000172	0.921208	1e-06	0.673535	0.17733	0.7607	0.304738	0.7141	0.507976	0.574	0.777774	1.265	0.992781	0.488
K466R	467	B	-	0.58889	0.0754	0.805187	0.016769	-0.213689	2	22.1	22.1	0.3017	0.814668	0.510541	0.0593507	0.9836	0.01187	-0.426975	-0.0905	0.633682	2.1305	0.93541	-1.412	-2.86054	-3.88218	-3.66	0.85585	0.66548	0.490419	-0.0871698	1	4.47	0.130772	26	0.772939	0.000266	0.883612	1e-06	0.523665	0.059237	0.6139	0.170693	0.1437	0.521599	0.68	0.49296	0.315	0.975104	0.383
L467P	468	B	-	0.478704	0.9921	0.820467	0.369885	0.293538	-3	31	31	0.5623	0.997258	0.624648	0.444888	0.997094	0.19507	-6.2288	-0.5029	0.896995	7.8615	0.773864	-12.486	-5.62618	-11.959	-3.82	0.92042	0.967084	0.490419	-2.72331	1	4.47	0.854761	98	0.966126	0.000475	0.970703	2.2e-05	0.121758	0.931433	0.9205	0.947495	1.0523	0.915413	0.124	1.31906	2.375	0.999305	0.774
S469R	470	B	-	0.750992	0.9066	0.81372	0.200097	0.0496494	-1	24.0667	24.0667	0.4312	0.99174	0.563274	0.189594	0.994648	0.2599	-2.28687	-0.3113	0.824197	3.42018	0.842016	-10.177	-3.41555	-12.2797	-2.45	0.311177	0.265146	0.205752	-2.50733	1	2.19667	0.550381	110	0.897531	0.0003	0.967203	0.002321	0.806715	0.623432	0.7463	0.878289	0.567	0.82102	0.461333	1.06223	2.095	0.998526	0.64
S469T	470	B	-	0.710237	0.2405	0.807556	0.01414	-0.0483371	1	25.9	25.9	0.1878	0.8958	0.539515	0.163527	0.901424	0.09272	-1.73536	-0.2081	0.708263	4.23636	0.905049	-6.265	-3.82321	-8.72481	-2.45	0.64847	0.329994	0.205752	-0.377233	1	3.44	0.206594	58	0.793636	0.000369	0.829717	0.002321	0.998065	0.182022	0.6707	0.310482	0.4511	0.363421	0.648	0.84754	1.055	0.994536	0.469
R471C	472	P	MH	0.225317	0.4674	0.783256	0.41031	0.351605	-3	24.9	24.9	0.0465	0.99812	0.581649	0.166342	0.998655	0.11986	-5.9879	-0.3244	0.931177	4.09716	0.803766	-11.182	-4.77426	-6.46837	-3.96	0.71239	0.529339	0.205752	-2.00358	1	4.47	0.553951	180	0.859848	0.000259	0.985401	0.461054	0.22294	0.810982	0.9165	0.736675	0.9437	0.717117	0.344	1.20205	2.08	0.999113	0.282
R471H	472	B	-	0.134115	0.3428	0.759609	0.293368	0.183627	0	28.4	28.4	0.0613	0.98054	0.581291	0.215415	0.998981	0.09859	-5.61095	-0.2853	0.888143	5.07695	0.866964	-10.224	-4.72278	-5.74013	-3.94	0.442	0.240325	0.205752	-1.9329	1	4.47	0.395062	29	0.75084	0.000322	0.979002	0.461054	0.299612	0.751499	0.8866	0.663237	0.514	0.843894	0.26	1.13589	2.08	0.997941	0.686
R471P	472	B	-	0.164031	0.984	0.836677	0.448592	0.406595	-2	29.2	29.2	0.1771	0.98808	0.581291	0.295647	0.990395	0.29767	-6.38078	-0.4576	0.882071	4.97356	0.788586	-14.107	-4.86123	-5.37902	-3.94	0.73421	0.77526	0.205752	-2.37388	1	4.47	0.891693	103	0.890249	0.000295	0.964804	0.461054	0.15564	0.834247	0.8819	0.928648	0.6333	0.912512	0.14	1.23128	2.08	0.999405	0.722
R471S	472	B	-	0.16595	0.9442	0.789012	0.409451	0.350371	-1	25.7	25.7	0.049	0.980441	0.560698	0.177811	0.992501	0.12944	-3.72626	-0.3161	0.859609	4.13616	0.815586	-11.644	-3.76605	-3.78218	-3.89	0.34336	0.254619	0.205752	-1.04251	1	4.47	0.627181	110	0.915031	0.000245	0.962704	0.461054	0.322064	0.817123	0.8575	0.903205	0.5892	0.680661	0.142	1.02088	2.08	0.998837	0.727
N472D	473	B	-	0.0831279	0.4859	0.800405	0.141222	-0.0349212	1	28	28	0.3264	0.997882	0.606534	0.177976	0.993116	0.3773	-6.48341	-0.3184	0.849614	6.57496	0.856738	-9.66	-2.78535	-9.31319	-3.68	0.93471	0.794029	0.205752	-1.62627	1	4.47	0.27741	23	0.930756	0.000459	0.984002	1e-06	0.633862	0.7893	0.8976	0.750859	0.9924	0.874186	0.412	1.07568	1.74	0.997793	0.511
N472H	473	B	-	0.121828	0.1566	0.789418	0.215531	0.0718189	1	26.8	26.8	0.458	0.998318	0.607278	0.175341	0.989633	0.22758	-7.12822	-0.3201	0.875832	6.8945	0.850938	-8.722	-3.52161	-6.76625	-3.76	0.96136	0.830724	0.205752	-1.67334	1	4.47	0.254281	68	0.936396	0.000499	0.986101	1e-06	0.554779	0.779513	0.9149	0.866684	1.0349	0.792603	0.414	1.039	2.435	0.998266	0.44
R473C	474	B	-	0.108266	0.8671	0.832745	0.556484	0.561574	-3	28.1	28.1	0.3467	0.998296	0.637144	0.173502	0.998667	0.51163	-7.34544	-0.4168	0.93398	6.35521	0.73121	-10.282	-3.31687	-10.0576	-4.08	0.86826	0.582641	0.205752	-4.03381	1	4.47	0.840619	180	0.945261	0.000501	0.9964	4e-06	0.102833	0.905978	0.9345	0.970788	1.058	0.880087	0.108	1.20515	2.645	0.999279	0.817
R473H	474	B	-	0.0929368	0.8095	0.817341	0.422541	0.469805	0	32	32	0.5205	0.998223	0.636004	0.275293	0.999164	0.47866	-7.60364	-0.3777	0.905914	10.681	0.787195	-10.132	-3.96681	-9.23413	-3.86	0.97917	0.927315	0.205752	-3.501	1	4.47	0.789965	29	0.977405	0.000552	0.994912	4e-06	0.618752	0.92064	0.9307	0.977219	1.0787	0.904239	0.108	1.14559	2.645	0.999112	0.901
Q474L	475	P	MH	0.583777	0.9771	0.851617	0.622107	0.655837	-2	31	31	0.19855	0.995668	0.674119	0.181183	0.967411	0.52171	-8.5074	-0.3169	0.939455	5.59056	0.860818	-13.265	-0.777585	-11.2769	-7.49	0.97802	0.929678	0.205752	-4.69685	1	4.47	0.868448	113	0.928019	0.000572	0.99871	4e-06	0.562622	0.967173	0.992	0.991531	0.9102	0.757361	0.102	0.880539	1.655	0.999439	0.934
S475C	476	B	-	0.765727	0.1635	0.808802	0.296078	0.203005	-1	29.8	29.8	0.3886	0.99361	0.519612	0.171713	0.983882	0.15173	-3.43329	-0.248	0.844189	5.36742	0.903397	-6.8	-4.97644	-5.03469	-2.49	0.95438	0.870973	0.205752	-1.13991	1	4.47	0.117492	112	0.867181	0.000512	0.953205	2.9e-05	0.560061	0.631142	0.6978	0.865526	0.7121	0.643038	0.36	0.979103	0.69	0.999023	0.531
S475G	476	B	-	0.712424	0.1153	0.822235	0.203279	0.0542193	0	25.2	25.2	0.1996	0.98429	0.519248	0.177025	0.988678	0.07535	-2.29385	-0.1388	0.706586	3.52207	0.938389	-5.9	-4.1673	-2.73386	-2.45	0.92238	0.796224	0.205752	-0.664708	1	4.47	0.095979	56	0.876608	0.000437	0.922308	2.9e-05	0.638874	0.314921	0.5575	0.657209	0.2786	0.640533	0.61	0.59022	0.69	0.993872	0.494
S475N	476	B	-	0.692001	0.1095	0.809064	0.0615647	-0.149343	1	20.4	20.4	0.0552	0.620869	0.373426	0.0716991	0.984531	0.0344	0.765333	-0.1086	0.479954	0.938797	0.963871	1.36	-4.28134	2.35273	-2.42	0.56395	0.249003	0.205752	0.213311	1	3.44	0.0785019	46	0.625806	0.000176	0.877812	2.9e-05	0.77444	0.083413	0.2347	0.235077	-0.7228	0.256917	0.748	0.294863	-1.415	0.962111	0.334
S475R	476	B	-	0.732794	0.7752	0.813834	0.237361	0.103176	-1	22.8333	22.8333	0.3143	0.896583	0.446466	0.154	0.963	0.18602	-2.96991	-0.2235	0.70887	1.50877	0.914171	-7.643	-3.07717	-4.73652	-2.15	0.892933	0.664911	0.205752	-1.34085	1	3.78333	0.151638	110	0.650444	0.000307	0.959004	2.9e-05	0.799893	0.441445	0.379867	0.697041	-0.2689	0.535864	0.468667	0.443109	-0.41	0.996815	0.391
L476V	477	B	-	0.232513	0.5741	0.834435	0.332938	0.240466	1	26	26	0.2102	0.995342	0.65589	0.228072	0.99413	0.52407	-6.80375	-0.328	0.847293	9.03754	0.871327	-8.911	-4.0504	-9.27383	-5.79	0.97288	0.918353	0.205752	-2.40614	1	4.47	0.528037	32	0.959737	0.000529	0.994401	1.1e-05	0.71973	0.935224	0.9801	0.975094	1.0603	0.874479	0.148	1.0165	2.58	0.998666	0.889
F477L	478	B	-	0.232617	0.9959	0.842597	0.207856	0.0607944	0	27.0667	27.0667	0.3155	0.996718	0.663083	0.252281	0.987359	0.73493	-5.1452	-0.3515	0.859902	6.0622	0.864632	-9.044	-1.57867	-6.09878	-1.47	0.92582	0.689138	0.205752	-1.43551	1	4.43333	0.520741	22	0.882506	0.000498	0.982202	1e-06	0.483538	0.767142	0.672833	0.89566	0.484867	0.776524	0.466667	1.08852	1.965	0.998868	0.639
Q478L	479	B	-	0.0988413	0.4796	0.826943	0.411969	0.353989	-2	29.5	29.5	0.13205	0.997948	0.605855	0.131592	0.96741	0.26783	-4.39925	-0.315	0.893511	7.14056	0.83265	-9.66	-2.70391	-8.46128	-3.83	0.97793	0.929678	0.205752	-3.24038	1	4.47	0.631938	113	0.85906	0.000555	0.931007	4e-06	0.677891	0.905044	0.9057	0.920134	1.0084	0.791935	0.214	0.92994	1.85	0.999199	0.679
Q478R	479	B	-	0.0770531	0.2653	0.827655	0.288539	0.17669	1	28.2	28.2	0.2763	0.990678	0.574588	0.153372	0.975179	0.27403	-4.5756	-0.3277	0.702082	6.78125	0.876671	-8.025	-3.24231	-5.83796	-3.05	0.9767	0.933217	0.205752	-0.752216	1	4.47	0.511361	43	0.951577	0.000541	0.846915	4e-06	0.6385	0.810719	0.8227	0.807324	0.8256	0.864234	0.484	0.628754	2.545	0.998606	0.495
E479G	480	B	-	0.167108	0.4473	0.8345	0.457681	0.41965	-2	32	32	0.1622	0.997606	0.615249	0.189483	0.985793	0.17598	-6.57632	-0.3376	0.936289	7.28254	0.822243	-9.111	-4.3397	-8.38399	-2.72	0.97535	0.933217	0.205752	-1.75478	1	4.47	0.745131	98	0.944759	0.000566	0.980802	2e-06	0.487434	0.906501	0.8366	0.960831	0.8649	0.842821	0.138	0.649863	1.625	0.998969	0.829
E480K	481	B	-	0.168872	0.9553	0.849326	0.37902	0.30666	1	33	33	0.1192	0.998417	0.647467	0.208552	0.9989	0.54328	-8.17846	-0.3388	0.867583	10.0892	0.871029	-10.701	-3.56301	-10.3299	-2.46	0.97761	0.948437	0.205752	-3.84844	1	4.36	0.802742	56	0.978033	0.000541	0.957904	2e-06	0.311679	0.937594	0.8367	0.960129	0.8924	0.937941	0.144	1.074	2.66	0.999086	0.797
G481R	482	B	-	0.215159	0.9038	0.8176	0.339644	0.250098	-2	33.5	33.5	0.67935	0.998158	0.652175	0.346607	0.998144	0.71177	-7.47777	-0.4602	0.879845	8.54083	0.768481	-9.885	-3.75138	-9.54859	-2.58	0.99976	0.959194	0.517182	-4.69154	1	3.97	0.696226	125	0.875308	0.000573	0.989968	2e-06	0.65272	0.838733	0.8383	0.954924	0.8803	0.739997	0.165	1.12801	2.89	0.998986	0.739
M482L	483	B	-	0.364624	0.3525	0.828551	0.191153	0.0368009	2	25.75	25.75	0.0801	0.7702	0.573484	0.16487	0.83374	0.04453	-2.15876	-0.1828	0.70817	4.14196	0.976961	-7.581	-1.6191	-5.92994	-3.69	0.999735	0.933724	0.517182	-0.690234	0.99998	3.97	0.486558	15	0.952369	0.000497	0.887811	5e-06	0.724082	0.222426	0.869	0.78867	0.863	0.789176	0.473	0.781305	2.51	0.996468	0.651
M482V	483	B	-	0.328498	0.2116	0.826166	0.187196	0.0311182	1	22.4	22.4	0.0032	0.884095	0.549551	0.103684	0.902376	0.0716	-1.03496	-0.3157	0.712357	3.08571	0.97849	-4.512	-2.14325	-5.91519	-3.31	0.99972	0.937074	0.517182	-0.0978167	0.99998	3.97	0.531725	21	0.96588	0.000526	0.918208	5e-06	0.88164	0.144859	0.7263	0.761267	0.2989	0.729486	0.406	0.658412	1.415	0.994037	0.618
L483F	484	B	-	0.318091	0.741	0.826932	0.30696	0.20315	0	25.3	25.3	0.014	0.938849	0.608537	0.212225	0.995016	0.18073	-5.8549	-0.2743	0.868029	5.81523	0.829858	-7.054	-4.72325	-8.05866	-4.1	0.99849	0.565315	0.517182	-2.50969	0.191556	3.97	0.49131	22	0.882497	0.000555	0.884611	0.000266	0.772504	0.587876	0.9197	0.916735	1.1053	0.835815	0.17	1.05599	2.25	0.998753	0.723
M485I	486	B	-	0.255201	0.2383	0.822978	0.0431647	-0.143489	1	22.9333	22.9333	0.0007	0.238846	0.514738	0.0630813	0.966349	0.03646	-4.56663	-0.1177	0.496629	1.38052	1.0787	-4.83	-2.50674	-3.46179	-3.63	0.997003	0.272385	0.78354	-0.0969081	0.0481816	2.93	0.143277	10	0.74397	0.000274	0.841416	0.447154	0.981589	0.079763	0.6399	0.298205	-0.1363	0.440027	0.554667	0.350497	0	0.985373	0.798
M485V	486	B	-	0.279631	0.0814	0.824522	-0.0475658	0.0569319	1	16.26	16.26	0.0003	0.0297141	0.52926	0.0983504	0.664576	0.05705	-1.892	-0.2482	0.643138	0.558137	1.06171	-3.618	-1.96846	-2.21029	-3.5	0.98675	0.363545	0.78354	-0.499132	0.0247451	-2.06	0.211669	21	0.895502	0.000437	0.812519	0.447154	0.999928	0.142915	0.546	0.0475722	-0.2502	0.538841	0.454	0.341207	0.695	0.991864	NA
L487P	488	P	MH	0.349058	0.9926	0.837577	0.559468	0.56586	-3	32	32	0.08	0.998121	0.605277	0.484165	0.940434	0.78455	-6.79701	-0.5029	0.936607	6.29764	0.769305	-16.627	-6.08286	-13.1811	-4.44	0.99946	0.954018	0.78354	-3.37457	0.961823	3.97	0.945832	98	0.985108	0.000573	0.978802	7.1e-05	0.174606	0.739651	0.9329	0.991912	1.0644	0.958284	0.122	1.32411	2.85	0.999409	0.934
L487V	488	B	-	0.334144	0.3037	0.821217	0.195482	0.0430206	1	24.5	24.5	0.0037	0.982213	0.627147	0.281299	0.990581	0.19265	-4.0878	-0.3299	0.808116	5.45721	0.860428	-11.041	-4.16985	-6.12233	-4.37	0.99855	0.563482	0.78354	-0.338099	0.181948	3.97	0.442016	32	0.952688	0.00048	0.954405	7.1e-05	0.843072	0.739439	0.9347	0.977799	1.1318	0.906221	0.218	1.02892	2.85	0.997164	0.882
N488T	489	B	-	0.451156	0.128	0.801538	0.0835672	-0.117738	0	23.2	23.2	0.0055	0.936592	0.57169	0.118186	0.987849	0.04243	-2.42839	-0.1305	0.843144	4.12242	0.926539	-6.821	-3.17395	-5.44578	-2.51	0.99963	0.902259	0.78354	-0.937982	0.99998	3.97	0.121387	65	0.915813	0.000465	0.80302	0.010544	0.946106	0.146432	0.7174	0.730676	0.5569	0.788154	0.686	0.516168	2.095	0.995684	0.537
C489F	490	P	RRD	0.795835	0.9016	0.835542	0.354333	0.271199	-2	31	31	0.340025	0.997394	0.613773	0.28677	0.980669	0.85799	-5.02505	-0.479	0.889822	8.55244	0.77141	-11.035	-3.23133	-10.6312	-3.68	0.99977	0.959545	0.78354	-4.45192	1	3.97	0.584628	205	0.911661	0.000582	0.982202	0	0.804418	0.759479	0.9074	0.948361	1.0379	0.826144	0.256	1.28738	2.71	0.999439	0.672
C489Y	490	B	-	0.757321	0.9853	0.834335	0.316419	0.313591	-2	31	31	0.758	0.987815	0.613773	0.317209	0.980446	0.88091	-5.72206	-0.4883	0.902088	8.55244	0.762405	-10.72	-3.60621	-9.35855	-3.7	0.99974	0.95829	0.78354	-4.45192	1	3.97	0.643001	194	0.923798	0.000581	0.986901	0	0.738282	0.790653	0.9221	0.952593	1.0646	0.879347	0.23	1.35953	2.71	0.999456	0.689
I490M	491	B	-	0.826736	0.6784	0.836117	0.17251	0.0100221	1	15.19	15.19	0.008	0.991931	0.641943	0.298635	0.957608	0.36528	-6.93962	-0.239	0.885704	1.16779	0.808557	-9.18	-4.01166	-6.6982	-2.64	0.96985	0.25908	0.517182	-2.99929	0.957641	-7.94	0.358	10	0.914024	0.00044	0.987151	0.003732	0.553365	0.700457	0.776	0.905591	0.4822	0.78546	0.188	1.03569	2.83	0.998625	0.723
I490V	491	B	-	0.84083	0.1257	0.838901	0.113297	-0.0750338	3	25.1	25.1	0.0072	0.766265	0.575416	0.184367	0.956123	0.07171	-4.4064	-0.0895	0.645938	3.8581	0.96027	-7.456	-3.42067	-6.61935	-2.63	0.99972	0.933724	0.78354	-0.20634	0.99998	3.97	0.125229	29	0.954459	0.000568	0.950705	0.003732	0.899923	0.090272	0.7283	0.477307	0.5456	0.628722	0.55	0.746499	2.14	0.99029	0.761
D491A	492	B	-	0.797622	0.9903	0.813356	0.294611	0.282266	-2	29.9	29.9	0.691	0.987113	0.637655	0.181377	0.984128	0.65829	-7.23179	-0.3467	0.892778	8.06784	0.785114	-10.978	-3.23154	-10.6935	-3.72	0.99974	0.920156	0.517182	-5.11288	0.99998	3.97	0.681882	126	0.910022	0.000566	0.990001	1e-06	0.689716	0.676195	0.9256	0.911562	1.056	0.765944	0.244	1.15023	2.88	0.999189	0.615
D491E	492	B	-	0.814772	0.9484	0.813898	0.139544	-0.0373303	2	24.3	24.3	0.0846	0.990216	0.60929	0.215029	0.993054	0.33712	-4.59673	-0.2917	0.844748	4.4913	0.865465	-3.997	-2.96261	-5.95086	-3.69	0.998805	0.618611	0.517182	-0.77815	0.844151	2.9	0.335464	45	0.898228	0.000365	0.989934	1e-06	0.439355	0.372016	0.9068	0.62693	0.9215	0.617825	0.542	0.982007	2.53	0.996783	0.497
D491N	492	B	-	0.754206	0.785	0.806172	0.110302	-0.0793354	1	31	31	0.8316	0.995983	0.637622	0.226083	0.997378	0.44203	-5.80205	-0.2456	0.891192	9.10835	0.886605	-9.074	-3.48209	-7.40228	-3.74	0.99974	0.931725	0.517182	-0.520869	1	3.97	0.486603	23	0.965502	0.000549	0.979822	1e-06	0.26393	0.496335	0.9305	0.784761	1.0778	0.817997	0.46	1.01482	2.88	0.996311	0.543
R492C	493	B	-	0.776287	0.6465	0.813186	0.321462	0.223981	-3	29.6	29.6	0.6359	0.99826	0.610824	0.235101	0.997873	0.24272	-4.26388	-0.4168	0.896323	6.79693	0.730746	-10.264	-4.33509	-8.34457	-3.75	0.9995	0.870762	0.517182	-3.43947	1	3.97	0.575498	180	0.969571	0.000563	0.995839	5e-06	0.800388	0.729484	0.9221	0.919856	1.0646	0.848191	0.276	1.20515	2.6	0.999514	0.656
R492G	493	B	-	0.633703	0.9105	0.856826	0.170874	0.204643	-2	27	27	0.5467	0.954398	0.610371	0.280459	0.996584	0.34208	-5.82183	-0.4433	0.896336	6.79309	0.816206	-11.401	-4.06604	-8.08857	-3.7	0.9996	0.88447	0.517182	-3.80155	1	3.97	0.662657	125	0.979226	0.000501	0.989501	5e-06	0.987034	0.763108	0.9221	0.91525	1.0646	0.839188	0.296	1.16752	2.6	0.999427	0.579
R492H	493	B	-	0.759943	0.2545	0.793888	0.0805743	0.0594908	0	26.4	26.4	0.0862	0.926046	0.585436	0.221658	0.998378	0.19547	-1.2439	-0.3777	0.855856	7.17464	0.947729	-7.675	-3.92338	-7.15826	-3.73	0.99974	0.931487	0.517182	-0.74594	1	3.97	0.452722	29	0.83275	0.000381	0.977102	5e-06	0.855184	0.424031	0.91	0.843822	0.9854	0.77642	0.486	1.01585	1.905	0.998602	0.551
R492L	493	B	-	0.734718	0.8942	0.837626	0.337751	0.247379	-2	32	32	0.1745	0.997489	0.585085	0.239793	0.993624	0.39456	-4.34774	-0.4104	0.8799	7.84262	0.84677	-11.319	-3.03867	-9.07975	-3.71	0.99977	0.936384	0.517182	-3.80155	1	3.97	0.691899	102	0.93234	0.000562	0.991581	5e-06	0.892587	0.673746	0.9125	0.921265	1.0439	0.87725	0.242	1.14743	2.6	0.999523	0.66
R492S	493	B	-	0.625533	0.9497	0.816647	0.305752	0.201415	-1	26.9	26.9	0.5077	0.998194	0.610141	0.231702	0.993425	0.26301	-4.81822	-0.4084	0.896649	6.79309	0.824018	-10.32	-3.19811	-8.0851	-3.67	0.99956	0.851126	0.517182	-2.19162	1	3.97	0.657937	110	0.969098	0.000508	0.989001	5e-06	0.896229	0.742433	0.9074	0.932645	1.0379	0.865328	0.278	1.08942	2.6	0.9994	NA
L493P	494	B	-	0.759408	0.9991	0.860533	0.287747	0.272406	-3	29.7	29.7	0.7276	0.99648	0.62463	0.450928	0.996523	0.83237	-4.68428	-0.501	0.87696	7.26457	0.768294	-14.649	-4.82435	-12.5811	-3.55	0.99958	0.961236	0.517182	-4.17997	0.99998	3.97	0.813308	98	0.969373	0.000571	0.985701	5.3e-05	0.541403	0.606201	0.9045	0.906314	1.0104	0.715368	0.264	1.32499	2.765	0.999534	0.689
N494I	495	B	-	0.834604	0.9093	0.836535	0.263441	0.140639	-3	27.4	27.4	0.124875	0.987492	0.61502	0.183827	0.987735	0.54759	-3.66058	-0.3217	0.879357	6.45699	0.776173	-10.871	-3.27633	-11.1836	-3.67	0.99952	0.839796	0.517182	-1.41133	0.99998	3.97	0.612169	149	0.937143	0.000553	0.967253	1e-06	0.668113	0.591049	0.9008	0.909169	1.0004	0.892935	0.404	1.14765	2.57	0.999728	0.596
N494T	495	B	-	0.827717	0.4957	0.836538	0.151946	-0.0195168	0	24.4	24.4	0.0138	0.993416	0.566659	0.177567	0.988259	0.26316	-2.20775	-0.2909	0.868395	5.06018	0.918141	-7.848	-3.14848	-8.17503	-3.68	0.99955	0.826848	0.517182	-0.841741	0.99998	3.97	0.366968	65	0.939756	0.000376	0.933407	1e-06	0.885304	0.286658	0.8652	0.856936	0.7618	0.805286	0.562	0.959204	1.88	0.999051	0.502
V495A	496	B	-	0.806099	0.3456	0.793053	0.149453	-0.0230973	0	24.6	24.6	0.0087	0.98793	0.570723	0.139589	0.990806	0.06325	-0.940471	-0.3389	0.816041	4.82767	0.921075	-6.924	-3.17624	-6.19516	-3.63	0.9988	0.62621	0.517182	-0.663358	0.948232	3.97	0.352889	64	0.787473	0.000273	0.816218	1.4e-05	0.80715	0.206781	0.8581	0.736676	0.7795	0.787134	0.544	1.06746	2.14	0.997808	0.521
Y496C	497	B	-	0.826935	0.9474	0.84084	0.321639	0.224236	-2	29.9	29.9	0.4302	0.998546	0.613773	0.2473	0.990747	0.7204	-3.46885	-0.4188	0.905855	7.19116	0.730146	-8.259	-3.2962	-6.64913	-3.7	0.99972	0.947608	0.517182	-1.34833	0.99998	3.97	0.644539	194	0.931853	0.000579	0.998203	7e-06	0.359593	0.58085	0.914	0.929796	0.9835	0.815511	0.236	1.15343	2.69	0.999311	0.713
Y496D	497	B	-	0.754324	0.998	0.849356	0.19457	0.210838	-3	29.4	29.4	0.4664	0.995785	0.586657	0.365855	0.981352	0.85242	-5.72293	-0.4624	0.878187	6.51704	0.737427	-14.803	-2.26238	-9.32933	-3.62	0.99964	0.934077	0.517182	-3.48821	0.99998	3.97	0.835481	160	0.834469	0.000573	0.994263	7e-06	0.417472	0.484022	0.8884	0.90237	0.9563	0.942649	0.342	1.38878	2.34	0.999336	0.54
T497A	498	B	-	0.919647	0.0983	0.788284	-0.114144	-0.225889	0	23.9	23.9	0.0053	0.629407	0.540977	0.127189	0.982373	0.03506	-3.10915	-0.1798	0.75653	3.51725	0.883743	-7.61	-3.11361	-2.80551	-2.47	0.99915	0.72655	0.517182	-0.569897	0.30245	2.89	0.106355	58	0.808003	0.000378	0.823318	0.00049	0.993598	0.103151	0.628	0.416918	0.0767	0.294464	0.732	0.546823	1.65	0.990569	0.451
T497I	498	B	-	0.911227	0.6281	0.787735	0.00560658	-0.229723	-1	19.49	19.49	0.00165	0.960972	0.535762	0.166691	0.995679	0.1274	-4.19835	-0.2057	0.840256	3.15613	0.922607	-9.838	-3.68645	-6.67254	-2.52	0.99719	0.242515	0.517182	-0.425951	0.300327	3.97	0.146557	89	0.727326	0.000154	0.859914	0.00049	0.749021	0.149672	0.6528	0.607911	0.2894	0.506044	0.626	0.427416	1.1	0.996592	0.573
T497P	498	B	-	0.922689	0.1756	0.798925	0.123479	-0.0604076	-1	27.5	27.5	0.0182	0.980188	0.540994	0.175281	0.98609	0.25963	-4.03883	-0.3441	0.80868	4.66021	0.855227	-8.762	-3.48533	-4.36428	-2.49	0.99911	0.87466	0.517182	-1.21093	0.30245	2.89	0.335481	38	0.681297	0.00042	0.905809	0.00049	0.693193	0.263457	0.703	0.697975	0.559	0.633144	0.62	1.0394	1.65	0.998167	0.535
T498A	499	B	-	0.867707	0.6591	0.816902	0.0602963	-0.151165	0	24.3	24.3	0.0147	0.969262	0.536945	0.19338	0.98447	0.04597	-0.61389	-0.2538	0.681077	4.7231	0.957577	-4.095	-2.90692	-4.68364	-2.43	0.99972	0.913005	0.517182	-0.733159	0.99998	3.97	0.361611	58	0.876942	0.000359	0.937906	1e-06	0.885656	0.202193	0.7064	0.613219	0.2784	0.662615	0.472	0.936225	1.605	0.99389	0.636
T498S	499	B	-	0.860395	0.3119	0.814112	0.00545585	-0.229939	1	18.015	18.015	0.00185	0.790258	0.456377	0.0614377	0.975627	0.03915	1.88359	-0.1154	0.482168	2.18063	1.00195	0.314	-3.0791	-4.54646	-2.31	0.998335	0.554354	0.517182	-0.136829	0.682718	3.97	0.204114	58	0.809626	0.000311	0.786321	1e-06	0.875667	0.172581	0.49655	0.379357	-0.2391	0.412563	0.577	0.604476	0.88	0.984871	0.635
H501L	502	B	-	0.920189	0.5088	0.81522	0.217769	0.0750343	-3	25.2	25.2	0.0407	0.998377	0.569303	0.185061	0.957975	0.19162	-0.851162	-0.3468	0.853598	6.13525	0.87484	-13.368	-1.88829	-8.58414	-3.68	0.99973	0.931	0.517182	-1.21334	0.99998	3.97	0.433474	99	0.946327	0.00053	0.985451	1e-06	0.78542	0.397678	0.8754	0.909261	0.8435	0.914991	0.316	0.931413	2.075	0.998967	0.728
H501R	502	B	-	0.92753	0.6823	0.813468	0.178496	0.0186203	0	26.4	26.4	0.2287	0.963523	0.607849	0.202578	0.990299	0.12998	-3.03042	-0.3334	0.879414	7.22823	0.886722	-9.914	-2.56821	-5.82728	-3.66	0.99972	0.931	0.517182	-1.17464	0.99998	3.97	0.390183	29	0.95939	0.000554	0.945605	1e-06	0.737043	0.288738	0.8958	0.791111	0.9633	0.645108	0.322	1.12801	2.62	0.998483	0.77
H501Y	502	B	-	0.939751	0.4127	0.809256	0.128086	-0.0537897	2	23.7	23.7	0.0525	0.98834	0.56983	0.126059	0.947809	0.25064	-1.9835	-0.2689	0.860746	5.36692	0.886317	-6.196	-3.52531	-7.44495	-3.71	0.9992	0.763143	0.517182	-0.666908	0.998129	3.97	0.348382	83	0.992536	0.000302	0.970103	1e-06	0.575403	0.143497	0.9015	0.802845	0.9383	0.728092	0.358	0.892966	2.075	0.997478	0.763
E504V	505	B	-	0.91283	0.8397	0.799689	0.122061	-0.0624449	-2	31	31	0.02275	0.996642	0.593612	0.134639	0.983099	0.16178	-4.39842	-0.2836	0.918251	5.41073	0.861106	-8.326	-3.45346	-10.0212	-2.71	0.99944	0.814985	0.517182	-1.04111	0.99998	3.97	0.478584	121	0.781145	0.000336	0.953705	2e-06	0.751359	0.468187	0.8197	0.890863	0.7035	0.926965	0.49	1.10215	2.545	0.997878	0.597
F505C	506	B	-	0.727401	0.3899	0.811864	0.0778718	-0.125919	-2	22.5	22.5	0.038	0.670503	0.533454	0.179165	0.94515	0.09902	-2.5973	-0.1914	0.829651	2.5717	0.852272	-7.483	-3.42368	-7.02032	-2.52	0.99888	0.596619	0.517182	-0.261605	0.0653823	1.64	0.365408	205	0.698246	0.000216	0.870713	0.005826	0.402895	0.237154	0.6723	0.534435	0.2549	0.501425	0.63	0.62186	1.79	0.995734	0.506
F505L	506	B	-	0.730827	0.9321	0.81461	-0.0204947	-0.267216	0	19.02	19.02	0.0007	0.587241	0.50085	0.163636	0.969136	0.06614	1.22214	-0.1293	0.607141	1.5881	0.94579	-2.712	-1.67169	0.903899	-2.38	0.99742	0.396289	0.517182	-0.166876	0.688414	3.97	0.198628	22	0.539915	0.000168	0.858914	0.005826	0.655175	0.118767	0.485333	0.358971	-0.195267	0.448809	0.726667	0.402716	1.165	0.983252	0.477
A506T	507	B	-	0.777594	0.3889	0.822465	-0.00523893	-0.0637739	0	28.3	28.3	0.0168	0.902123	0.588271	0.24731	0.995206	0.04413	-2.87412	-0.2853	0.825507	6.30689	0.884796	-7.394	-3.55743	-3.9387	-2.46	0.99952	0.914518	0.517182	-0.524657	0.998563	3.97	0.353924	58	0.927811	0.000385	0.978136	3e-06	0.997993	0.315831	0.778	0.615951	0.559	0.586285	0.632	0.718665	2.57	0.996596	0.492
G507E	508	B	-	0.51399	0.9058	0.831448	0.247856	0.118252	-2	28	28	0.8861	0.997832	0.623225	0.397244	0.994606	0.0536	-6.4663	-0.3735	0.926985	8.39584	0.87004	-9.954	-3.15237	-7.95358	-3.84	0.99974	0.938227	0.517182	-1.0088	1	3.97	0.753703	98	0.869377	0.000554	0.939406	2e-06	0.337072	0.735477	0.9247	0.891564	1.0619	0.835541	0.426	1.15815	2.765	0.998581	0.55
G507R	508	B	-	0.570454	0.8816	0.829461	0.138793	0.0461546	-2	24.75	24.75	0.0586	0.941959	0.557916	0.166275	0.997943	0.10081	-5.59685	-0.4583	0.869866	4.8349	0.86109	-8.204	-3.64766	-6.68728	-3.86	0.999265	0.705979	0.517182	-0.923816	0.998924	3.97	0.739149	125	0.881475	0.000302	0.89721	2e-06	0.634476	0.450346	0.8671	0.850965	0.7859	0.707938	0.47	0.986045	2.215	0.997789	0.572
E508K	509	B	-	0.636216	0.3726	0.784471	0.173218	0.0110395	1	23.1	23.1	0.0477	0.92161	0.559581	0.0863816	0.99857	0.02468	-1.48885	-0.1752	0.802799	4.07487	0.917768	-7.887	-3.82104	-5.81148	-3.83	0.99946	0.749647	0.631515	-0.539878	1	3.97	0.491386	56	0.949141	0.000272	0.939806	2e-06	0.433097	0.422674	0.8918	0.750959	0.8981	0.912278	0.548	0.877764	1.95	0.998298	0.58
E508Q	509	B	-	0.651958	0.3287	0.77708	0.120566	-0.0645918	2	25.4	25.4	0.3469	0.951077	0.623138	0.167455	0.995287	0.0154	-5.85354	-0.2159	0.73073	5.77266	0.883718	-7.441	-4.06981	-6.97018	-3.86	0.9996	0.778684	0.631515	-0.295499	1	3.97	0.381311	29	0.809304	0.000366	0.835916	2e-06	0.849279	0.30948	0.9243	0.542782	1.0533	0.723042	0.63	0.914573	2.3	0.997678	0.507
E509V	510	B	-	0.752769	0.3846	0.79023	0.0387774	-0.0129472	-2	29.9	29.9	0.1188	0.993514	0.62603	0.157728	0.983123	0.0969	-5.69038	-0.3079	0.90672	7.35854	0.854551	-9.958	-4.03269	-10.7041	-2.61	0.99973	0.927869	0.631515	-1.84722	0.99998	3.97	0.466384	121	0.876356	0.000557	0.913209	9.7e-05	0.966159	0.671936	0.815	0.878548	0.805	0.63129	0.478	1.10527	2.26	0.999059	0.61
A510V	511	B	-	0.702969	0.5053	0.828861	0.0817328	-0.104887	0	26.7	26.7	0.0497	0.920399	0.614415	0.26769	0.997442	0.02903	-3.01073	-0.228	0.84748	5.64288	0.878675	-9.373	-3.8518	-7.14945	-2.51	0.99865	0.609121	0.631515	-0.993065	0.998563	3.97	0.47292	64	0.965815	0.000332	0.980002	3e-06	0.896189	0.317911	0.8063	0.822898	0.7501	0.640849	0.648	0.964142	2.67	0.996727	NA
A511G	512	B	-	0.636172	0.1658	0.845402	-0.0315884	-0.283151	0	18.86	18.86	0.0006	0.342634	0.457064	0.0981831	0.990836	0.05863	0.594024	-0.1693	0.477634	1.95842	0.938867	-2.011	-3.59472	-1.44985	-2.41	0.99859	0.247542	0.631515	-0.0735815	0.428205	4.12	0.275032	60	0.735712	0.000206	0.879712	3e-06	0.597388	0.113455	0.5493	0.237832	-0.1594	0.43153	0.782	0.439968	1.025	0.984488	0.444
A511S	512	B	-	0.656021	0.2771	0.828684	-0.0776581	-0.167799	1	23.1	23.1	0.0284	0.777356	0.530842	0.218968	0.992264	0.06927	-0.541868	-0.241	0.597058	4.55815	0.920125	-3.638	-3.3725	-2.81262	-2.4	0.9998	0.882357	0.631515	-0.346696	1	4.12	0.243302	99	0.882406	0.000306	0.792521	3e-06	0.981096	0.127467	0.7192	0.410216	0.437	0.381594	0.774	0.612469	1.445	0.994532	0.391
W514L	515	B	-	0.63289	0.9911	0.843329	0.0936406	0.0782597	-2	32	32	0.687675	0.959638	0.590751	0.204154	0.98227	0.39532	-4.0876	-0.5221	0.879821	7.62207	0.842834	-5.842	-1.55961	-9.53896	-3.64	0.99992	0.929629	0.631515	-1.7207	1	4.12	0.798527	61	0.732639	0.000555	0.959204	3e-06	0.832583	0.520976	0.8952	0.877379	0.9616	0.619307	0.434	1.36984	2.25	0.999178	0.664
W514R	515	B	-	0.621859	0.9994	0.84818	0.353621	0.270175	-3	31.5	31.5	0.8109	0.999855	0.634306	0.264459	0.989208	0.76401	-5.76047	-0.5585	0.910126	7.37342	0.770226	-8.695	-1.62349	-11.6216	-3.74	0.99988	0.925659	0.631515	-5.00661	0.999988	4.12	0.951182	101	0.922211	0.00058	0.89531	3e-06	0.0866617	0.765219	0.9234	0.944063	1.0538	0.91094	0.225	1.39109	2.8	0.999534	0.695
E516D	517	B	-	0.64506	0.3054	0.809393	0.0999925	-0.0941442	2	22.3	22.3	0.00105	0.617862	0.538913	0.170465	0.949696	0.02348	-0.370851	-0.2268	0.66874	2.85789	0.925763	-5.637	-3.63302	-4.91252	-3.93	0.9991	0.57524	0.631515	-0.185759	0.200285	4.12	0.446102	45	0.989759	0.000166	0.885311	2e-06	0.894737	0.135217	0.8291	0.362035	0.6611	0.534062	0.683	0.701581	1.485	0.997199	0.53
E516K	517	B	-	0.660036	0.6875	0.807139	0.158313	-0.0103707	1	23.3	23.3	0.0109	0.8938	0.576	0.163679	0.998603	0.04723	-2.69609	-0.2831	0.808494	3.84629	0.914693	-7.718	-4.0953	-7.82256	-3.84	0.99969	0.738625	0.631515	-0.637384	1	4.12	0.591737	56	0.952892	0.000235	0.913609	2e-06	0.54685	0.410241	0.8954	0.754575	0.8595	0.622592	0.492	0.807964	2.035	0.998236	0.615
I517S	518	B	-	0.785886	0.9346	0.834202	0.331541	0.238459	-2	28.9	28.9	0.036975	0.983785	0.632179	0.311472	0.97469	0.44604	-6.21933	-0.4619	0.949634	6.61603	0.777525	-13.026	-2.99518	-9.23137	-4.21	0.99988	0.927516	0.631515	-1.37109	0.999988	4.12	0.889029	142	0.915301	0.000527	0.985426	2e-06	0.331161	0.811056	0.9357	0.965748	1.075	0.928327	0.148	1.03122	2.42	0.999101	0.749
I517T	518	B	-	0.827414	0.603	0.833681	0.276337	0.159163	-1	26.8	26.8	0.0581	0.97233	0.631966	0.203044	0.988219	0.20143	-4.49902	-0.3788	0.916435	6.25324	0.874377	-9.328	-2.87996	-6.41885	-4.2	0.99988	0.914081	0.631515	-1.31812	0.999988	4.12	0.660889	89	0.973481	0.000513	0.914708	2e-06	0.811375	0.744004	0.9355	0.959207	1.0715	0.84684	0.242	0.941776	2.765	0.998403	0.764
V518A	519	P	MH	0.892515	0.866	0.826783	0.191383	0.0371317	0	28.1	28.1	0.0286	0.921045	0.560132	0.235681	0.966397	0.11329	-1.75305	-0.2914	0.716309	4.16218	0.864744	-5.656	-3.74868	-6.92182	-3.87	0.99988	0.91131	0.631515	-0.960599	0.999988	4.12	0.665192	64	0.837956	0.000441	0.90211	1.4e-05	0.57516	0.50341	0.8664	0.892111	0.7302	0.774473	0.284	1.04129	2.34	0.998007	0.746
N519T	520	B	-	0.880564	0.8773	0.806242	0.00669171	-0.145299	0	24.9	24.9	0.0074	0.981938	0.541262	0.156256	0.98716	0.10274	-1.862	-0.3484	0.854684	5.1269	0.896227	-6.006	-2.79966	-9.79357	-2.41	0.99991	0.914081	0.631515	-1.02291	0.999988	4.12	0.360594	65	0.849597	0.000532	0.960204	1e-06	0.977524	0.290235	0.7341	0.873733	0.3481	0.266409	0.652	1.02385	2.015	0.99666	0.602
L520F	521	B	-	0.884731	0.5725	0.827004	0.0987748	-0.0958933	0	23	23	0.0023	0.879479	0.587466	0.246922	0.996572	0.19519	-0.0941952	-0.2237	0.811395	3.71465	0.852189	-6.013	-4.41618	-6.74182	-4.02	0.99828	0.251769	0.631515	-0.482595	0.0421353	1.86	0.420293	22	0.846965	0.000249	0.932307	0.000102	0.698203	0.24636	0.8987	0.824631	0.8522	0.815412	0.366	1.06423	2.14	0.997802	0.729
L520P	521	B	-	0.867568	0.9969	0.842395	0.291799	0.196858	-3	24.4	24.4	0.0162	0.945626	0.61111	0.364451	0.996198	0.74425	-4.58242	-0.4414	0.94118	4.76198	0.778505	-14.926	-4.39048	-10.3745	-4.04	0.99925	0.7646	0.631515	-3.36889	0.977595	4.12	0.920512	98	0.964612	0.000336	0.929907	0.000102	0.481826	0.577304	0.9226	0.940299	0.9731	0.8157	0.178	1.31742	2.485	0.999457	0.763
L521F	522	B	-	0.71604	0.3423	0.841539	-0.0408665	-0.00299124	0	24.1	24.1	0.0142	0.369733	0.560531	0.237814	0.99762	0.49382	-2.31896	-0.2397	0.861102	4.24586	0.92644	-9.509	-4.74438	-10.9042	-3.87	0.99955	0.664583	0.631515	-0.710029	1	4.12	0.529895	22	0.938931	0.000292	0.959904	0.000609	0.905802	0.374312	0.877	0.742765	0.9073	0.844072	0.364	0.772563	1.155	0.997121	0.731
L521V	522	B	-	0.758368	0.7121	0.839844	0.0264819	-0.0182091	1	25.2	25.2	0.08	0.842805	0.6045	0.290432	0.992791	0.51218	-4.98228	-0.3057	0.779538	5.4956	0.856583	-10.681	-3.8476	-9.87274	-3.8	0.99977	0.714008	0.631515	-0.893184	1	4.12	0.448652	32	0.92925	0.000376	0.989612	0.000609	0.926578	0.368652	0.9176	0.777163	1.0251	0.590012	0.474	1.02585	2.305	0.998122	0.675
Y522C	523	P	MH	0.932425	0.9889	0.838708	0.478561	0.449643	-2	31	31	0.6751	0.99941	0.642046	0.232428	0.988194	0.90011	-5.60412	-0.4227	0.957036	7.52493	0.730875	-9.527	-2.50075	-9.40284	-3.12	0.99991	0.94432	0.631515	-3.55339	0.999988	4.12	0.955121	194	0.913042	0.000584	0.9971	8e-06	0.243513	0.838289	0.8773	0.992017	0.9598	0.906234	0.092	1.1529	2.89	0.999629	0.961
Y522S	523	P	MH	0.921115	0.9905	0.83879	0.494028	0.471861	-2	29.9	29.9	0.7089	0.99926	0.642046	0.332582	0.954672	0.87953	-6.86193	-0.4568	0.957036	7.26994	0.735326	-11.121	-2.34391	-11.2289	-3.12	0.99991	0.929629	0.631515	-4.84707	0.999988	4.12	0.950576	144	0.944038	0.00058	0.993841	8e-06	0.392917	0.778741	0.8773	0.99269	1.0455	0.936577	0.106	1.16744	2.89	0.999713	0.948
A526G	527	B	-	0.817056	0.665	0.861241	0.132357	0.133873	0	27.6	27.6	0.022	0.976891	0.649939	0.240352	0.990654	0.5354	-5.85378	-0.3321	0.861336	6.79992	0.900115	-11.677	-3.39991	-6.848	-2.5	0.9999	0.942756	0.460665	-2.0849	1	4.01	0.627285	60	0.844446	0.000575	0.942106	3e-06	0.773055	0.74892	0.8387	0.915427	0.8814	0.482503	0.18	1.03144	2.905	0.99925	0.779
S527F	528	B	-	0.7931	0.7579	0.838746	0.238437	0.201576	-2	28.2	28.2	0.14345	0.991144	0.555764	0.173587	0.99424	0.70498	-4.57445	-0.2911	0.852205	5.99079	0.780607	-10.704	-4.47453	-10.8305	-3.71	0.99989	0.928524	0.460665	-3.66496	1	4.01	0.624483	155	0.969203	0.000531	0.966103	0.000155	0.906015	0.77341	0.901	0.948316	1.0196	0.749409	0.166	1.0693	2.2	0.999558	0.76
R530H	531	P	MH	0.843096	0.4898	0.795342	0.348626	0.518046	0	32	32	0.3579	0.915102	0.620656	0.28797	0.998231	0.6167	-5.92864	-0.3796	0.86403	8.51796	0.790526	-11.819	-4.32419	-4.58947	-3.94	0.9999	0.926049	0.460665	-3.29298	0.999053	4.01	0.636245	29	0.83095	0.000566	0.968303	2e-06	0.852733	0.730777	0.9252	0.892549	1.082	0.942951	0.204	1.14905	2.785	0.999557	NA
R530S	531	P	RRD	0.825591	0.9765	0.817693	0.339467	0.249844	-1	26.8	26.8	0.0363	0.987107	0.62036	0.242437	0.988638	0.74066	-5.47148	-0.4104	0.867441	5.40115	0.785958	-13.76	-3.4649	-7.19708	-3.9	0.99843	0.336501	0.460665	-3.56119	0.237389	4.01	0.714497	110	0.969098	0.00039	0.988701	2e-06	0.399485	0.75622	0.9159	0.9445	1.0287	0.868869	0.144	1.09148	2.785	0.999471	0.782
R530C	531	B	-	0.906203	0.695	0.814518	0.183865	0.322525	-3	29.6	29.6	0.3102	0.959335	0.620946	0.210222	0.997666	0.74424	-6.50624	-0.4187	0.89928	5.44257	0.807956	-14.128	-4.88824	-6.70338	-3.97	0.99943	0.615378	0.460665	-1.37105	0.237389	4.01	0.704271	180	0.96001	0.000496	0.976902	2e-06	0.685407	0.758639	0.9296	0.931983	1.0455	0.740885	0.154	1.16729	2.785	0.99959	0.766
G531A	532	B	-	0.741576	0.9733	0.817312	0.161423	-0.00590412	0	29.4	29.4	0.5787	0.999282	0.643413	0.292201	0.995884	0.63797	-6.74518	-0.3837	0.897525	8.91686	0.821466	-11.621	-3.40655	-8.65668	-2.58	0.99993	0.933408	0.460665	-4.32797	1	4.01	0.848047	60	0.834577	0.000541	0.991901	2e-06	0.605318	0.739759	0.8337	0.87718	0.8773	0.686423	0.386	1.06844	2.85	0.998722	0.683
N532D	533	B	-	0.704837	0.9637	0.848238	0.0381192	-0.0014929	1	28.5	28.5	0.6489	0.986938	0.643424	0.242154	0.993456	0.87834	-7.62133	-0.3302	0.888345	8.07036	0.831313	-11.375	-3.67858	-10.2967	-2.89	0.99982	0.93261	0.460665	-3.34669	0.999983	4.01	0.498335	23	0.968303	0.000543	0.983402	1e-06	0.849978	0.685669	0.8764	0.921473	0.9543	0.745237	0.362	1.09852	2.905	0.998773	0.708
N532S	533	B	-	0.667322	0.7424	0.840462	0.0801608	-0.107145	1	27.7	27.7	0.2798	0.988891	0.611864	0.15163	0.993973	0.79618	-6.16043	-0.2291	0.888345	7.44723	0.881109	-8.497	-2.94532	-5.69067	-2.87	0.99982	0.93261	0.460665	-2.60522	0.999983	4.01	0.341858	46	0.984	0.000545	0.948005	1e-06	0.868732	0.627033	0.8378	0.909158	0.8482	0.485197	0.434	0.912941	2.905	0.996912	0.65
R533C	534	P	MH	0.949311	0.9771	0.767604	0.503788	0.48588	-3	29.9	29.9	0.5337	0.992438	0.623097	0.181126	0.998423	0.67994	-7.56191	-0.4187	0.933871	5.54278	0.730553	-11.159	-4.662	-10.2294	-4.29	0.99905	0.752784	0.460665	-3.21849	0.870562	4.01	0.718054	180	0.965279	0.000484	0.997467	4e-06	0.21411	0.622794	0.9425	0.991477	1.0737	0.903741	0.106	1.20759	2.765	0.999744	0.964
R533H	534	P	MH	0.903461	0.5191	0.735836	0.176832	0.380394	0	25.3	25.3	0.0173	0.130264	0.565227	0.174695	0.998602	0.6535	-0.625383	-0.3796	0.823678	4.96997	0.945313	-8.213	-4.28564	-7.34305	-4.19	0.99966	0.887774	0.460665	-0.469125	0.99915	4.01	0.625667	29	0.84025	0.000443	0.987301	4e-06	0.872145	0.211142	0.8912	0.717154	0.8146	0.950932	0.306	1.14391	1.615	0.999419	NA
R533L	534	B	-	0.882858	0.9592	0.806218	0.389003	0.320999	-2	31	31	0.1174	0.996741	0.622831	0.204453	0.992669	0.75525	-6.48511	-0.4123	0.915872	7.65677	0.844633	-12.405	-3.41815	-10.5013	-4.26	0.99973	0.929979	0.460665	-3.23539	0.99915	4.01	0.760123	102	0.918548	0.000547	0.994956	4e-06	0.470757	0.419304	0.9473	0.98186	1.0954	0.900845	0.152	1.15097	2.765	0.999727	0.89
N535I	536	B	-	0.919695	0.7477	0.838704	0.39265	0.326238	-3	28.1	28.1	0.164525	0.999613	0.664059	0.119042	0.98773	0.71262	-6.6159	-0.2851	0.92875	8.15846	0.863697	-13.436	-2.73675	-9.15756	-5.89	0.19909	0.930056	0.460665	-4.74946	0.999983	4.01	0.881304	149	0.994286	0.000568	0.988951	1e-06	0.74001	0.875679	0.9825	0.98605	1.0519	0.866142	0.11	1.15149	2.89	0.999658	0.869
N535K	536	B	-	0.849731	0.9848	0.844257	0.139334	0.00379979	0	23.65	23.65	0.0933	0.99626	0.664062	0.287791	0.994636	0.81568	-7.94058	-0.3212	0.938192	4.28595	0.883815	-8.231	-3.31151	-9.84724	-5.88	0.03607	0.574666	0.460665	-4.74946	0.112819	1.8	0.885682	94	0.943774	0.000324	0.985101	1e-06	0.617612	0.902251	0.9789	0.969906	1.0966	0.840908	0.189	1.10281	2.89	0.999029	0.802
N535S	536	B	-	0.854945	0.2744	0.83968	-0.0260903	-0.0108249	1	26	26	0.0401	0.858988	0.663931	0.155298	0.992616	0.48386	-5.17927	-0.2879	0.928824	7.8919	0.910105	-5.81	-2.23784	-8.80828	-5.87	0.19804	0.93261	0.460665	-1.57546	0.999983	4.01	0.709696	46	0.994	0.000512	0.969303	1e-06	0.950747	0.869464	0.9823	0.961307	1.0528	0.718079	0.188	0.866991	2.545	0.999051	0.857
C536Y	537	B	-	0.87901	0.9977	0.837079	0.375056	0.300966	-2	29.6	29.6	0.6513	0.999571	0.638638	0.286234	0.976397	0.84995	-7.9572	-0.4958	0.926725	9.33082	0.755425	-14.416	-3.29949	-10.2831	-3.86	0.20573	0.958846	0.460665	-5.14582	1	4.01	0.683792	194	0.920674	0.000581	0.999058	0	0.0672815	0.81778	0.9309	0.948588	1.0825	0.866233	0.138	1.35989	2.905	0.999696	0.737
A537S	538	B	-	0.876036	0.1828	0.786766	0.172828	0.0104789	1	24.3	24.3	0.0086	0.975375	0.61566	0.178239	0.990782	0.15618	-1.89465	-0.3053	0.791065	6.25811	0.874597	-5.744	-3.17383	-5.38848	-3.81	0.08822	0.715607	0.460665	-0.465042	0.924085	4.01	0.483898	99	0.919325	0.000356	0.960204	3e-06	0.820382	0.533728	0.9124	0.812618	1.0018	0.672014	0.412	0.970065	2.435	0.998818	0.65
A537T	538	B	-	0.876948	0.2421	0.785763	0.315207	0.214996	0	24.7	24.7	0.0024	0.976486	0.54301	0.113927	0.995315	0.22758	-1.59885	-0.3113	0.824219	4.31068	0.884959	-6.947	-3.77344	-5.19007	-3.83	0.06533	0.536644	0.460665	-0.273797	0.924085	4.01	0.51234	58	0.947616	0.000182	0.964704	3e-06	0.958809	0.240159	0.8458	0.860982	0.7106	0.49333	0.338	0.868265	1.81	0.999324	0.653
L538F	539	B	-	0.776668	0.3196	0.793294	0.0954404	-0.100683	0	25.8	25.8	0.0189	0.972036	0.560258	0.214295	0.997849	0.24105	-4.20265	-0.2935	0.697813	5.74397	0.823462	-9.22	-4.42168	-7.14013	-2.57	0.04506	0.54743	0.460665	-2.89355	0.890499	4.01	0.43851	22	0.863424	0.000387	0.958204	0.000262	0.884251	0.391551	0.789	0.676178	0.8121	0.776918	0.498	1.06423	2.25	0.997338	0.666
L538P	539	B	-	0.822761	0.9046	0.807603	0.223674	0.0835154	-3	27.7	27.7	0.0204	0.95881	0.560086	0.347899	0.994246	0.54118	-4.55768	-0.4434	0.715146	4.75554	0.831438	-9.178	-5.32162	-9.07148	-2.63	0.03841	0.792649	0.460665	-3.08994	0.176362	4.01	0.9238	98	0.821716	0.000319	0.936106	0.000262	0.369412	0.465579	0.7915	0.9185	0.6607	0.924766	0.208	1.31245	2.25	0.999056	0.751
L538V	539	B	-	0.805398	0.1352	0.792739	0.0665549	-0.142175	1	25	25	0.0051	0.956221	0.560042	0.187053	0.994916	0.24364	-4.74785	-0.2704	0.6065	5.65737	0.856832	-7.663	-4.02422	-7.11975	-2.56	0.08148	0.779005	0.460665	-2.2053	0.890499	4.01	0.483163	32	0.860758	0.000344	0.957304	0.000262	0.991766	0.311722	0.7889	0.648722	0.9232	0.479882	0.54	1.00565	2.25	0.997005	0.658
F539L	540	P	MH	0.952295	0.998	0.829495	0.437627	0.390844	0	26.2667	26.2667	0.1191	0.995095	0.590132	0.277853	0.988486	0.54762	-3.96475	-0.3553	0.874638	4.66351	0.812319	-9.59	-1.74816	-6.40387	-3.39	0.0722067	0.665781	0.460665	-2.14024	0.365981	2.54333	0.65895	22	0.940222	0.000422	0.998857	1e-06	0.477591	0.483385	0.8565	0.951041	0.7364	0.894423	0.17	1.10381	2.545	0.999385	0.859
F539V	540	P	MH	0.959373	0.9868	0.827505	0.40153	0.338994	-1	29.2	29.2	0.3133	0.99594	0.635837	0.296065	0.980885	0.69719	-7.18718	-0.3876	0.885841	7.54245	0.784556	-11.84	-2.50508	-8.41218	-3.78	0.15866	0.936973	0.460665	-4.5264	0.999983	4.01	0.717126	50	0.892869	0.000557	0.998792	1e-06	0.610579	0.827628	0.9228	0.931386	1.0504	0.864017	0.114	1.18392	2.89	0.999381	0.728
S540C	541	B	-	0.857681	0.0591	0.799345	0.15677	-0.0125865	-1	22.3	22.3	0.0091	0.790857	0.557555	0.0705101	0.881277	0.22373	-2.96365	-0.1317	0.86093	2.32925	0.86524	-10.609	-4.62068	-8.61027	-3.75	0.03534	0.489639	0.460665	-0.0989609	0.794453	2.96	0.189857	112	0.762277	0.000373	0.930407	9.1e-05	0.339697	0.168018	0.8372	0.810702	0.6998	0.705909	0.308	0.362589	1.42	0.997401	0.862
T541A	542	B	-	0.802916	0.0705	0.782308	-0.0512329	-0.311369	0	18.29	18.29	0.0002	0.233127	0.519026	0.136266	0.9815	0.0212	-0.14052	-0.136	0.645315	1.20669	0.950494	-3.488	-3.02753	-2.88342	-2.42	0.00234	0.130724	0.460665	-0.222666	0.0517683	2.92	0.176	58	0.618287	0.000129	0.770723	0.01088	0.67858	0.041236	0.4537	0.197031	-0.5265	0.395255	0.77	0.392538	0.55	0.991328	0.365
T541I	542	B	-	0.809858	0.2858	0.781519	-0.0402815	-0.295638	-1	21.9	21.9	0.0009	0.891979	0.533252	0.19363	0.995003	0.09969	-3.64795	-0.1619	0.834097	1.95797	0.866146	-4.759	-4.39381	-6.51552	-2.47	0.00273	0.130919	0.460665	-1.46787	0.0160696	0.259	0.192348	89	0.622073	0.000141	0.936306	0.01088	0.705799	0.168818	0.6044	0.435602	-0.2108	0.42237	0.664	0.646347	1.01	0.996663	0.458
T541R	542	B	-	0.811986	0.1466	0.783011	0.024541	-0.202525	-1	17.25	17.25	0.0002	0.43892	0.474475	0.129154	0.978094	0.03349	-1.06103	-0.2219	0.540163	1.01317	0.954908	-1.792	-2.53049	-2.01559	-2.35	0.00202	0.096244	0.460665	-0.256149	0.0160696	0.259	0.283862	71	0.351766	0.000134	0.842016	0.01088	0.579056	0.060377	0.4246	0.240153	-0.3701	0.589518	0.782	0.450463	0.66	0.99629	0.387
N542D	543	B	-	0.816497	0.4475	0.804216	0.0760351	-0.0317032	1	29	29	0.0389	0.969106	0.585001	0.205031	0.992982	0.27993	-4.62269	-0.2726	0.841909	4.87124	0.869866	-11.51	-4.17095	-9.301	-3.69	0.04894	0.688765	0.460665	-2.38147	0.986976	4.01	0.811092	23	0.955228	0.000491	0.959504	1e-06	0.679755	0.338105	0.904	0.860546	1.0192	0.606104	0.418	1.08526	2.38	0.996949	0.697
L543V	544	B	-	0.687464	0.7694	0.833003	0.181001	0.0222188	1	23.1	23.1	0.0012	0.982007	0.6389	0.251516	0.988447	0.18382	-6.20251	-0.3299	0.853605	3.38828	0.888548	-7.021	-4.13089	-8.26153	-3.93	0.02938	0.577637	0.460665	-0.556638	0.159444	-2.27	0.578589	32	0.930223	0.000434	0.957104	6.1e-05	0.76987	0.758846	0.9113	0.92041	0.9646	0.60939	0.234	0.985488	2.865	0.9986	0.763
D544Y	545	P	MH	0.898483	0.9833	0.788154	0.463169	0.427534	-3	32	32	0.7701	0.998972	0.636434	0.225994	0.989377	0.72567	-7.2834	-0.3937	0.924198	9.09071	0.759861	-12.885	-4.88871	-12.5656	-2.6	0.22632	0.929844	0.460665	-4.24641	1	4.01	0.757028	160	0.939448	0.000578	0.997825	1e-06	0.272523	0.801615	0.8344	0.989421	0.8928	0.963483	0.13	1.14472	2.85	0.999633	0.915
W545L	546	B	-	0.901028	0.9898	0.80852	0.282526	0.168052	-2	32	32	0.73715	0.999617	0.608619	0.252532	0.98255	0.43755	-6.51994	-0.524	0.875973	8.57306	0.761638	-10.661	-1.15135	-4.00764	-3.58	0.22632	0.931894	0.460665	-4.92737	1	4.01	0.714643	61	0.783333	0.000569	0.997542	3e-06	0.196375	0.772506	0.9077	0.93216	1.0386	0.926741	0.308	1.39212	2.905	0.999577	0.713
V547F	548	B	-	0.761272	0.9314	0.825797	0.194838	0.0420953	-1	23.6	23.6	0.0117	0.978969	0.532374	0.196192	0.993915	0.44983	-0.469455	-0.369	0.807919	3.73955	0.915518	-10.459	-3.77034	-9.76302	-2.48	0.08255	0.710724	0.460665	-0.607613	0.999772	4.01	0.902363	50	0.886874	0.000382	0.90041	1.4e-05	0.27896	0.212784	0.6649	0.862164	0.0853	0.768644	0.344	1.09721	1.335	0.997254	0.686
S548G	549	B	-	0.690026	0.2545	0.800356	0.128579	-0.0530817	0	24.4	24.4	0.0212	0.988343	0.557	0.146545	0.949835	0.16252	-1.06227	-0.2199	0.837559	4.90764	0.93482	-8.681	-3.99452	-5.53226	-3.73	0.14282	0.906279	0.460665	-0.80605	0.999996	4.01	0.321187	56	0.871158	0.000273	0.926607	0	0.440848	0.322426	0.8734	0.684419	0.7904	0.827443	0.46	0.777712	1.89	0.997463	0.663
D551G	552	B	-	0.875185	0.9646	0.809111	0.213776	0.0692986	-1	26.8	26.8	0.0075	0.99783	0.553761	0.144102	0.997177	0.50496	-0.353162	-0.3003	0.839524	5.44439	0.903507	-5.364	-3.36334	-5.67709	-3.66	0.19804	0.927396	0.460665	-0.643198	0.999996	4.01	0.554212	94	0.757683	0.000506	0.952705	2e-06	0.554658	0.427914	0.8473	0.858858	0.7092	0.884463	0.454	1.18288	1.88	0.997601	0.561
R552W	553	P	MH	0.971046	0.9726	0.813038	0.420342	0.366016	-3	24.5	24.5	0.1297	0.957793	0.590556	0.221231	0.996959	0.27589	-4.12686	-0.4276	0.89806	3.39982	0.863123	-12.603	-5.50974	-8.90231	-3.77	0.0068	0.714709	0.460665	-1.09063	0.273297	2.94	0.66629	101	0.929638	0.000278	0.983102	4e-06	0.561746	0.578949	0.8993	0.970191	0.9156	0.691084	0.128	0.943566	2.095	0.998962	0.865
R552P	553	B	-	0.966932	0.9978	0.849147	0.469215	0.436219	-2	32	32	0.5201	0.998543	0.616474	0.352941	0.993411	0.63428	-4.95473	-0.552	0.895755	8.63632	0.756	-15.466	-4.20109	-13.0994	-3.75	0.23474	0.968491	0.460665	-3.26856	1	4.01	0.820587	103	0.958665	0.00055	0.988934	4e-06	0.424994	0.702959	0.9219	0.929411	1.056	0.926087	0.238	1.24672	2.645	0.999473	0.684
R552Q	553	B	-	0.967346	0.8719	0.788258	0.0618918	0.0314229	1	32	32	0.5988	0.752588	0.615411	0.219827	0.998669	0.13269	-3.20091	-0.3846	0.82385	8.54148	0.877629	-9.423	-3.45978	-7.28019	-3.56	0.20573	0.913295	0.460665	-0.567953	1	4.01	0.462122	43	0.963349	0.000524	0.976052	4e-06	0.983675	0.669052	0.9068	0.88827	1.0175	0.866653	0.446	1.09721	2.645	0.997066	NA
E554D	555	B	-	0.787286	0.9855	0.814944	0.119285	-0.066432	2	23.7	23.7	0.0546	0.937384	0.610926	0.159589	0.95065	0.24	-3.34586	-0.2166	0.747342	4.37363	0.895108	-6.496	-3.61287	-5.58569	-3.74	0.04294	0.493719	0.460665	-0.540401	0.129984	2.97	0.528046	45	0.96782	0.000167	0.986401	2e-06	0.744795	0.55711	0.8969	0.583324	0.8835	0.673348	0.518	0.973303	2.67	0.995215	0.472
E554G	555	B	-	0.792225	0.9774	0.827287	0.246878	0.116846	-2	33	33	0.527	0.878773	0.611134	0.178618	0.997369	0.45601	-4.74728	-0.3445	0.853675	7.45396	0.823317	-9.487	-4.20348	-7.76193	-3.77	0.19804	0.927396	0.460665	-1.20707	0.999983	4.01	0.6307	98	0.918771	0.000557	0.986001	2e-06	0.986936	0.72794	0.9164	0.84057	1.0309	0.652341	0.354	1.11472	2.67	0.998448	NA
E554K	555	B	-	0.80093	0.9956	0.812419	0.243547	0.112062	1	31	31	0.7382	0.990643	0.610587	0.301499	0.998782	0.56598	-5.84657	-0.3407	0.814328	8.37062	0.861575	-10.98	-4.37576	-10.075	-3.7	0.20573	0.923591	0.460665	-3.24356	1	4.01	0.635367	56	0.960402	0.000536	0.994539	2e-06	0.39118	0.672777	0.9217	0.889029	1.0515	0.880354	0.418	1.08903	2.67	0.998265	0.595
A555D	556	B	-	0.860533	0.9924	0.840826	0.255771	0.129621	-2	26.6	26.6	0.6867	0.99018	0.568209	0.241608	0.995585	0.74461	-5.21084	-0.4223	0.906859	6.48008	0.783141	-10.958	-3.40114	-11.7127	-3.75	0.17154	0.923183	0.460665	-3.18568	1	4.01	0.811128	126	0.951687	0.000495	0.941806	3e-06	0.953837	0.727487	0.9019	0.901978	1.0165	0.739255	0.352	1.27036	2.645	0.998816	0.658
A555S	556	B	-	0.869245	0.4737	0.831497	0.12466	-0.0587116	1	23.3	23.3	0.0158	0.890776	0.496317	0.0800535	0.992284	0.15301	-1.22802	-0.3053	0.523573	2.92293	0.915929	-5.654	-3.30163	-8.59659	-3.49	0.05018	0.503098	0.460665	-0.352152	0.870562	4.01	0.442871	99	0.836007	0.000194	0.806719	3e-06	0.584799	0.170088	0.7458	0.344242	0.2569	0.36736	0.518	0.845004	1.405	0.99255	0.564
A555V	556	B	-	0.87602	0.9637	0.829437	0.203745	0.0548889	0	29	29	0.07585	0.960651	0.58906	0.166026	0.997507	0.46502	-5.24623	-0.3083	0.857212	6.94123	0.862152	-9.153	-2.69174	-9.42247	-3.64	0.14915	0.925412	0.460665	-3.75408	1	4.01	0.647995	64	0.98942	0.000457	0.963904	3e-06	0.956856	0.618246	0.8963	0.770828	1.0052	0.710119	0.442	1.01868	2.645	0.997951	0.56
S556L	557	B	-	0.907926	0.9798	0.837574	0.188714	0.116164	-2	28.7	28.7	0.20475	0.987705	0.622427	0.214691	0.996951	0.68379	-4.09664	-0.3579	0.899389	7.33986	0.834465	-12.971	-3.7188	-12.931	-3.63	0.14915	0.927035	0.460665	-3.50026	1	4.01	0.659442	145	0.858833	0.000561	0.965903	6e-06	0.793182	0.638483	0.9109	0.887262	1.042	0.549626	0.36	0.964142	2.71	0.998992	0.684
S557F	558	P	RRD	0.878239	0.9696	0.790671	0.243584	0.112115	-2	33	33	0.19945	0.996709	0.611254	0.257181	0.996131	0.50926	-5.29712	-0.3551	0.853314	7.05437	0.843642	-11.359	-4.88274	-10.788	-3.76	0.14915	0.939776	0.460665	-3.8848	1	4.01	0.678812	155	0.95602	0.000534449	0.987801	1.1e-05	0.51941	0.818265	0.9223	0.903209	1.0653	0.886729	0.384	1.07103	2.62	0.998562	0.578
S557T	558	B	-	0.834178	0.4362	0.786149	0.115694	-0.0561039	1	23.8	23.8	0.0036	0.749242	0.556794	0.166965	0.91674	0.14496	-0.866013	-0.2677	0.702968	4.88551	0.919261	-7.669	-3.84922	-7.78896	-3.71	0.15313	0.901529	0.460665	-0.503472	0.999983	4.01	0.40829	58	0.854663	0.000353	0.910709	1.1e-05	0.834984	0.50343	0.8756	0.632968	0.8002	0.40636	0.516	0.759667	1.93	0.993764	0.441
G558D	559	B	-	0.769576	0.9984	0.836947	0.372105	0.296727	-1	33	33	0.8614	0.998348	0.615527	0.380385	0.995328	0.75285	-4.69546	-0.4439	0.881937	7.90764	0.785735	-13.139	-3.03707	-10.4862	-4.31	0.16352	0.954708	0.460665	-3.43409	1	4.01	0.927945	94	0.978463	0.000562	0.994585	2e-06	0.111624	0.831235	0.9443	0.97234	1.0729	0.911328	0.118	1.17962	2.905	0.999429	0.843
I559V	560	B	-	0.786321	0.8449	0.830412	0.0988751	-0.0957492	3	23.9	23.9	0.0193	0.927245	0.570919	0.18042	0.941097	0.03336	-0.714632	-0.2716	0.580048	5.69504	0.948516	-7.101	-2.70933	-4.08944	-3.7	0.1432	0.946764	0.460665	-0.508014	0.999996	4.01	0.351377	29	0.944284	0.000396	0.954105	2e-06	0.978646	0.317783	0.894	0.542484	0.9177	0.709093	0.558	0.735509	1.715	0.992002	0.521
E561G	562	B	-	0.223239	0.9707	0.842949	0.351283	0.266817	-2	32	32	0.8585	0.995849	0.619314	0.20321	0.997263	0.65303	-5.98858	-0.3464	0.897438	7.46788	0.780194	-11.52	-4.55401	-10.2595	-3.91	0.1432	0.938671	0.460665	-4.26388	0.999996	4.01	0.793646	98	0.966919	0.000568	0.99634	2e-06	0.345745	0.811359	0.9198	0.917019	1.0432	0.914288	0.212	1.11472	2.73	0.999022	0.661
Y564F	565	B	-	0.414498	0.3541	0.804714	0.221299	0.0801037	3	28.5	28.5	0.258225	0.97395	0.577905	0.179623	0.940648	0.09514	-3.33721	-0.2279	0.867374	6.46822	0.858826	-9.756	-3.70059	-6.52655	-3.77	0.14356	0.9354	0.460665	-1.04537	0.999996	4.01	0.617708	22	0.862349	0.000568	0.970703	7e-06	0.659546	0.395269	0.9012	0.684979	0.987	0.603981	0.474	0.953332	2.3	0.997455	0.551
Y564H	565	B	-	0.328994	0.405	0.794611	0.0379472	-0.00742106	2	21.8	21.8	0.0015	0.868513	0.476044	0.0611208	0.991566	0.10622	0.871248	-0.1974	0.489759	1.75884	0.934496	-2.425	-2.89032	1.02494	-3.7	0.02381	0.30698	0.460665	0.0173993	0.587198	4.01	0.805317	83	0.470102	0.000248	0.90391	7e-06	0.938753	0.136286	0.7275	0.526863	0.2396	0.49583	0.576	0.782636	0.775	0.987975	0.601
Y564N	565	B	-	0.351005	0.791	0.800665	0.306428	0.202386	-2	28.5	28.5	0.1575	0.95563	0.577451	0.213141	0.967098	0.19921	-3.24834	-0.3836	0.83792	4.81767	0.806237	-6.614	-3.00894	-4.15071	-3.74	0.03904	0.586045	0.460665	-2.33895	0.587198	4.01	0.890801	143	0.933153	0.000501	0.976302	7e-06	0.596	0.713054	0.8927	0.910839	0.9296	0.828173	0.3	1.32202	2.3	0.998204	0.575
C565S	566	B	-	0.499634	0.9022	0.832536	0.323651	0.227126	-1	28.2	28.2	0.36555	0.997617	0.6075	0.229526	0.979052	0.59745	-3.59294	-0.4833	0.890145	7.20096	0.853245	-8.646	-2.23784	-7.84336	-3.59	0.151175	0.955647	0.460665	-1.08203	0.999998	4.01	0.630704	112	0.826999	0.000561	0.927207	0	0.22845	0.774378	0.9004	0.923669	1.0051	0.906047	0.274	1.11302	2.865	0.999198	0.633
V566I	567	B	-	0.565384	0.0963	0.8133	0.10843	-0.0820247	3	23.6	23.6	0.0045	0.836295	0.523322	0.0959769	0.949101	0.07098	-2.12486	-0.173	0.543096	3.20719	0.92773	-6.886	-3.27144	-4.65911	-3.68	0.04755	0.363761	0.460665	-0.182407	0.981029	4.01	0.434897	29	0.853964	0.000202	0.916908	0.000623	0.713422	0.091182	0.761	0.40175	0.4359	0.586179	0.662	0.784736	1.145	0.98967	0.507
V566L	567	B	-	0.576835	0.7923	0.831795	0.186033	0.029447	1	26	26	0.1334	0.931379	0.606318	0.267266	0.956702	0.25989	-4.70943	-0.3283	0.730967	5.51509	0.860064	-9.235	-2.24506	-7.37109	-3.67	0.06983	0.701351	0.460665	-0.896508	0.981029	4.01	0.675544	32	0.974703	0.000427	0.969903	0.000623	0.485179	0.456968	0.8863	0.711675	0.9501	0.791446	0.488	0.978505	2.69	0.996537	0.524
I568N	569	B	-	0.647202	0.7836	0.790294	0.155899	0.16769	-3	27.8	27.8	0.0848	0.952908	0.558671	0.23023	0.9647	0.53628	-2.25492	-0.4039	0.868953	4.53323	0.845768	-14.271	-3.02084	-7.63616	-3.77	0.09444	0.895137	0.460665	-1.58189	0.986976	4.01	0.657706	149	0.852363	0.00055	0.930507	2e-06	0.877752	0.625271	0.8857	0.866871	0.9316	0.792029	0.36	1.2337	2.17	0.997318	0.541
I568T	569	B	-	0.619632	0.219	0.790179	0.226049	0.183781	-1	23.1	23.1	0.0015	0.944098	0.545256	0.136222	0.984539	0.12007	0.226446	-0.3242	0.81071	3.22376	0.913437	-7.475	-2.50979	-1.91319	-3.69	0.08981	0.904134	0.460665	-0.757595	0.986976	4.01	0.405889	89	0.864109	0.000419	0.944206	2e-06	0.937779	0.404762	0.8445	0.720376	0.6076	0.470401	NA	0.76901	1.545	0.994142	0.511
E569D	570	B	-	0.486467	0.933	0.827677	0.0903778	-0.107955	2	24.65	24.65	0.00395	0.749152	0.555321	0.187378	0.930729	0.35779	-0.651822	-0.2864	0.694732	3.49163	0.937683	-8.467	-3.66602	-4.02436	-3.62	0.03532	0.545428	0.460665	-0.849942	0.202424	2.97	0.550856	45	0.983079	0.00019	0.978627	2e-06	0.547901	0.294906	0.8279	0.561041	0.5972	0.613102	0.558	0.96289	1.595	0.993098	0.522
E569G	570	B	-	0.541713	0.9511	0.839895	0.19126	0.119821	-2	29.8	29.8	0.3212	0.991151	0.586262	0.205336	0.997158	0.59942	-2.26469	-0.3464	0.880038	6.37298	0.789504	-11.549	-3.92799	-8.49087	-3.99	0.1432	0.945446	0.460665	-2.08963	0.999996	4.01	0.703692	98	0.965281	0.000497	0.975702	2e-06	0.876351	0.824484	0.9181	0.878696	1.0351	0.671173	0.38	1.11711	2.4	0.99863	0.554
E572A	573	B	-	0.297846	0.9403	0.806184	0.149588	0.213765	-1	27.7	27.7	0.7777	0.61852	0.635053	0.180114	0.98059	0.33598	-7.8444	-0.3207	0.930554	7.11373	0.768238	-12.229	-3.57817	-10.0245	-3.94	0.15339	0.924002	0.67177	-4.64846	0.999996	4.01	0.662019	107	0.888958	0.000556	0.995734	2e-06	0.986817	0.835778	0.9228	0.802634	1.0504	0.763766	0.49	1.06025	2.88	0.998226	0.509
E572K	573	B	-	0.31208	0.9703	0.804639	0.328526	0.234128	1	30	30	0.898	0.985191	0.634249	0.249538	0.998227	0.3729	-6.80034	-0.3427	0.826883	7.74355	0.809434	-11.874	-4.17809	-8.88973	-3.78	0.16352	0.935022	0.67177	-1.81279	1	4.01	0.675891	56	0.822973	0.000527	0.985835	2e-06	0.477009	0.762443	0.9281	0.835855	1.0772	0.670029	0.324	1.09129	2.88	0.998783	0.595
E572Q	573	B	-	0.294244	0.9011	0.798145	0.25248	0.124893	2	29.3	29.3	0.882	0.982596	0.608587	0.232487	0.993471	0.19305	-6.00337	-0.2932	0.823472	6.98213	0.78333	-10.003	-4.07821	-9.17541	-3.92	0.18804	0.930011	0.67177	-0.789956	1	4.01	0.563425	29	0.840245	0.000539	0.995834	2e-06	0.675849	0.458594	0.9179	0.666297	1.0262	0.431648	0.592	1.01983	2.53	0.997673	0.496
N575H	576	B	-	0.372014	0.8755	0.780353	0.268996	0.148618	1	26.6	26.6	0.7285	0.99774	0.603409	0.195066	0.9876	0.27827	-4.19805	-0.3339	0.904576	7.14098	0.774731	-10.463	-3.45789	-6.64405	-3.85	0.15339	0.932919	0.67177	-1.0824	0.999996	4.01	0.479721	68	0.868912	0.000567	0.952505	1e-06	0.489161	0.756445	0.9133	0.835794	1.0274	0.842129	0.446	1.04412	2.85	0.996724	0.628
I576N	577	B	-	0.468235	0.8652	0.782931	0.336029	0.244906	-3	29.2	29.2	0.7304	0.998185	0.604695	0.343399	0.972106	0.29696	-4.3306	-0.4634	0.889466	6.82519	0.767057	-10.67	-4.56548	-9.18171	-3.69	0.11431	0.938046	0.67177	-3.26637	0.999996	4.01	0.624902	149	0.83441	0.000553	0.974702	2e-06	0.370094	0.656835	0.9133	0.907048	1.0274	0.917218	0.318	1.37952	2.485	0.998873	0.613
I577T	578	B	-	0.541287	0.9958	0.827035	0.367094	0.289528	-1	28	28	0.7784	0.99624	0.621286	0.371019	0.991039	0.34264	-6.23179	-0.3837	0.899085	7.18289	0.797813	-13.032	-4.96919	-11.5838	-3.89	0.10491	0.93412	0.67177	-4.67857	0.999996	4.01	0.87328	89	0.978287	0.000534	0.991967	2e-06	0.508701	0.813564	0.9198	0.967726	1.0432	0.929365	0.12	1.15973	2.75	0.998541	0.788
Q578H	579	B	-	0.390568	0.7124	0.781183	0.139802	-0.0369599	0	19.35	19.35	0.1028	0.939733	0.585618	0.213727	0.932065	0.10018	-4.59804	-0.2157	0.857873	2.51681	0.813534	-7.128	-4.04304	-6.23229	-3.73	0.003865	0.308528	0.67177	-0.829622	0.0649891	-0.585	0.461208	24	1	0.000361	0.950405	0.000218	0.864792	0.251412	0.8725	0.577659	0.6744	0.665158	0.66	0.977559	2.24	0.996561	0.443
Q578K	579	B	-	0.468606	0.1371	0.791563	0.115174	-0.0723371	1	15.65	15.65	0.0056	0.240941	0.516057	0.0684957	0.907352	0.06701	1.98565	-0.1457	0.513867	1.21401	0.960267	-3.72	-3.40135	-5.23944	-3.59	0.00376	0.24876	0.67177	-0.0450137	0.699817	4.01	0.520659	53	0.819	0.000153	0.865613	0.000218	0.547113	0.053719	0.5971	0.160531	0.0242	0.76991	0.742	0.503281	0.42	0.984769	0.488
Q578L	579	B	-	0.38874	0.735	0.793711	0.262646	0.139496	-2	26.5	26.5	0.14905	0.960844	0.585378	0.172901	0.973558	0.13844	-4.63021	-0.2335	0.850501	4.24976	0.864239	-8.624	-3.2084	-7.89072	-3.72	0.01214	0.57019	0.67177	-3.08704	0.987842	4.01	0.450474	113	0.74682	0.000452	0.931207	0.000218	0.583785	0.44266	0.8935	0.789938	1.053	0.586864	0.486	0.926124	2.24	0.997196	0.494
E579K	580	B	-	0.345868	0.6799	0.798413	0.124783	0.127369	1	25.7	25.7	0.0249	0.651476	0.56707	0.204532	0.998302	0.15823	-5.09693	-0.2729	0.816961	5.40256	0.885544	-9.846	-3.57299	-8.78143	-4.23	0.13675	0.934271	0.67177	-0.642747	0.999777	4.01	0.586029	56	0.851237	0.000384	0.977502	2e-06	0.78597	0.466976	0.9086	0.631363	1.0149	0.578718	0.582	0.952768	1.52	0.997054	NA
N580K	581	B	-	0.396711	0.753	0.792823	0.0666084	-0.142098	0	22.1	22.1	0.0054	0.902632	0.574827	0.149145	0.982903	0.1235	-2.13435	-0.261	0.80125	2.54063	0.939315	-7.192	-2.97158	-6.73158	-3.56	0.01237	0.303302	0.67177	-0.963968	0.0252462	1.73	0.418705	94	0.748624	0.000116	0.913909	1e-06	0.379013	0.243217	0.8462	0.328356	0.59	0.85154	0.663	0.975129	2.3	0.994778	0.494
N580S	581	B	-	0.375732	0.1657	0.787733	0.00750998	-0.163343	1	20.5	20.5	0.0014	0.430346	0.547354	0.110179	0.989839	0.04489	-1.099	-0.1437	0.683677	2.77602	0.967019	-6.724	-3.0303	-4.12608	-3.63	0.02905	0.444209	0.67177	-0.583236	0.451533	4.01	0.224057	46	0.586844	0.000172	0.911109	1e-06	0.976866	0.094524	0.8317	0.195031	0.7975	0.622786	0.742	0.420246	1.75	0.992299	NA
S584C	585	B	-	0.514457	0.7222	0.813861	0.259098	0.1344	-1	26.7	26.7	0.9162	0.983347	0.595287	0.20819	0.981998	0.42997	-3.70492	-0.331	0.898055	6.99307	0.778433	-9.788	-4.94444	-8.05993	-3.8	0.13455	0.939965	0.67177	-1.288	1	4.01	0.349977	112	0.949601	0.000555	0.982402	3e-06	0.261596	0.599626	0.9142	0.875423	1.0089	0.853232	0.462	0.951127	2.42	0.997827	0.657
S584F	585	B	-	0.495734	0.9749	0.816133	0.350114	0.265138	-2	27.3	27.3	0.108	0.993648	0.595178	0.260861	0.995769	0.76316	-5.65179	-0.3586	0.86001	7.27126	0.841224	-12.155	-4.75479	-9.83213	-3.79	0.10849	0.937952	0.67177	-3.86451	1	4.01	0.522188	155	0.939017	0.000543	0.980702	3e-06	0.281906	0.738082	0.916	0.914678	1.0519	0.928992	0.25	1.07449	2.765	0.998585	0.689
I585L	586	B	-	0.305762	0.716	0.832842	0.220185	0.0785043	2	26.1	26.1	0.2389	0.968479	0.576908	0.225369	0.96447	0.23563	-2.937	-0.3096	0.72676	5.9375	0.861245	-10.816	-2.35909	-6.241	-3.88	0.12384	0.933458	0.67177	-0.581226	0.999983	4.01	0.506769	5	0.842672	0.00045	0.936906	2e-06	0.512463	0.288746	0.8955	0.662067	0.9482	0.767225	0.548	0.772967	2.435	0.9955	0.629
I586V	587	B	-	0.512523	0.6312	0.823573	0.205712	0.0577153	3	25.8	25.8	0.2435	0.978944	0.636455	0.221601	0.950488	0.10067	-3.186	-0.2716	0.600508	8.0672	0.900572	-10.62	-3.14371	-7.74284	-3.36	0.1432	0.94481	0.67177	-0.635427	0.999983	4.01	0.308863	29	0.93686	0.000563	0.964804	2e-06	0.799136	0.446661	0.8914	0.626422	0.9847	0.806597	0.622	0.869272	2.905	0.996429	0.49
L588F	589	B	-	0.591588	0.9727	0.836685	0.15754	0.0713844	0	24.1	24.1	0.0189	0.949953	0.611043	0.247276	0.998221	0.59352	-3.60384	-0.353	0.929596	6.30846	0.904467	-12.227	-4.58066	-10.643	-4.14	0.06893	0.764775	0.67177	-0.972348	1	4.01	0.588415	22	0.939542	0.000314	0.953805	1.5e-05	0.56487	0.630779	0.9315	0.878381	1.064	0.703238	0.372	1.0254	1.92	0.993676	0.68
L589P	590	B	-	0.4109	0.9987	0.848967	0.557069	0.562414	-3	29.9	29.9	0.9322	0.99849	0.640274	0.552411	0.996563	0.87504	-7.02382	-0.5029	0.940303	7.5633	0.765299	-15.49	-7.50752	-13.5724	-4.44	0.10491	0.97581	0.67177	-4.75142	0.999983	4.01	0.959349	98	0.956858	0.000572	0.994956	6.5e-05	0.100351	0.854119	0.9457	0.974822	1.0873	0.935513	0.124	1.32555	2.89	0.998941	0.796
D590E	591	B	-	0.503682	0.8304	0.850032	0.0989475	-0.0472183	2	22.75	22.75	0.01465	0.798245	0.544859	0.133865	0.993649	0.13526	-0.251948	-0.2917	0.739011	3.7272	0.93078	-4.016	-2.62503	-5.16528	-3.5	0.046855	0.687138	0.67177	-0.358694	0.899235	4.01	0.305317	45	0.771343	0.000279	0.955004	1e-06	0.778697	0.146435	0.8143	0.455922	0.492	0.409784	0.651	0.855764	1.305	0.986461	0.515
D590N	591	B	-	0.586102	0.8242	0.843193	0.13973	-0.0370641	1	31	31	0.5237	0.992718	0.598266	0.271383	0.997483	0.23815	-7.13498	-0.3135	0.851715	8.27862	0.83276	-8.717	-3.5386	-9.01309	-3.7	0.13569	0.935224	0.67177	-2.47078	0.998185	4.01	0.4892	23	0.931851	0.000554	0.992501	1e-06	0.774805	0.577565	0.916	0.699894	1.0519	0.661202	0.486	1.01034	2.62	0.99306	0.624
D590Y	591	B	-	0.631694	0.7753	0.843236	0.0728669	0.242737	-3	26.4	26.4	0.0627	0.434535	0.543708	0.206651	0.987641	0.74996	-4.18423	-0.324	0.88657	5.88559	0.862606	-11.953	-4.4856	-7.88938	-3.75	0.1428	0.935224	0.67177	-0.790713	0.998185	4.01	0.724532	160	0.890403	0.000481	0.965603	1e-06	0.989281	0.476167	0.8665	0.569584	0.9276	0.760257	0.334	1.04587	1.93	0.997863	0.605
H592R	593	B	-	0.467865	0.9852	0.818295	0.261429	0.137748	0	27	27	0.8442	0.994666	0.634674	0.231478	0.988222	0.7674	-6.14575	-0.3334	0.882634	7.99841	0.792667	-13.937	-3.89487	-10.8218	-3.86	0.1432	0.94481	0.67177	-3.72985	0.999983	4.01	0.722319	29	0.90939	0.000567	0.985901	1e-06	0.290881	0.647455	0.9223	0.721378	1.038	0.881417	0.408	1.1384	2.835	0.998527	0.691
G593R	594	B	-	0.360877	0.9884	0.815277	0.286658	0.173988	-2	31	31	0.92515	0.998445	0.640615	0.334127	0.997454	0.86062	-7.46887	-0.4602	0.880426	9.33512	0.764218	-9.342	-3.28382	-10.2584	-4.29	0.17578	0.949747	0.67177	-4.56997	1	4.01	0.839922	125	0.721658	0.000571	0.997672	2e-06	0.115935	0.858652	0.9515	0.805585	1.1011	0.825668	0.407	1.12801	2.89	0.997986	0.636
R594K	595	B	-	0.48958	0.8695	0.79702	0.135227	0.137995	2	29	29	0.9237	0.938137	0.637577	0.267147	0.955526	0.27696	-6.97505	-0.3001	0.807855	9.15929	0.857109	-10.279	-3.40146	-9.95013	-4.09	0.16352	0.940986	0.67177	-2.85646	1	4.01	0.51476	26	0.900485	0.000538	0.979402	1.3e-05	0.68226	0.426668	0.9388	0.500841	1.0874	0.617474	0.504	1.02396	2.85	0.997642	NA
H596N	597	B	-	0.504244	0.5561	0.781131	0.150373	-0.0217766	1	23.1	23.1	0.012	0.914585	0.576837	0.208138	0.938665	0.09474	-3.00374	-0.2963	0.877723	4.06835	0.883527	-13.482	-2.45301	-9.05005	-3.67	0.05934	0.722467	0.67177	-0.592936	0.924085	4.01	0.384721	68	0.833333	0.000436	0.940956	1e-06	0.473251	0.125628	0.8484	0.575953	0.6714	0.51164	0.674	0.695928	2.05	0.991562	0.515
H596R	597	B	-	0.357433	0.4785	0.785388	0.212674	0.0677146	0	24.4	24.4	0.0569	0.968736	0.601674	0.197714	0.984433	0.19608	-5.05628	-0.3259	0.882402	6.77727	0.881918	-13.358	-1.72941	-8.16688	-3.67	0.32685	0.936977	0.67177	-1.33224	0.999976	3.92	0.523302	29	0.90939	0.000519	0.938606	1e-06	0.371983	0.235907	0.893	0.585529	0.9131	0.733969	0.614	0.921379	2.25	0.995789	0.553
K597R	598	B	-	0.389791	0.4316	0.81382	-0.0102172	0.0410343	2	33	33	0.6645	0.47679	0.578188	0.139829	0.996776	0.15991	-2.29792	-0.2561	0.802901	6.3297	0.870189	-7.69	-3.23623	-6.7227	-3.68	0.32685	0.949228	0.67177	-0.651721	0.999976	3.92	0.273288	26	0.938923	0.000488	0.952105	1e-06	0.969813	0.231881	0.8803	0.503784	0.8701	0.672989	0.574	0.903404	2.155	0.988128	0.618
V598I	599	B	-	0.390333	0.2835	0.819909	0.165705	0.000247	3	27.8	27.8	0.0227	0.838483	0.54649	0.190542	0.978758	0.08888	-1.39688	-0.2846	0.561854	5.62086	0.925489	-6.322	-4.1279	-5.39501	-3.79	0.9893	0.924982	0.706548	-0.318833	1	3.7	0.398805	29	0.971406	0.000455	0.957504	2.4e-05	0.60255	0.442613	0.8627	0.623623	0.8074	0.533252	0.646	0.816494	1.935	0.994338	NA
L599V	600	B	-	0.692801	0.8937	0.791065	0.225232	0.0857533	1	24.2	24.2	0.4747	0.972863	0.615499	0.318984	0.990288	0.5415	-5.71054	-0.3261	0.852743	5.84426	0.822103	-12.852	-4.09862	-11.0593	-4.3	0.9603	0.679792	0.706548	-1.84589	0.997103	3.7	0.402579	32	0.951649	0.000469	0.974603	0.000124	0.925348	0.584444	0.9443	0.868641	1.0901	0.593889	0.498	1.03381	2.905	0.996722	NA
D600E	601	B	-	0.39659	0.6941	0.803092	-0.0153022	-0.175193	2	11.515	11.515	0.0092	0.951034	0.583625	0.12662	0.981253	0.07454	-1.09807	-0.22	0.853116	1.54432	0.925171	-10.203	-3.11884	-6.26823	-3.89	0.17887	0.298044	0.706548	-0.515216	0.670935	-6.83	0.377745	45	0.779018	0.000144	0.916908	3e-06	0.544518	0.263365	0.8559	0.529377	0.6779	0.560921	0.36	0.912556	1.65	0.994538	0.769
D600G	601	B	-	0.321524	0.8025	0.81665	0.369	0.292267	-1	32	32	0.7438	0.993695	0.623856	0.209439	0.995927	0.62235	-6.20684	-0.3541	0.941547	7.49633	0.806548	-12.963	-4.0472	-9.63101	-3.96	0.98892	0.931569	0.706548	-3.84755	0.999945	3.7	0.692688	94	0.976525	0.000563	0.985451	3e-06	0.452423	0.776123	0.9298	0.957249	1.0575	0.843191	0.156	1.17279	2.69	0.999124	0.781
V601L	602	B	-	0.35217	0.9317	0.834005	0.221979	0.129508	1	27.9	27.9	0.7263	0.941243	0.605284	0.207302	0.977462	0.25784	-4.07956	-0.2799	0.803132	8.19799	0.885548	-11.27	-3.14439	-6.44744	-3.77	0.99113	0.932659	0.706548	-0.46859	1	3.7	0.598316	32	0.974828	0.000555	0.929907	2.4e-05	0.668699	0.538834	0.9166	0.884528	1.0443	0.641288	0.479	1.00895	2.865	0.997645	0.64
V601M	602	B	-	0.494334	0.9383	0.825596	0.261606	0.138003	1	29.2	29.2	0.3111	0.991669	0.60656	0.229654	0.994478	0.31716	-5.00944	-0.3568	0.901595	8.02705	0.866946	-9.368	-4.79475	-7.61371	-3.92	0.9893	0.920075	0.706548	-0.590454	1	3.7	0.532347	21	0.986462	0.000565	0.952505	2.4e-05	0.455045	0.46324	0.9162	0.907399	1.0128	0.816913	0.466	1.02485	2.515	0.997573	0.667
C603R	604	B	-	0.451407	0.2796	0.788513	0.297275	0.204724	-3	25.3	25.3	0.0499	0.983721	0.63299	0.085497	0.991265	0.77164	-2.50848	-0.3847	0.877574	4.15473	0.888734	-12.465	-2.1223	-6.06254	-3.65	0.90369	0.591594	0.706548	-0.7137	0.902325	3.76	0.868812	180	0.915431	0.000457	0.928707	0.000433	0.156315	0.221336	0.8962	0.894369	0.9859	0.809727	0.22	1.23893	2.065	0.99845	0.739
C603S	604	B	-	0.361621	0.4919	0.784594	0.238692	0.105087	-1	24.9	24.9	0.03625	0.991183	0.570076	0.163281	0.976817	0.27088	-1.19827	-0.4232	0.862411	5.63691	0.930345	-11.448	-2.25699	-6.28694	-3.52	0.971265	0.900464	0.706548	-0.504429	0.951162	3.76	0.4654	112	0.869476	0.000403	0.938806	0.000433	0.239295	0.440176	0.87425	0.900238	0.8083	0.768087	0.549	1.10328	1.95	0.996865	0.58
S604F	605	B	-	0.638762	0.9733	0.832288	0.371415	0.295736	-2	28.5	28.5	0.229	0.995434	0.63482	0.259083	0.995219	0.76909	-6.57019	-0.3585	0.909939	8.46706	0.747398	-13.639	-4.55389	-12.2167	-3.84	0.98295	0.927621	0.706548	-4.73914	1	3.76	0.678095	155	0.98339	0.000541	0.992809	6e-06	0.417523	0.807273	0.9272	0.951433	1.0716	0.94694	0.164	1.07699	2.88	0.998865	0.744
C606F	607	B	-	0.606098	0.9899	0.828206	0.46197	0.425811	-2	29.3	29.3	0.36625	0.99935	0.607144	0.393077	0.979196	0.84552	-6.79358	-0.4846	0.95182	8.56009	0.764345	-16.66	-3.33692	-10.0474	-3.96	0.99101	0.951521	0.706548	-4.50047	1	3.76	0.868284	205	0.911661	0.000571	0.952205	1e-06	0.0716968	0.711419	0.9304	0.967264	1.0728	0.926134	0.172	1.28738	2.83	0.998916	0.787
C608S	609	B	-	0.540195	0.9758	0.806173	0.126278	0.0958863	-1	27.65	27.65	0.06925	0.851865	0.594829	0.162806	0.98011	0.84396	-2.51382	-0.4135	0.862941	7.45578	0.877754	-10.573	-2.06088	-7.42413	-3.52	0.987725	0.955221	0.706548	-1.12721	0.999978	3.76	0.551797	112	0.808716	0.000496	0.946205	1e-06	0.601312	0.634934	0.8937	0.925924	0.9492	0.786918	0.437	1.14253	2.765	0.99805	0.68
N609S	610	B	-	0.58611	0.2487	0.771522	0.146144	-0.0278505	1	26.3	26.3	0.0231	0.987635	0.620855	0.123741	0.994341	0.21233	-2.03907	-0.2354	0.878243	7.71012	0.907874	-7.803	-2.55204	-7.50369	-3.83	0.98913	0.923502	0.706548	-1.53276	0.999956	3.76	0.488327	46	0.994	0.00053	0.920308	2e-06	0.499319	0.550316	0.9167	0.91574	1.0294	0.834536	0.326	0.897202	2.69	0.992532	0.752
G610D	611	B	-	0.741224	0.9618	0.778666	0.271916	0.235677	-1	27.1	27.1	0.5111	0.969717	0.628114	0.357892	0.996203	0.43952	-4.29113	-0.4385	0.897305	7.68063	0.85836	-12.987	-3.62368	-9.96841	-3.82	0.9785	0.873718	0.706548	-1.17675	1	3.76	0.722388	94	0.964358	0.000506	0.981102	3e-06	0.683299	0.465913	0.9272	0.889958	1.0716	0.833293	0.228	1.1786	2.74	0.998894	0.765
G610S	611	B	-	0.781327	0.7663	0.770027	0.190283	0.132406	0	31	31	0.8173	0.986834	0.627928	0.304374	0.996704	0.24925	-6.70197	-0.3841	0.908693	9.15087	0.826687	-13.707	-3.11833	-8.75275	-3.79	0.98948	0.941085	0.706548	-1.02973	1	3.76	0.553607	56	0.981736	0.000538	0.9949	3e-06	0.724609	0.347489	0.9272	0.90237	1.0716	0.640391	0.4	1.0243	2.74	0.99828	0.724
V611M	612	B	-	0.683448	0.8702	0.757473	0.159915	-0.00806983	1	25.1	25.1	0.0337	0.905981	0.584035	0.262998	0.995753	0.35765	-1.53866	-0.3607	0.758828	7.27479	0.873639	-10.58	-4.6825	-8.58747	-3.71	0.98948	0.929102	0.706548	-0.478057	1	3.76	0.422758	21	0.984854	0.000383	0.969903	2.4e-05	0.475158	0.328534	0.9042	0.783459	0.9352	0.769815	0.656	0.997192	2.065	0.995387	0.508
A612D	613	P	RRD	0.788466	0.998	0.795297	0.496787	0.475823	-2	26.1	26.1	0.9653	0.995434	0.634985	0.397162	0.995241	0.87123	-7.93447	-0.4223	0.94167	8.40085	0.786948	-14.197	-3.84487	-13.0466	-3.95	0.98608	0.926059	0.706548	-4.40262	1	3.76	0.83416	126	0.96819	0.000528	0.985701	5e-06	0.438417	0.763007	0.9389	0.959535	1.0867	0.898946	0.136	1.27448	2.83	0.99928	0.778
A612T	613	B	-	0.809143	0.9683	0.785379	0.294009	0.493415	0	28.3	28.3	0.8822	0.916238	0.584001	0.277468	0.99618	0.75716	-8.07951	-0.3112	0.884156	8.07109	0.805285	-12.117	-3.52683	-9.85929	-3.91	0.98948	0.914086	0.706548	-3.07923	1	3.76	0.424658	58	0.974373	0.000527	0.990001	5e-06	0.946612	0.54629	0.9082	0.96982	1.0303	0.681522	0.14	1.01072	2.83	0.999016	0.886
V613I	614	B	-	0.712173	0.395	0.800416	0.168513	0.00428035	3	26.8	26.8	0.9266	0.974131	0.636128	0.235838	0.975163	0.14631	-5.0633	-0.2865	0.583859	9.28601	0.875183	-10.408	-3.8304	-9.12955	-3.88	0.98948	0.905383	0.706548	-0.46859	1	3.76	0.153056	29	0.94213	0.000533	0.981902	2.5e-05	0.842988	0.382859	0.9263	0.675823	1.0704	0.572239	0.568	0.918592	2.83	0.99506	0.622
V613L	614	B	-	0.770173	0.9728	0.811572	0.269498	0.149339	1	27.15	27.15	0.85795	0.98398	0.591369	0.238076	0.970992	0.55654	-7.3028	-0.3516	0.820035	7.89619	0.860803	-13.156	-2.77675	-10.6268	-4.25	0.991265	0.931077	0.706548	-3.04513	1	3.76	0.447913	32	0.974828	0.000538	0.983702	2.5e-05	0.793589	0.500479	0.9343	0.900752	1.0773	0.626345	0.483	1.01439	2.83	0.99816	0.638
R614C	615	P	MH	0.850859	0.9627	0.773115	0.2716	0.458335	-3	26.9	26.9	0.9533	0.950465	0.634674	0.13491	0.998546	0.73795	-8.49636	-0.4187	0.929809	6.27383	0.741016	-10.946	-4.46257	-8.05628	-3.86	0.88837	0.641885	0.706548	-2.78718	0.944673	3.76	0.407158	180	0.949533	0.00049	0.968503	4e-06	0.716604	0.432436	0.9183	0.916618	1.0118	0.739091	0.17	1.20759	2.83	0.999296	NA
R614G	615	P	RRD	0.821957	0.9893	0.826729	0.336732	0.245916	-2	26	26	0.8458	0.992374	0.634474	0.202764	0.996388	0.7081	-8.84763	-0.4452	0.901097	6.26352	0.780064	-15.044	-3.65341	-8.33032	-3.8	0.91333	0.788543	0.706548	-4.74139	0.944673	3.76	0.381679	125	0.943594	0.000392	0.988701	4e-06	0.292049	0.563415	0.9185	0.972275	1.0163	0.857546	0.152	1.1703	2.83	0.999252	0.862
R614H	615	P	MH	0.839506	0.9115	0.743904	0.275133	0.157433	0	31	31	0.8041	0.968983	0.63482	0.25488	0.998631	0.57779	-8.30266	-0.3796	0.892737	9.32562	0.861663	-10.789	-4.05707	-8.60501	-3.84	0.98948	0.928856	0.706548	-2.99383	1	3.76	0.267745	29	0.907539	0.000494	0.975102	4e-06	0.55586	0.438158	0.9263	0.840886	1.0704	0.872089	0.392	1.14905	2.83	0.998802	NA
R614L	615	P	MH	0.802743	0.9742	0.806511	0.527313	0.519672	-2	31	31	0.533375	0.995972	0.582831	0.170809	0.993037	0.82847	-8.29122	-0.4123	0.903853	8.06626	0.78671	-14.078	-2.73547	-10.2519	-3.83	0.99101	0.933855	0.706548	-4.16666	1	3.76	0.425513	102	0.950977	0.000544	0.990658	4e-06	0.465439	0.56628	0.9082	0.987314	1.0303	0.887574	0.122	1.15023	2.83	0.999397	0.937
R614S	615	B	-	0.795528	0.9954	0.779283	0.323052	0.226265	-1	25.1	25.1	0.8548	0.9954	0.634249	0.168423	0.991751	0.66617	-7.99131	-0.4104	0.88273	6.26352	0.814472	-13.858	-3.0044	-9.66029	-3.78	0.80702	0.504166	0.706548	-4.19296	0.944673	3.76	0.399377	110	0.969098	0.000364	0.988001	4e-06	0.335867	0.526301	0.9185	0.944892	1.0163	0.863711	0.152	1.09232	2.83	0.99941	0.798
S615C	616	B	-	0.94218	0.389	0.784891	0.140432	0.133073	-1	26.3	26.3	0.98	0.968964	0.598436	0.170503	0.985453	0.57759	-5.39812	-0.3275	0.895223	7.59488	0.778773	-9.661	-4.66249	-8.17663	-3.81	0.98683	0.92372	0.706548	-2.56948	1	3.76	0.219394	112	0.989732	0.00053	0.878912	5e-06	0.70606	0.50344	0.914	0.888517	1.0435	0.751817	0.454	1.00411	2.67	0.997775	0.681
S615P	616	B	-	0.885809	0.9393	0.802388	0.181276	0.191742	-1	26.9	26.9	0.1091	0.98361	0.55896	0.257549	0.994806	0.85268	-4.39089	-0.4304	0.896686	4.28876	0.863847	-13.519	-3.88687	-10.4655	-3.79	0.86032	0.660304	0.706548	-3.51615	0.274387	3.76	0.549071	74	0.96565	0.000325	0.933407	5e-06	0.416084	0.623021	0.8764	0.918638	0.8887	0.611037	0.204	1.13985	2.67	0.998595	0.741
Q617R	618	B	-	0.81088	0.9643	0.837005	0.486619	0.461218	1	26.6	26.6	0.883	0.993917	0.635688	0.205774	0.982471	0.84791	-7.99167	-0.3316	0.924073	8.10909	0.828353	-11.205	-2.91388	-9.78298	-4.02	0.98674	0.923502	0.706548	-4.75448	0.999956	3.76	0.577791	43	0.976465	0.000554	0.9952	7e-06	0.487829	0.736756	0.9336	0.976405	1.0664	0.969187	0.142	1.06411	2.83	0.999497	0.829
D618G	619	B	-	0.681792	0.5813	0.817982	0.228043	0.0897914	-1	27.9	27.9	0.4227	0.866048	0.555202	0.13985	0.996094	0.4136	-2.82157	-0.2304	0.725898	4.01558	0.870134	-4.919	-3.49982	-5.48267	-4.21	0.96867	0.887885	0.706548	-2.46536	0.740995	2.64	0.287766	94	0.923818	0.00049	0.966303	0.000125	0.515925	0.455519	0.8371	0.875855	0.773	0.900959	0.404	0.86342	1.1	0.995467	0.704
D618N	619	B	-	0.682916	0.1631	0.795855	0.00161195	-0.235461	1	20.8	20.8	0.005	0.388375	0.398503	0.062283	0.997903	0.09032	3.79676	-0.0765	0.479498	1.02291	0.96579	3.696	-3.7768	3.15465	-4.06	0.7497	0.363733	0.706548	-0.0749992	0.967819	3.76	0.128222	23	0.506105	0.0002	0.913909	0.000125	0.547925	0.087556	0.4753	0.266964	-0.1926	0.604256	0.5	0.324109	-1.39	0.935713	0.732
D618Y	619	B	-	0.732909	0.5058	0.796153	0.260927	0.137027	-3	26.9	26.9	0.7805	0.913545	0.555887	0.147743	0.987633	0.66567	-3.52387	-0.2642	0.85568	4.60486	0.835708	-4.261	-4.23353	-6.51901	-4.24	0.88578	0.594471	0.706548	-2.32303	0.967819	3.76	0.35875	160	0.882041	0.000391	0.970403	0.000125	0.513547	0.535267	0.8669	0.929622	0.7939	0.952277	0.262	1.07799	1.1	0.996677	0.776
L619F	620	B	-	0.683643	0.8319	0.813916	0.205133	0.0568824	0	25.1	25.1	0.0842	0.988592	0.560857	0.246052	0.998062	0.29846	-4.14723	-0.351	0.915539	4.82918	0.869248	-9.663	-4.1433	-7.03057	-3.91	0.84671	0.334229	0.706548	-1.23408	0.832875	3.76	0.18672	22	0.922953	0.000218	0.956938	6.6e-05	0.489527	0.391882	0.8743	0.913041	0.8306	0.91162	0.314	1.04262	2.455	0.995513	0.779
L619V	620	B	-	0.67062	0.628	0.812993	0.184004	0.0265328	1	24.5	24.5	0.0474	0.977515	0.618699	0.283804	0.995373	0.28821	-3.26782	-0.328	0.850596	5.72218	0.855305	-8.305	-3.97385	-8.33371	-4.03	0.92649	0.604579	0.706548	-1.16567	0.832875	3.76	0.213435	32	0.951231	0.000213	0.987776	6.6e-05	0.744888	0.482609	0.919	0.91253	0.9875	0.897076	0.292	1.03066	2.8	0.991094	0.776
I620N	621	B	-	0.653085	0.9991	0.82299	0.406062	0.345503	-3	29.2	29.2	0.9013	0.995941	0.636828	0.440557	0.97806	0.87859	-7.80637	-0.4615	0.9484	7.60704	0.770238	-15.503	-4.70069	-13.4915	-4.33	0.98028	0.930408	0.706548	-4.50133	0.999956	3.76	0.797847	149	0.963391	0.000576	0.993351	4e-06	0.276635	0.801173	0.9451	0.969084	1.0832	0.964925	0.148	1.39212	2.905	0.999282	0.784
T621A	622	B	-	0.714675	0.2651	0.807279	0.146254	-0.0276933	0	25.2	25.2	0.0224	0.662277	0.555372	0.116144	0.984591	0.18727	-2.40889	-0.2614	0.616966	4.38056	0.91806	-9.096	-3.18886	-5.18563	-3.67	0.88792	0.498311	0.706548	-0.727553	0.0866821	3.76	0.323539	58	0.960443	0.000331	0.840116	3e-06	0.392483	0.277007	0.8363	0.795536	0.8487	0.913247	0.594	0.566308	1.64	0.991066	0.611
T621S	622	B	-	0.71755	0.3616	0.804625	0.143327	-0.0318961	1	24.8	24.8	0.032	0.734255	0.555374	0.11264	0.974552	0.13034	-1.35586	-0.2251	0.647629	4.88595	0.923354	-8.374	-3.15127	-3.57226	-3.69	0.79627	0.334573	0.706548	-0.388938	0.247429	3.76	0.222406	58	0.865871	0.000331	0.780122	3e-06	0.204462	0.246287	0.88375	0.623402	1.05735	0.911864	0.575	0.529113	1.5	0.992745	0.63
E622V	623	B	-	0.871866	0.8132	0.794459	0.258362	0.230197	-2	28.9	28.9	0.2068	0.996309	0.559363	0.12619	0.987143	0.35038	-3.036	-0.2725	0.909876	5.88151	0.847542	-11.034	-3.33571	-10.9991	-3.83	0.98088	0.905779	0.706548	-1.63232	0.999812	3.76	0.49367	121	0.818914	0.000499	0.956904	4e-06	0.858963	0.720583	0.8839	0.902964	0.9489	0.815495	0.382	1.01239	2.24	0.998282	0.58
P626L	627	B	-	0.84938	0.8333	0.78463	0.235375	0.100324	-3	27.3	27.3	0.2363	0.993293	0.58146	0.260438	0.996956	0.76035	-6.83787	-0.3764	0.88989	6.33895	0.779373	-9.965	-3.36539	-8.70821	-3.82	0.97931	0.919934	0.706548	-4.12375	1	3.76	0.42368	98	0.946813	0.000484	0.999601	4e-06	0.528644	0.72717	0.9062	0.850955	1.0275	0.758317	0.492	1.03963	2.89	0.996053	0.536
P626R	627	B	-	0.861661	0.7859	0.786014	0.0308746	0.102765	-2	26.3	26.3	0.9776	0.972158	0.633199	0.283231	0.995062	0.78677	-7.19092	-0.3975	0.90013	8.43352	0.769429	-10.509	-3.11669	-9.83733	-3.79	0.9843	0.922302	0.706548	-3.80386	1	3.76	0.391059	103	0.945977	0.000533	0.99904	4e-06	0.780285	0.777006	0.9272	0.918272	1.0716	0.668773	0.42	1.05832	2.89	0.996902	NA
G627D	628	B	-	0.844262	0.543	0.797802	0.202294	0.0528045	-1	24.4	24.4	0.0486	0.92097	0.567613	0.241947	0.996224	0.12749	-1.16676	-0.414	0.784156	5.26358	0.919687	-7.073	-3.75138	-5.30935	-4.19	0.98772	0.939665	0.706548	-0.408459	1	3.76	0.429429	94	0.873235	0.00034	0.891611	0.000251	0.671605	0.192635	0.9002	0.701202	0.8886	0.748678	0.482	0.625028	1.355	0.994833	0.707
R628C	629	B	-	0.926072	0.8103	0.769296	0.0432483	0.0887752	-3	28.5	28.5	0.8724	0.807116	0.621962	0.197111	0.998577	0.76087	-6.18163	-0.4187	0.898613	5.63181	0.743659	-10.673	-4.3271	-10.4302	-3.76	0.82861	0.538695	0.706548	-1.63754	0.239005	3.76	0.516961	180	0.873827	0.00046	0.997242	9e-06	0.75971	0.616859	0.912	0.874289	0.9868	0.763524	0.496	1.20624	2.74	0.998529	0.648
R628G	629	B	-	0.933242	0.9538	0.82858	0.212475	0.0674293	-2	28.4	28.4	0.601	0.992436	0.621835	0.171075	0.995859	0.75964	-6.54382	-0.4452	0.876585	5.55905	0.783048	-11.024	-3.28095	-10.5602	-3.73	0.86093	0.661491	0.706548	-4.00227	0.239005	3.76	0.574524	125	0.933791	0.000346149	0.992826	9e-06	0.436201	0.662495	0.912	0.914443	0.9868	0.85666	0.484	1.16868	2.74	0.998599	0.646
R628H	629	B	-	0.913948	0.6039	0.739356	0.0258979	0.0956164	0	32	32	0.8748	0.746237	0.621835	0.255683	0.99879	0.67277	-5.03927	-0.3796	0.864255	9.26646	0.870049	-8.473	-4.04931	-5.08156	-3.73	0.98769	0.912242	0.706548	-2.44533	1	3.76	0.326887	29	0.865347	0.000552	0.995895	9e-06	0.859499	0.641152	0.9243	0.797486	1.0657	0.604864	0.5	1.14905	2.74	0.997266	0.612
E629K	630	B	-	0.918623	0.7191	0.795261	0.187386	0.0313902	1	26	26	0.4033	0.760962	0.531707	0.162147	0.998718	0.26372	2.25155	-0.2633	0.700163	3.65774	0.917912	-9.703	-3.68089	-8.1722	-3.74	0.98772	0.929547	0.706548	-1.14723	1	3.76	0.244958	56	0.935262	0.000441	0.975469	0.000196	0.766879	0.286747	0.7761	0.674067	0.6582	0.511355	0.342	0.659869	1.04	0.991365	0.789
L631R	632	B	-	0.59231	0.9794	0.800942	0.302543	0.196805	-2	29.4	29.4	0.23415	0.995742	0.63912	0.38837	0.993611	0.85667	-8.59141	-0.4978	0.948152	7.65656	0.77731	-9.975	-3.85302	-12.6046	-4.56	0.9813	0.935853	0.706548	-4.75081	0.999812	3.76	0.654526	102	0.873856	0.000547	0.989623	0.000133	0.659567	0.852924	0.954	0.984746	1.092	0.805378	0.198	1.25966	2.83	0.997375	0.887
L632P	633	B	-	0.721568	0.987	0.791919	0.40991	0.351031	-3	29.9	29.9	0.9605	0.997579	0.639162	0.230041	0.996874	0.83632	-7.80489	-0.4332	0.913936	7.83572	0.76657	-11.949	-4.63211	-13.878	-3.97	0.97752	0.971395	0.706548	-4.74926	0.999812	3.76	0.899694	98	0.979412	0.000565	0.994956	6.1e-05	0.164327	0.882415	0.937	0.98005	1.0725	0.769931	0.114	1.32555	2.905	0.999157	0.829
Q633E	634	B	-	0.736052	0.502	0.811232	0.226637	0.0877726	2	25	25	0.8903	0.955108	0.63276	0.271165	0.936628	0.72749	-4.76274	-0.303	0.815021	7.83998	0.880461	-10.143	-3.02506	-8.21543	-3.67	0.9843	0.932436	0.706548	-2.05779	1	3.76	0.311385	29	0.97589	0.000485	0.9952	7e-06	0.535112	0.547258	0.9114	0.900677	1.0461	0.847394	0.412	1.06284	2.83	0.998317	0.695
T634R	635	P	RRD	0.673526	0.9664	0.793609	0.380929	0.309402	-1	25.9	25.9	0.972	0.996741	0.629143	0.300845	0.987045	0.74237	-7.67791	-0.3851	0.940709	8.2555	0.790675	-11.419	-3.06526	-11.4296	-3.99	0.9843	0.928858	0.706548	-4.74739	1	3.76	0.682898	71	0.993103	0.000531	0.988501	3e-06	0.306087	0.752184	0.9389	0.933118	1.0867	0.935781	0.254	1.09892	2.82	0.998764	0.681
N635D	636	B	-	0.533152	0.1893	0.7981	0.0227184	-0.205143	1	24.6	24.6	0.0093	0.66123	0.553752	0.0725382	0.989301	0.19693	-1.02198	-0.1231	0.726934	2.35527	0.940383	-7.757	-2.69438	-3.59623	-3.76	0.57062	0.332176	0.706548	-1.13406	0.0122409	2.73	0.189873	23	0.805127	0.000141	0.674133	0.005864	0.837368	0.092639	0.8202	0.477329	0.3116	0.452404	0.636	0.444491	1.79	0.982903	0.623
N635K	636	B	-	0.456295	0.3205	0.79656	-0.0131559	-0.208247	0	22.7	22.7	0.00575	0.5133	0.521916	0.128516	0.995752	0.16557	2.76038	-0.1125	0.540119	2.02659	0.929585	-3.668	-3.87028	-3.28822	-3.66	0.44539	0.311916	0.562547	-0.0357571	0.020141	3.76	0.188283	94	0.641744	0.000122	0.79512	0.005864	0.88793	0.0870595	0.6242	0.578029	0.06775	0.423228	0.628	0.455367	0.895	0.978979	0.636
I637F	638	B	-	0.646386	0.4959	0.80013	0.174758	0.0132507	0	26.5	26.5	0.1879	0.920297	0.556811	0.179533	0.941698	0.29824	-4.73651	-0.3071	0.847551	3.77163	0.864017	-10.588	-3.15269	-6.49244	-3.71	0.77475	0.410892	0.562547	-2.19061	0.112027	3.76	0.390071	21	0.929174	0.000368	0.968303	0.037778	0.351682	0.441006	0.868	0.825071	0.8412	0.855144	0.492	1.21543	1.845	0.994882	0.609
I637V	638	B	-	0.710933	0.1327	0.799035	-0.30476	-0.229557	3	17.79	17.79	0.0006	0.0294712	0.433557	0.0454503	0.934587	0.03244	2.06598	-0.0871	0.490123	1.00659	0.95657	-1.02	-2.57936	-0.219224	-3.52	0.61424	0.194755	0.562547	-0.0579241	0.112027	3.76	0.132552	29	0.795519	0.000192	0.873913	0.037778	0.998092	0.039347	0.5082	0.0192029	-0.1874	0.364306	0.742	0.34943	-0.395	0.926478	NA
Y639C	640	B	-	0.764815	0.3628	0.780957	0.141699	0.0626187	-2	28.2	28.2	0.3834	0.977741	0.555618	0.165496	0.992146	0.4495	-4.48391	-0.3453	0.667667	4.71003	0.738941	-6.065	-2.77074	-7.13058	-3.66	0.95583	0.878188	0.562547	-2.77248	0.550703	2.73	0.405263	194	0.746531	0.000528	0.965603	1.3e-05	0.566564	0.573962	0.8569	0.874692	0.7738	0.73196	0.5	1.14861	2.19	0.996096	0.582
I643F	644	B	-	0.359744	0.5072	0.823825	0.24991	0.121202	0	27.1	27.1	0.1554	0.930149	0.584161	0.213079	0.968204	0.56744	-3.47016	-0.2527	0.645268	5.492	0.867381	-12.171	-2.83973	-8.09198	-4.23	0.96508	0.742268	0.6512	-1.12503	0.801344	4.79	0.357453	21	0.865372	0.000407	0.968203	0.004328	0.181637	0.347107	0.9233	0.837534	1.0725	0.706	0.512	1.2392	1.905	0.997105	0.657
I643T	644	B	-	0.596446	0.9011	0.823544	0.369446	0.292907	-1	27.1	27.1	0.5561	0.959412	0.584307	0.209772	0.978212	0.63142	-5.12906	-0.2491	0.649158	5.99829	0.855506	-9.493	-2.4153	-7.92063	-4.24	0.99711	0.938906	0.6512	-1.74134	0.999999	4.79	0.355152	89	0.89233	0.000518	0.967803	0.004328	0.305376	0.599426	0.9161	0.856254	1.0719	0.905628	0.302	1.03234	1.905	0.997925	0.591
R644C	645	B	-	0.309434	0.3383	0.829221	0.390054	0.491637	-3	27.8	27.8	0.6958	0.996166	0.655392	0.201876	0.998534	0.51323	-3.36942	-0.4114	0.816385	7.38716	0.814877	-10.45	-4.04945	-9.10051	-4.41	0.97002	0.721327	0.6512	-1.21493	0.563132	4.79	0.484617	180	0.946301	0.000484	0.991029	2e-06	0.199945	0.731581	0.9497	0.904059	1.0764	0.799678	0.288	1.20372	3.54	0.999103	0.593
R644H	645	B	-	0.0849266	0.2864	0.810075	0.252888	0.323123	0	32	32	0.7207	0.905335	0.594059	0.250802	0.991506	0.34139	-3.64025	-0.3045	0.722528	9.56076	0.871212	-11.276	-3.46672	-9.56287	-4.39	0.99816	0.932118	0.6512	-1.01082	1	4.79	0.295164	29	0.92423	0.000571	0.988501	2e-06	0.597054	0.625705	0.9391	0.870074	1.0871	0.768978	0.344	1.06284	2.645	0.998945	0.544
N646S	647	B	-	0.533721	0.2453	0.824644	0.194858	0.0421231	1	26.4	26.4	0.4988	0.988344	0.587101	0.2429	0.967832	0.44227	-5.31385	-0.229	0.723431	7.85086	0.825176	-9.56	-2.58838	-9.30888	-4.42	0.98788	0.933392	0.6512	-2.33008	0.999999	4.85	0.384357	46	0.993432	0.000537	0.992401	1e-06	0.204174	0.528332	0.9306	0.843498	1.0687	0.904121	0.576	0.866991	2.71	0.995857	0.368
I647V	648	B	-	0.163893	0.1569	0.838853	0.192805	0.0391741	3	22.5	22.5	0.0021	0.64812	0.582906	0.0966163	0.94454	0.09564	-1.97307	-0.1568	0.362552	3.72581	0.927069	-6.93	-2.80165	-6.80248	-4.26	0.93004	0.587856	0.6512	-0.122489	0.881474	4.85	0.125776	29	0.936248	0.000334	0.930707	0.000145	0.409424	0.100563	0.8641	0.36782	0.9468	0.860326	0.728	0.592878	2.105	0.996653	0.426
F648S	649	B	-	0.086953	0.8792	0.826472	0.252922	0.294656	-2	28.7	28.7	0.1161	0.976441	0.598477	0.279831	0.995852	0.77429	-2.3934	-0.4209	0.757508	6.30298	0.742224	-13.531	-2.27033	-11.32	-4.22	0.95423	0.780698	0.6512	-1.53363	0.993504	4.85	0.653392	155	0.802018	0.000538	0.977902	1e-06	0.495773	0.403348	0.936	0.936829	1.091	0.81895	0.32	1.37317	2.855	0.999342	NA
G650C	651	B	-	0.151766	0.7099	0.836561	0.47042	0.43795	-3	29.4	29.4	0.1884	0.995968	0.646865	0.235188	0.993589	0.58601	-2.40288	-0.4434	0.833485	11.0196	0.856652	-12.656	-3.58512	-10.6049	-4.42	0.99085	0.956011	0.6512	-0.865524	1	4.85	0.674885	159	0.953443	0.000547	0.956404	2e-06	0.0922333	0.647785	0.9542	0.921789	1.0906	0.848957	0.252	0.909016	2.43	0.998184	0.665
G650R	651	B	-	0.192043	0.8961	0.841555	0.43349	0.384902	-2	29.2	29.2	0.8991	0.998811	0.646537	0.387046	0.998676	0.73685	-5.59737	-0.4602	0.833485	11.7434	0.765752	-14.679	-3.14081	-11.7605	-4.38	0.99158	0.946335	0.6512	-3.61997	1	4.85	0.886342	125	0.935703	0.000564	0.993001	2e-06	0.0611737	0.826645	0.9546	0.941697	1.1004	0.872765	0.138	1.11993	3.325	0.998468	0.752
G650S	651	B	-	0.124281	0.3723	0.83661	0.288627	0.176816	0	25.4	25.4	0.028	0.994532	0.597453	0.260561	0.997705	0.29186	-2.16354	-0.3895	0.787576	9.5834	0.867686	-12.337	-2.86077	-9.47055	-4.26	0.98942	0.944694	0.6512	-0.823	1	4.85	0.533442	56	0.968834	0.000407	0.991867	2e-06	0.0835358	0.507562	0.9422	0.905268	1.0878	0.84404	0.52	1.00863	2.63	0.996666	NA
R651Q	652	B	-	0.152674	0.0771	0.756099	0.0302419	0.00330704	1	24.1	24.1	0.0124	0.49123	0.564883	0.202601	0.998307	0.10085	-3.01121	-0.2327	0.370496	3.35824	0.909495	-6.51	-3.82548	-5.04645	-4.09	0.53834	0.270253	0.6512	-0.646403	0.137646	3.79	0.18925	43	0.685688	0.000178	0.967253	0.001575	0.878756	0.185101	0.8311	0.571981	0.3349	0.61917	0.682	0.673506	1.545	0.996244	0.458
A652T	653	B	-	0.200017	0.091	0.797484	0.0172818	-0.0314244	0	22.5	22.5	0.0002	0.396682	0.566327	0.290392	0.994729	0.09652	-1.82729	-0.1389	0.427842	2.4039	0.918575	-4.542	-3.77534	-4.68491	-4.13	0.10969	0.125608	0.6512	-0.661888	0.0962509	3.82	0.230907	58	0.799997	0.000136	0.975002	0.001274	0.976265	0.215093	0.8293	0.424709	0.2491	0.552274	0.68	0.813723	1.61	0.992542	0.432
A652V	653	B	-	0.280291	0.1267	0.801828	-0.0184335	-0.0275863	0	20.7	20.7	0.000175	0.332015	0.531682	0.232187	0.998221	0.13067	0.0193945	-0.1359	0.439316	1.8634	0.923629	-3.128	-3.33915	-4.43536	-4.11	0.13833	0.15388	0.732398	-0.351285	0.460622	3.8	0.280299	64	0.749663	0.000164	0.962554	0.001274	0.918415	0.232009	0.768	0.420539	0.1134	0.555913	0.688	0.775114	0.29	0.991876	NA
E653G	654	B	-	0.51786	0.1316	0.788471	0.340183	0.250873	-2	27.9	27.9	0.6831	0.996865	0.592533	0.172213	0.997995	0.38058	-5.74851	-0.2229	0.772825	6.20871	0.814164	-8.87	-3.24901	-9.17224	-4.39	0.97646	0.916155	0.732398	-3.23267	0.999999	4.85	0.326428	98	0.865816	0.000531	0.944006	2e-06	0.123123	0.646083	0.935	0.903641	1.0804	0.828351	0.466	1.08456	2.44	0.998268	0.425
G654D	655	B	-	0.264833	0.3733	0.797998	0.390176	0.322685	-1	24.2	24.2	0.0374	0.975498	0.57836	0.330336	0.994877	0.18119	-0.762942	-0.434	0.728332	6.91444	0.893792	-12.124	-4.01376	-9.25007	-4.19	0.98942	0.944694	0.732398	-0.671762	1	4.85	0.703803	94	0.877155	0.000404	0.787021	2e-06	0.127651	0.508148	0.921	0.889387	1.0169	0.678972	0.394	0.968503	1.725	0.998165	0.489
T655I	656	B	-	0.454676	0.6885	0.826139	0.162684	-0.0040918	-1	24	24	0.024125	0.969853	0.545923	0.215112	0.852039	0.19464	-0.700502	-0.2893	0.611407	3.75326	1.033	-7.126	-3.05908	-5.12288	-4.13	0.97453	0.934334	0.732398	-1.67697	0.999895	3.81	0.153638	89	0.722391	0.000461	0.965203	0.000106	0.327691	0.470629	0.8194	0.71988	0.3997	0.368914	0.588	0.45392	1.15	0.992801	0.508
T655N	656	B	-	0.509373	0.2502	0.828171	0.0461581	-0.0746195	0	22.6	22.6	0.596	0.513414	0.545037	0.296125	0.85649	0.10461	2.23135	-0.3191	0.321718	3.12589	1.01533	-2.932	-4.04058	-3.72555	-4.09	0.98131	0.938646	0.732398	-0.684337	0.999895	3.81	0.0945702	65	0.621178	0.000417	0.962904	0.000106	0.687117	0.401668	0.7997	0.515106	0.37	0.236685	0.654	0.380991	1.15	0.988944	0.404
T656M	657	B	-	0.482372	0.3535	0.800834	0.143717	0.137791	-1	24.7	24.7	0.13275	0.982069	0.588471	0.279711	0.992532	0.13517	-3.21618	-0.3078	0.604475	5.64016	0.786054	-7.33	-3.75308	-6.36712	-4.18	0.97594	0.92913	0.732398	-3.13272	0.999865	3.79	0.231395	81	0.886001	0.0005	0.979102	1e-06	0.802232	0.612708	0.9207	0.854634	1.0423	0.700698	0.48	1.03404	2.19	0.996188	NA
T656R	657	B	-	0.499076	0.8461	0.846553	0.333936	0.2419	-1	24.5	24.5	0.4977	0.981583	0.588097	0.347111	0.986742	0.20333	-4.27777	-0.349	0.604475	5.63049	0.842564	-7.279	-3.54028	-8.5507	-4.16	0.9822	0.932695	0.732398	-3.51825	0.999865	3.79	0.390962	71	0.943103	0.000482	0.963704	1e-06	0.344704	0.622995	0.9207	0.877243	1.0423	0.880997	0.408	1.06031	2.19	0.997522	0.459
Q657H	658	B	-	0.706895	0.8967	0.829662	0.291038	0.180281	0	23.9	23.9	0.0834	0.993137	0.583001	0.234267	0.992418	0.49031	-3.64685	-0.3009	0.696674	4.31474	0.786786	-8.787	-2.73471	-5.28109	-4.22	0.92671	0.569846	0.732398	-1.46921	0.178907	2.68	0.273176	24	0.975758	0.000367	0.989141	4e-06	0.489579	0.549064	0.9168	0.86439	1.0264	0.821	0.435	0.911615	2.535	0.99799	0.344
Y658H	659	B	-	0.6325	0.7522	0.795163	0.30942	0.206684	2	24.9	24.9	0.0201	0.974413	0.578173	0.182283	0.995335	0.11053	-2.37522	-0.3548	0.738185	6.11572	0.857549	-6.039	-2.57231	-8.7249	-4.25	0.97977	0.928375	0.732398	-0.737397	0.999999	4.85	0.366986	83	0.785535	0.000554	0.90231	7e-06	0.198482	0.280143	0.9249	0.872644	1.0167	0.641806	0.436	1.07418	1.85	0.996176	0.519
S659R	660	B	-	0.772902	0.2559	0.82161	-0.129321	-0.423537	-1	14.5533	14.5533	0.0002	0.340266	0.336199	0.0897021	0.931694	0.04665	1.16206	-0.1241	0.278629	0.499158	1.08221	1.863	-2.95235	0.709059	-0.77	0.582597	0.14363	0.732398	0.0404697	0.0230301	-1.03067	0.336281	110	0.134079	0.00011	0.882612	0.013492	0.478314	0.0713313	0.0707667	0.137363	-0.806633	0.202442	0.846667	0.354731	-2.015	0.887233	0.568
Y662C	663	B	-	0.678976	0.9622	0.849345	0.415346	0.358839	-2	29.9	29.9	0.9423	0.999463	0.741354	0.255026	0.995127	0.69754	-5.82673	-0.4227	0.837473	11.7017	0.730309	-7.921	-4.09209	-7.36231	-1.22	0.98788	0.946774	0.732398	-2.47239	0.999999	4.85	0.938653	194	0.874357	0.000582	0.9995	7e-06	0.0945095	0.751952	0.7139	0.944415	0.6705	0.800856	0.328	1.1544	3.595	0.99847	0.708
F663S	664	B	-	0.455083	0.976	0.854562	0.312382	0.210938	-2	27.3	27.3	0.0029	0.995595	0.705583	0.440578	0.964342	0.53828	-7.29969	-0.3397	0.807762	4.80831	0.75356	-13.397	-7.39328	-9.57662	-1	0.79345	0.411266	0.732398	-3.544	0.0773456	3.81	0.8233	155	0.578003	0.000444	0.922208	0.011161	0.315259	0.58651	0.596	0.965004	0.1448	0.838938	0.176	1.33236	3.22	0.995884	0.807
E664Q	665	P	RRD	0.411293	0.9331	0.853808	0.28318	0.168992	2	31	31	0.9815	0.998836	0.728364	0.37388	0.997273	0.68711	-9.43002	-0.2931	0.734917	14.036	0.787799	-12.374	-6.79566	-8.43022	-1.99	0.99158	0.927525	0.732398	-2.75009	1	4.85	0.847883	29	0.92994	0.000542	0.997586	2e-06	0.105424	0.565535	0.8268	0.92093	0.8983	0.740963	0.316	1.02363	4.045	0.996519	0.699
E664D	665	B	-	0.62499	0.9863	0.860554	0.0986673	-0.0114837	2	23.35	23.35	0.0911	0.997622	0.729096	0.432729	0.984221	0.78714	-7.93914	-0.2863	0.734917	5.31276	0.84364	-12.968	-6.9346	-8.0908	-1.96	0.88098	0.520833	0.732398	-2.75009	0.00671435	2.53	0.823302	45	0.9927	0.000314	0.996428	2e-06	0.473438	0.514795	0.781	0.92201	0.6162	0.603559	0.379	0.975525	4.045	0.996004	0.727
V665A	666	B	-	0.318878	0.5447	0.844161	0.144341	-0.0304413	0	24.9	24.9	0.0096	0.970666	0.575156	0.318121	0.97981	0.2001	-1.61292	-0.2224	0.62806	6.38236	0.917626	-7.654	-5.5651	-6.37873	-1.62	0.97977	0.918907	0.732398	-0.967826	0.999994	4.85	0.325299	64	0.837956	0.000451	0.913209	0.030652	0.182215	0.12043	0.6444	0.807438	0.4475	0.566293	0.792	1.1003	1.875	0.994229	NA
V665L	666	B	-	0.290974	0.2366	0.844832	0.0853324	-0.115202	1	16.525	16.525	0.0003	0.711442	0.51305	0.118205	0.971384	0.18009	0.0423798	-0.1206	0.313953	1.56861	0.950502	0.279	-4.90616	-3.43892	-1.62	0.718175	0.246883	0.732398	-0.113187	0.0116132	3.79	0.271787	32	0.497223	0.000175	0.923208	0.030652	0.366263	0.029341	0.248	0.460043	-0.8032	0.194839	0.573	0.607371	0.26	0.962011	0.652
M666I	667	B	-	0.24983	0.3978	0.819268	-0.0268085	-0.276285	1	18.0967	18.0967	0.000333	0.538095	0.445166	0.0677592	0.984384	0.03331	0.917467	-0.1209	0.31192	1.32852	0.953211	-5.451	-2.00361	-2.7494	-0.31	0.816603	0.297602	0.732398	-0.0650657	0.0137201	3.82	0.121114	10	0.464225	0.000159	0.910909	0.00032	0.672948	0.00952767	0.1098	0.148392	-0.9889	0.0836729	0.958667	0.444652	-0.575	0.904196	0.495
M666L	667	B	-	0.38269	0.2336	0.825549	-0.00840705	-0.20842	2	22.6	22.6	0.005	0.701449	0.514422	0.122542	0.918822	0.0857	-0.543678	-0.1908	0.361155	3.02399	0.938842	-3.352	-1.62781	-2.48065	-0.34	0.96701	0.850055	0.732398	-0.298059	0.97473	4.85	0.113975	15	0.69918	0.000291	0.928807	0.00032	0.576701	0.015727	0.2375	0.30883	-0.6739	0.15356	0.946	0.477373	0.55	0.951443	0.49
V667L	668	B	-	0.375444	0.6718	0.836379	0.0948218	-0.101571	1	24	24	0.0087	0.868374	0.533619	0.36091	0.978806	0.17313	-2.20054	-0.2818	0.442008	5.56267	0.888214	-7.423	-4.08822	-7.13045	-0.76	0.96653	0.783393	0.732398	-0.387889	0.943913	4.85	0.388513	32	0.876323	0.000229	0.852015	1.4e-05	0.238115	0.0764145	0.4791	0.682536	-0.1049	0.280164	0.852	0.811241	1.455	0.961329	0.579
D668E	669	B	-	0.364807	0.4492	0.812889	-0.0913003	-0.250588	2	11.19	11.19	0.00155	0.925347	0.516488	0.12939	0.953333	0.12551	-0.438737	-0.2117	0.629044	1.77174	0.891647	-6.196	-2.61574	-4.39799	-0.37	0.127605	0.235793	0.6512	-0.240689	0.00891031	-3.55	0.23801	45	0.562629	0.000179	0.779322	1e-06	0.761525	0.027187	0.3244	0.558257	-0.603	0.125489	0.87	0.969723	1.18	0.95575	0.639
D668G	669	B	-	0.554323	0.6173	0.824704	0.331914	0.238995	-1	31	31	0.909	0.996278	0.648849	0.291351	0.997701	0.60558	-6.54471	-0.3458	0.747833	9.90566	0.808514	-9.82	-5.28087	-6.87348	-0.45	0.98786	0.922837	0.6512	-2.64071	0.999994	4.85	0.472125	94	0.862056	0.000569	0.926707	1e-06	0.0958069	0.333792	0.5241	0.918794	0.1937	0.543368	0.384	1.18504	2.32	0.992599	0.71
E669G	670	B	-	0.42521	0.1751	0.81056	0.0209209	-0.207725	-2	29	29	0.0307	0.888796	0.5046	0.14667	0.997293	0.12658	-2.73164	-0.1439	0.66983	3.81352	0.836501	-9.241	-3.16766	-4.2722	-0.76	0.71925	0.436106	0.6512	-1.63481	0.052564	3.78	0.268346	98	0.522409	0.000445	0.960104	0.010204	0.648127	0.118465	0.3468	0.760674	-0.603	0.23956	0.814	0.923789	0.345	0.944182	0.568
E669K	670	B	-	0.378536	0.1193	0.793252	-0.147133	-0.273276	1	22.9	22.9	0.0005	0.212072	0.470023	0.179469	0.997461	0.09953	0.639714	-0.1402	0.37732	2.14636	0.939754	-6.924	-3.75523	-5.74171	-0.8	0.40921	0.163197	0.6512	-0.479663	0.00492575	2.55	0.208947	56	0.663756	0.000142	0.954705	0.010204	0.964212	0.032149	0.1781	0.59489	-0.8845	0.306763	0.824	0.451099	-0.66	0.845704	0.566
E669Q	670	B	-	0.318183	0.0925	0.787826	-0.083263	-0.357378	2	20.6	20.6	0.0003	0.12978	0.375914	0.099098	0.99576	0.05601	0.490496	0.0084	0.284479	1.11788	0.949899	-0.444	-3.85283	-3.26062	-0.83	0.31471	0.122764	0.6512	-0.0850558	0.00492575	2.55	0.136638	29	0.218494	0.000158	0.928607	0.010204	0.828123	0.010482	0.1105	0.231321	-0.9752	0.0457471	0.886	0.463649	-1.895	0.694183	0.477
V670L	671	B	-	0.502948	0.4744	0.807305	0.0571005	-0.155755	1	23.6	23.6	0.015	0.834123	0.509395	0.0963956	0.961664	0.36625	-1.05154	-0.1942	0.429476	3.57718	0.931898	-8.631	-3.09616	-6.20425	-0.41	0.95871	0.665068	0.6512	-0.258504	0.999327	3.82	0.194682	32	0.623302	0.000218	0.850515	0.000645	0.75737	0.024918	0.3411	0.760579	-0.415	0.253116	0.878	0.811241	1.735	0.959123	0.528
V670M	671	B	-	0.54213	0.3316	0.790526	0.0149443	-0.21631	1	24.1	24.1	0.0169	0.906904	0.51815	0.302414	0.996485	0.33728	-1.7844	-0.2894	0.452974	4.5005	0.886518	-8.128	-4.35265	-8.11436	-0.44	0.95293	0.647607	0.6512	-0.363829	0.999327	3.82	0.192696	21	0.581298	0.000327	0.909209	0.000645	0.973582	0.066726	0.3973	0.798134	-0.246	0.236349	0.896	1.02852	2.015	0.955804	0.473
T671A	672	B	-	0.55169	0.0645	0.791599	-0.208684	-0.537537	0	15.75	15.75	0.0009	0.504462	0.420341	0.0506286	0.757458	0.12572	0.0128727	-0.0581	0.298805	0.654152	1.0689	-8.506	-3.12515	-2.10316	-0.43	0.23549	0.034406	0.6512	-0.0266878	0.0171672	0.317	0.0677664	58	0.110754	0.000147	0.543646	0.023924	0.822987	0.026234	0.1127	0.109133	-0.9669	0.0891518	0.816	0.301732	-0.345	0.778295	0.419
P672Q	673	B	-	0.400016	0.2421	0.778035	0.0489724	-0.167431	-1	24	24	0.0068	0.992976	0.493138	0.217169	0.980487	0.63188	-1.74381	-0.2292	0.664425	4.73228	0.909104	-9.219	-4.66186	-7.12857	-0.34	0.97985	0.897544	0.6512	-0.628998	0.999305	4.85	0.196308	76	0.621474	0.000472	0.90121	0.001517	0.311094	0.028047	0.3403	0.675407	-0.5198	0.500159	0.934	0.863879	1.585	0.976903	0.484
P672S	673	B	-	0.326311	0.1182	0.782049	-0.0780432	-0.253026	-1	23.1	23.1	0.0062	0.541264	0.486642	0.106399	0.952677	0.57213	-1.52044	-0.1777	0.729412	2.94251	0.957911	-10.163	-3.61948	-5.82521	-0.24	0.9031	0.552316	0.6512	-0.251473	0.946331	4.85	0.210426	74	0.468974	0.000186	0.938606	0.001517	0.480989	0.019024	0.3044	0.4042	-0.4681	0.251236	0.968	0.512335	0.91	0.971463	0.436
F673S	674	B	-	0.454091	0.8804	0.770676	0.418558	0.363453	-2	29.7	29.7	0.0476	0.995717	0.612319	0.200234	0.995191	0.89038	-5.27581	-0.4199	0.761765	6.28925	0.811475	-12.342	-1.14274	-8.9715	-4.15	0.96141	0.784258	0.6512	-1.33115	0.955858	4.85	0.398436	155	0.821223	0.000564	0.861414	1e-06	0.317622	0.421942	0.9307	0.888954	1.0735	0.94785	0.432	1.38305	2.85	0.996611	0.396
T675K	676	B	-	0.571501	0.753	0.79705	0.411952	0.353964	-1	26.2	26.2	0.5658	0.995643	0.648996	0.417494	0.986609	0.63309	-5.8535	-0.3843	0.81436	11.1496	0.787663	-14.537	-3.80142	-13.702	-4.32	0.98305	0.939887	0.6512	-1.94506	1	5.02	0.408422	78	0.945165	0.00051	0.940106	1e-06	0.0783772	0.805199	0.957	0.913363	1.0996	0.893558	0.29	1.13247	2.475	0.99636	0.577
Q677R	678	B	-	0.421005	0.1279	0.801415	-0.00308232	-0.242204	1	23.5	23.5	0.0108	0.544605	0.523995	0.137352	0.979027	0.08458	-1.91597	-0.1815	0.483186	4.91377	0.922096	-9.799	-3.1078	-7.00137	-0.59	0.93592	0.747534	0.6512	-0.996799	0.969173	5.02	0.167483	43	0.787474	0.000368	0.917608	0.002194	0.139113	0.071622	0.3765	0.623832	-0.0477	0.216954	0.864	0.421792	1.7	0.954882	0.595
A678T	679	B	-	0.259896	0.1477	0.777908	-0.181487	-0.342104	0	22.6	22.6	0.0005	0.278402	0.510768	0.206359	0.90313	0.30196	-2.11551	-0.1037	0.378638	1.76266	0.919287	-7.607	-3.41006	-5.71368	-0.73	0.82575	0.241282	0.6512	-0.332948	0.00237584	-0.0455	0.128889	58	0.422059	0.000152	0.876612	0.077731	0.962313	0.050532	0.3056	0.38702	-0.5327	0.319053	0.806	0.923789	1.51	0.916582	0.574
T679N	680	B	-	0.439318	0.3159	0.824397	0.0149053	-0.216366	0	24.2	24.2	0.0216	0.960277	0.635164	0.284651	0.99004	0.17407	-4.88459	-0.1353	0.699803	6.64636	0.846588	-10.455	-4.02733	-9.30488	-0.85	0.93308	0.717128	0.6512	-1.10822	0.999784	5.02	0.27153	65	0.764383	0.00026	0.943106	0.987832	0.138754	0.097298	0.6387	0.817622	0.0168	0.556414	0.708	1.08711	2.28	0.989313	0.643
H680P	681	B	-	0.287698	0.8045	0.842038	0.313661	0.212776	-2	27.3	27.3	0.8228	0.999344	0.583776	0.319171	0.976631	0.74742	-6.20053	-0.4509	0.805794	8.72188	0.766355	-15.56	-3.8143	-11.2214	-0.84	0.98693	0.973112	0.6512	-3.65066	0.999997	5.02	0.865275	77	0.92578	0.000575	0.979402	1e-06	0.0631562	0.435907	0.5578	0.973563	0.2017	0.764367	0.232	1.30036	2.44	0.991542	0.848
H680R	681	B	-	0.297454	0.9019	0.831306	0.262299	0.138998	0	26	26	0.8641	0.998791	0.694429	0.199652	0.991135	0.64701	-3.95455	-0.324	0.770069	11.0247	0.797879	-12.564	-3.5595	-10.4387	-0.82	0.9856	0.936973	0.6512	-3.22481	0.999997	5.02	0.601081	29	0.901007	0.000573	0.970703	1e-06	0.104327	0.431824	0.6483	0.945365	0.499	0.678277	0.234	1.13761	3.595	0.996133	0.833
H680Y	681	B	-	0.419676	0.6084	0.826258	0.181913	0.0235289	2	23.9	23.9	0.0778	0.985558	0.591059	0.171679	0.993574	0.56985	-3.1786	-0.2594	0.73477	8.51893	0.871201	-10.665	-4.53458	-9.56376	-0.78	0.97811	0.936125	0.6512	-1.24994	1	5.02	0.427022	83	0.98292	0.000494	0.979502	1e-06	0.210085	0.118118	0.5798	0.858786	0.104	0.413293	0.526	1.10782	2.555	0.992847	0.675
R682G	683	P	CCD	0.492941	0.9768	0.869436	0.34865	0.263035	-2	24.8	24.8	0.079	0.998344	0.715235	0.365841	0.995776	0.82327	-8.01754	-0.4358	0.83729	5.2176	0.742305	-14.542	-6.07562	-10.0913	-0.52	0.88373	0.682434	0.6512	-4.36381	0.00406063	1.41	0.846702	125	0.838838	0.000457	0.994251	5e-06	0.0630957	0.481726	0.597	0.957601	0.3891	0.888163	0.178	1.17131	3.875	0.998033	0.81
R682Q	683	B	-	0.338488	0.7277	0.825986	0.225414	0.0860154	1	33	33	0.8746	0.998715	0.551551	0.404199	0.998996	0.60122	-7.49663	-0.3752	0.80677	9.96766	0.785016	-14.144	-5.14505	-9.8371	-0.5	0.98814	0.926144	0.6512	-3.22068	1	5.02	0.575406	43	0.926585	0.00056	0.997045	5e-06	0.0358524	0.236638	0.5219	0.859948	0.0882	0.824085	0.444	1.10581	2.045	0.995912	NA
R682W	683	B	-	0.534205	0.8716	0.84072	0.150501	0.160555	-3	25.7	25.7	0.171	0.998267	0.712305	0.397886	0.998498	0.62717	-8.73172	-0.4182	0.837807	5.22248	0.749982	-15.253	-7.99998	-10.5847	-0.46	0.85057	0.786614	0.6512	-4.20466	0.00406063	1.41	0.724118	101	0.886594	0.00052	0.997794	5e-06	0.185251	0.388114	0.551	0.944193	0.3001	0.78784	0.224	1.04844	3.875	0.997165	0.805
G684R	685	B	-	0.443965	0.9925	0.852335	0.54616	0.546744	-2	29.6	29.6	0.8844	0.999878	0.701381	0.674118	0.998878	0.89838	-8.45431	-0.4602	0.839928	14.646	0.752031	-15.242	-11.1547	-14.1335	-5.55	0.99055	0.94605	0.6512	-4.78421	1	5.02	0.922595	125	0.962331	0.000551	0.997023	2e-06	0.0233956	0.9116	0.9824	0.989333	1.0491	0.939103	0.106	1.12801	4.055	0.998	0.958
G684S	685	B	-	0.406036	0.8734	0.847569	0.445751	0.402514	0	32	32	0.7895	0.999292	0.701272	0.551155	0.997957	0.77117	-8.54115	-0.3895	0.804624	14.651	0.779491	-15.637	-8.8438	-13.6092	-5.54	0.98814	0.944401	0.6512	-4.78421	1	5.02	0.686588	56	0.994896	0.000555	0.996534	2e-06	0.0345548	0.909984	0.9824	0.983713	1.0491	0.927688	0.104	1.02607	4.055	0.996774	0.933
W685C	686	B	-	0.42578	0.9932	0.854789	0.367077	0.289504	-2	32	32	0.9067	0.99985	0.756008	0.400082	0.989078	0.9638	-5.59307	-0.5125	0.844928	14.5823	0.724884	-13.043	-6.68986	-9.27255	-0.87	0.99009	0.948637	0.6512	-4.14211	1	5.02	0.841501	215	0.832162	0.000585	0.981452	3e-06	0.0630044	0.603778	0.695	0.968299	0.6264	0.757686	0.218	1.31191	3.7	0.998281	0.9
A686V	687	B	-	0.477985	0.9086	0.854021	0.264713	0.142465	0	26.5	26.5	0.159825	0.994759	0.729936	0.381508	0.998591	0.47303	-4.16862	-0.3064	0.788817	11.063	0.82191	-12.346	-5.73251	-6.9374	-1.37	0.96573	0.814485	0.6512	-3.10599	1	5.02	0.579064	64	0.984421	0.000416	0.993376	3e-06	0.173923	0.604851	0.761	0.950638	0.7448	0.87065	0.208	1.02585	3.35	0.99618	0.79
L687F	688	B	-	0.359258	0.2599	0.840523	-0.0292576	-0.279803	0	22.8	22.8	0.0025	0.628832	0.519453	0.213593	0.997812	0.08386	-0.872911	-0.209	0.388659	4.12029	0.930705	-8.535	-5.42242	-8.55369	-0.44	0.65171	0.207241	0.6512	-0.537137	0.0813347	3.99	0.136385	22	0.343194	0.000289	0.872813	0.06915	0.713412	0.046581	0.3125	0.668669	-0.6168	0.168038	0.87	0.559988	1.735	0.953246	0.648
L687P	688	B	-	0.348813	0.6612	0.855536	0.212854	0.0679737	-3	24.9	24.9	0.031	0.641462	0.518992	0.347665	0.995563	0.36313	-1.35975	-0.3589	0.444148	4.32692	0.838051	-7.239	-6.27079	-8.30871	-0.43	0.82839	0.483602	0.6512	-1.9199	0.0261344	4.01	0.721142	98	0.491673	0.000227	0.920308	0.06915	0.225715	0.120192	0.3454	0.853843	-0.4728	0.334704	0.498	1.28103	1.735	0.987572	0.708
L687V	688	B	-	0.529122	0.1321	0.839001	-0.12069	-0.310509	1	22.6	22.6	0.0022	0.515066	0.50314	0.19822	0.994181	0.09865	-1.43633	-0.1859	0.339168	3.16642	0.877753	-8.287	-3.6082	-4.9116	-0.42	0.7575	0.341395	0.6512	-1.33893	0.0813347	3.99	0.115955	32	0.261286	0.000155	0.947705	0.06915	0.9204	0.035096	0.2237	0.341916	-0.8462	0.0578953	0.914	0.80756	1.04	0.926674	0.515
T688A	689	B	-	0.451915	0.1087	0.826136	-0.0385696	-0.293179	0	25.6	25.6	0.0592	0.958648	0.512419	0.114398	0.982637	0.08539	-2.22171	-0.1935	0.669187	4.13556	1.02521	-5.059	-3.06765	-8.0615	-0.37	0.9258	0.451881	0.6512	-0.108616	0.633775	5.02	0.0911866	58	0.783501	0.000372	0.805019	6.8e-05	0.126995	0.021136	0.3286	0.370498	-0.6378	0.183049	0.958	0.623199	1.535	0.978787	0.413
E689G	690	B	-	0.593917	0.1798	0.807428	0.046258	-0.17133	-2	28	28	0.0642	0.98306	0.5305	0.140924	0.997948	0.11481	-2.42697	-0.209	0.653106	5.45923	0.801896	-5.512	-4.21652	-5.21433	-0.73	0.91714	0.670299	0.6512	-0.618737	0.97391	5.02	0.369068	98	0.581783	0.00023	0.876612	2e-06	0.385796	0.149987	0.4396	0.714236	-0.1065	0.326704	0.802	1.073	2.005	0.993739	0.458
E689K	690	B	-	0.540301	0.144	0.793725	-0.156833	-0.198628	1	24.4	24.4	0.0034	0.762511	0.531493	0.176733	0.998805	0.11837	-0.514468	-0.273	0.420696	4.59865	0.916294	-8.353	-4.10789	-6.52921	-0.73	0.95215	0.635647	0.6512	-0.311327	0.956999	5.02	0.325798	56	0.666904	0.00021	0.941006	2e-06	0.783854	0.031304	0.3996	0.539434	-0.3953	0.373052	0.88	0.637939	1.145	0.993107	NA
E689Q	690	B	-	0.715231	0.1452	0.78886	-0.0112352	-0.253915	2	24.4	24.4	0.0359	0.960699	0.529528	0.187065	0.997459	0.07152	-2.24487	-0.1506	0.392817	5.31856	0.865949	-5.911	-4.10795	-5.04033	-0.75	0.96208	0.731228	0.6512	-0.205652	0.956999	5.02	0.199541	29	0.597525	0.000236	0.910209	2e-06	0.449636	0.03631	0.4646	0.581834	-0.006	0.245913	0.87	1.00698	2.07	0.992443	0.392
G690D	691	B	-	0.56808	0.7595	0.816835	0.197625	0.0460977	-1	28.5	28.5	0.9459	0.998336	0.639384	0.442953	0.997588	0.77081	-7.17617	-0.442	0.836155	12.1247	0.763532	-6.971	-4.36829	-11.2197	-0.41	0.98942	0.946626	0.6512	-3.25679	1	5.02	0.794953	94	0.764359	0.000554	0.994585	2e-06	0.0683887	0.429122	0.5484	0.909973	0.2251	0.673935	0.5	1.17962	3.23	0.996844	0.652
G690S	691	B	-	0.543083	0.4317	0.808064	-0.0201603	-0.0845884	0	29.1	29.1	0.8003	0.996547	0.581214	0.352941	0.997929	0.70292	-5.26356	-0.3876	0.83165	10.7252	0.787615	-10.473	-3.50865	-7.99148	-0.32	0.98942	0.946626	0.6512	-1.15296	1	5.02	0.390419	56	0.754873	0.000539	0.996534	2e-06	0.304107	0.264413	0.5064	0.829162	0.0778	0.36171	0.714	1.02607	2.425	0.995609	0.623
T692A	693	B	-	0.287247	0.0635	0.823905	-0.21676	-0.256989	0	19	19	0.0003	0.0158358	0.356653	0.0907159	0.854416	0.03994	-0.328346	-0.1724	0.273575	0.726009	1.08421	-1.326	-2.8477	-1.02441	-3.98	0.81674	0.257864	0.6512	-0.106962	0.0306284	3.99	0.0821961	58	0.601013	0.000164	0.783222	4e-06	0.974708	0.028901	0.4237	0.089782	-0.3934	0.244393	0.75	0.298534	-1.22	0.917648	0.421
T692I	693	B	-	0.314669	0.1634	0.822343	0.0551321	-0.158583	-1	18.76	18.76	0.0017	0.484414	0.476523	0.167582	0.895274	0.14325	-0.355792	-0.2885	0.408377	1.24519	1.06899	-8.086	-3.80124	-6.11407	-4.08	0.82699	0.298537	0.6512	-0.270693	0.0108973	2.86	0.152273	89	0.67797	0.000183	0.916908	4e-06	0.586893	0.106505	0.6644	0.302434	-0.1066	0.31183	0.702	0.341414	0.935	0.977656	0.456
T692N	693	B	-	0.248309	0.1167	0.823339	-0.00595124	-0.246325	0	17.23	17.23	0.0025	0.268521	0.440378	0.184881	0.850554	0.06222	-1.15305	-0.2343	0.35167	0.905126	1.08543	-5.014	-4.2804	-6.10734	-4.05	0.83078	0.408441	0.6512	-0.224789	0.0108973	2.86	0.153113	65	0.47878	0.000185	0.829117	4e-06	0.301406	0.07457	0.6195	0.246433	-0.3233	0.282878	0.684	0.346734	0.735	0.959401	0.532
T692S	693	B	-	0.297795	0.0628	0.823524	-0.0597857	-0.323655	1	14.83	14.83	0.0002	0.0731579	0.348804	0.00178109	0.806586	0.04624	0.742561	-0.1136	0.271207	0.550736	1.08544	2.022	-3.20657	-0.850378	-3.94	0.55652	0.197852	0.6512	-0.00363051	0.0207628	3.425	0.0770141	58	0.574009	0.000159	0.735226	4e-06	0.593052	0.079207	0.38305	0.123137	-0.5113	0.224947	0.693	0.273555	-1.415	0.892617	0.543
P693H	694	B	-	0.384702	0.9235	0.83168	0.293611	0.183975	-2	26.2	26.2	0.66	0.998349	0.640181	0.343064	0.9961	0.69653	-5.20998	-0.3664	0.826785	10.2789	0.760437	-11.759	-4.92748	-10.7072	-4.23	0.98526	0.924073	0.6512	-2.05952	1	5.02	0.268674	77	0.918913	0.000558	0.987301	2e-06	0.0629159	0.584366	0.9543	0.918062	1.0807	0.695165	0.456	1.10782	2.945	0.99879	0.619
Y694S	695	B	-	0.481857	0.2237	0.816832	0.138493	-0.0388409	-2	27.8	27.8	0.091	0.987772	0.623811	0.239668	0.977109	0.38289	-1.26962	-0.4548	0.767955	8.17931	0.81663	-11.923	-3.02114	-11.8526	-0.74	0.974	0.916821	0.6512	-0.735216	0.999997	5.02	0.571806	144	0.473106	0.000558	0.942806	7e-06	0.071351	0.254138	0.5826	0.877235	0.2425	0.627447	0.546	1.06314	2.355	0.996449	0.617
P695A	696	B	-	0.529337	0.2509	0.814423	0.0942868	-0.10234	-1	25	25	0.4242	0.998408	0.650031	0.199977	0.995456	0.37363	-7.42406	-0.3277	0.797608	9.57239	0.831236	-13.981	-3.93276	-8.66156	-0.91	0.98609	0.916062	0.775728	-1.06391	1	5.02	0.262541	27	0.814696	0.000518	0.991718	2e-06	0.121503	0.246493	0.6139	0.789022	0.2595	0.557473	0.74	1.00986	3.09	0.992205	0.583
P695R	696	B	-	0.468907	0.4806	0.817203	0.212951	0.0681132	-2	26.3	26.3	0.6684	0.993407	0.690221	0.250136	0.99715	0.77593	-7.10001	-0.3975	0.830534	10.5544	0.773974	-15.987	-4.04727	-11.0025	-0.86	0.98609	0.934525	0.775728	-3.8215	1	5.02	0.481886	103	0.897021	0.000566	0.990301	2e-06	0.0563508	0.511825	0.6486	0.915365	0.4559	0.617586	0.39	1.05832	3.44	0.996345	NA
P695T	696	B	-	0.463965	0.3508	0.811435	0.119873	-0.0655869	-1	25.3	25.3	0.2705	0.999102	0.68828	0.193507	0.996334	0.65506	-5.73595	-0.3395	0.771914	10.9662	0.799673	-15.393	-4.41983	-9.75175	-0.92	0.98526	0.918008	0.775728	-1.21646	1	5.02	0.397302	38	0.911364	0.000543	0.967103	2e-06	0.0938865	0.606227	0.6486	0.897732	0.4559	0.756283	0.646	1.08781	3.09	0.994691	0.579
G696R	697	B	-	0.229453	0.4705	0.799747	0.143952	-0.0310007	-2	30.35	30.35	0.1009	0.998158	0.566754	0.256864	0.998841	0.73536	-2.67456	-0.435	0.754113	8.97432	0.849172	-12.937	-4.35396	-11.8181	-0.44	0.990485	0.947419	0.775728	-1.18605	1	5.02	0.410145	125	0.593778	0.000565	0.985301	2e-06	0.0461012	0.292713	0.4854	0.881188	0.01	0.552539	0.589	1.12598	2.225	0.995632	0.537
G696W	697	B	-	0.299117	0.5757	0.793327	0.0629823	0.0342212	-2	31	31	0.86	0.974331	0.662076	0.210707	0.989753	0.77723	-5.68674	-0.4561	0.806573	10.646	0.750392	-15.465	-4.46765	-13.8524	-0.76	0.99088	0.95351	0.775728	-3.5363	1	5.02	0.370229	184	0.689907	0.000575	0.990268	2e-06	0.152606	0.517125	0.639	0.895372	0.4216	0.734519	0.594	1.11931	3.12	0.99703	0.556
A697T	698	B	-	0.280676	0.1782	0.784676	-0.0278507	-0.277782	0	28	28	0.3103	0.898399	0.53025	0.171437	0.974673	0.62475	-4.31791	-0.2776	0.455191	5.13714	0.995773	-6.027	-3.86059	-6.23373	-0.73	0.98939	0.889925	0.775728	-0.931025	1	5.02	0.164626	58	0.681005	0.000515	0.965703	0.001938	0.123822	0.158605	0.4087	0.424018	-0.169	0.234401	0.806	0.783303	1.355	0.979455	0.38
A697V	698	B	-	0.27366	0.2924	0.790564	-0.0394635	-0.294463	0	25.5	25.5	0.01845	0.964259	0.530742	0.160548	0.955975	0.72985	-2.94525	-0.2746	0.612247	3.60404	1.03276	-6.73	-3.8043	-6.74372	-0.74	0.91102	0.239484	0.775728	-0.972982	0.889572	3.99	0.242751	64	0.718221	0.000512	0.954605	0.001938	0.234247	0.405935	0.4564	0.49514	-0.0336	0.144765	0.776	0.796375	1.355	0.979889	0.409
G698R	699	B	-	0.408653	0.7158	0.81292	0.284075	0.170278	-2	29.7	29.7	0.9038	0.999736	0.69909	0.39415	0.998873	0.88531	-8.13584	-0.4583	0.771387	12.814	0.768043	-12.534	-3.52384	-11.3667	-1.01	0.99155	0.948213	0.775728	-3.57184	1	5.02	0.458933	125	0.88719	0.000572	0.9949	2e-06	0.0298578	0.539099	0.6992	0.887495	0.5773	0.749595	0.428	1.12801	3.515	0.997376	0.625
G698S	699	B	-	0.470102	0.2341	0.807137	0.232391	0.096037	0	29.1	29.1	0.7751	0.996937	0.700438	0.360337	0.997973	0.85835	-7.24153	-0.3876	0.816501	12.8096	0.7923	-12.3	-4.08376	-10.5239	-0.94	0.98942	0.94637	0.775728	-3.38361	1	5.02	0.252235	56	0.856074	0.000558	0.994181	2e-06	0.17512	0.441651	0.6582	0.84622	0.4903	0.5367	0.586	1.02607	3.515	0.997389	0.447
E699K	700	B	-	0.378093	0.3654	0.820479	0.0437985	-0.159377	1	26.3	26.3	0.0556	0.948856	0.570898	0.184526	0.999092	0.44955	-2.72697	-0.3287	0.660731	10.1661	0.887149	-8.497	-4.34644	-8.76394	-0.36	0.98942	0.934758	0.775728	-1.31305	1	5.02	0.382331	56	0.758779	0.00045	0.987268	2e-06	0.331908	0.094352	0.4889	0.671417	-0.0287	0.577454	0.894	1.08903	2.67	0.992158	0.439
G703C	704	B	-	0.264688	0.1549	0.813051	0.17351	0.011459	-3	25.5	25.5	0.2515	0.995196	0.569645	0.282215	0.994567	0.80751	-0.493792	-0.2877	0.722252	7.61532	0.870608	-11.024	-4.91204	-9.37757	-0.67	0.98357	0.899415	0.775728	-0.629174	1	5.02	0.514683	159	0.472816	0.000478	0.955604	0.000167	0.058254	0.092507	0.521	0.863772	-0.0612	0.460764	0.6	1.06025	2.58	0.996823	0.586
G703D	704	B	-	0.193118	0.5577	0.82237	0.215497	0.0717707	-1	27.2	27.2	0.653	0.996161	0.530396	0.412791	0.997153	0.76134	-5.69628	-0.3641	0.79892	7.56872	0.835597	-13.043	-4.04602	-11.4042	-0.72	0.97736	0.946637	0.775728	-3.04596	0.999645	5.02	0.598628	94	0.64612	0.000518	0.987901	0.000167	0.0490973	0.053074	0.4406	0.847848	-0.1388	0.327781	0.66	1.1782	1.81	0.996778	0.531
G703S	704	B	-	0.221207	0.0967	0.812886	-0.0573188	-0.137964	0	25	25	0.0211	0.701192	0.528772	0.213415	0.998	0.61386	-1.22824	-0.2159	0.717271	7.04065	0.922536	-8.992	-3.73203	-7.28135	-0.7	0.97946	0.875434	0.775728	-0.354777	1	5.02	0.241024	56	0.698068	0.00029	0.969303	0.000167	0.326413	0.053415	0.4874	0.716528	-0.0985	0.638051	0.864	0.979752	1.98	0.994663	0.451
N704I	705	B	-	0.219954	0.6085	0.827936	0.118023	-0.068244	-3	27.7	27.7	0.093325	0.999298	0.553158	0.184534	0.989571	0.76441	-3.22979	-0.3734	0.762355	7.96351	0.831191	-13.579	-2.30257	-10.6799	-0.53	0.98781	0.932598	0.775728	-1.97024	0.999997	5.02	0.67833	149	0.744915	0.000566	0.977202	1e-06	0.139046	0.212776	0.4973	0.858559	0.0126	0.450091	0.772	1.14861	2.66	0.996799	0.549
N704S	705	B	-	0.235345	0.1575	0.828772	-0.0552839	-0.317188	1	25.7	25.7	0.037	0.970823	0.515546	0.145794	0.984875	0.47954	-3.94941	-0.293	0.723938	7.16175	0.869735	-9.495	-2.50131	-7.66129	-0.38	0.98771	0.935065	0.775728	-1.43642	0.999997	5.02	0.251958	46	0.915131	0.000385206	0.982202	1e-06	0.470694	0.11048	0.4149	0.607756	-0.1882	0.397801	0.854	0.903027	2.455	0.984427	0.388
G705A	706	B	-	0.311773	0.629	0.843304	0.225655	0.0863617	0	26.8	26.8	0.866	0.999005	0.694116	0.370731	0.997303	0.76631	-7.60449	-0.3837	0.798903	13.5936	0.851355	-8.639	-5.95088	-9.42925	-0.45	0.99155	0.938515	0.775728	-2.13048	1	5.02	0.374599	60	0.796775	0.000552	0.989376	2e-06	0.0827907	0.384568	0.5898	0.91338	0.3804	0.526128	0.386	1.06844	3.825	0.998093	0.745
V706F	707	B	-	0.415533	0.8202	0.846526	0.143614	0.137644	-1	27.8	27.8	0.7809	0.992214	0.708064	0.327667	0.993696	0.81582	-6.11255	-0.4219	0.783817	13.3445	0.794394	-14.297	-4.42208	-12.0276	-0.81	0.99088	0.935006	0.775728	-4.71402	1	5.02	0.690417	50	0.884678	0.000574	0.986601	1.4e-05	0.219911	0.328854	0.6769	0.868934	0.559	0.395184	0.484	1.18931	3.445	0.99899	0.604
V706I	707	B	-	0.351448	0.1356	0.831084	-0.0545167	-0.133318	3	26.3	26.3	0.0784	0.36796	0.580497	0.172482	0.99728	0.17349	-3.09941	-0.2803	0.382439	9.1552	0.882961	-8.717	-3.6167	-7.29746	-0.77	0.98942	0.910516	0.775728	-0.43329	1	5.02	0.0676952	29	0.965523	0.000561	0.973003	1.4e-05	0.838612	0.038487	0.5707	0.564642	0.1343	0.197512	0.898	0.88566	2.345	0.995043	NA
G707S	708	P	RRD	0.224824	0.7096	0.857045	0.26046	0.151842	0	28.7	28.7	0.6879	0.993494	0.736625	0.504866	0.993629	0.88757	-8.1701	-0.3895	0.82451	14.5036	0.779491	-12.733	-7.43385	-10.8372	-1.54	0.98942	0.944135	0.775728	-5.1712	1	5.02	0.613975	56	0.983963	0.00055	0.990601	2e-06	0.249216	0.734587	0.7686	0.952115	0.7725	0.780971	0.198	1.02513	4.06	0.998105	NA
Y711C	712	B	-	0.201204	0.2062	0.846067	0.140002	-0.0366726	-2	24.8	24.8	0.0361	0.993587	0.538324	0.22391	0.995581	0.6866	-1.70725	-0.3892	0.76313	4.54141	0.82498	-9.534	-5.02654	-6.47416	-0.43	0.97003	0.913857	0.775728	-0.500699	0.174029	2.86	0.592238	194	0.541356	0.000455	0.916508	0.002651	0.112381	0.067902	0.3939	0.813939	-0.3885	0.635505	0.562	0.843504	1.435	0.995045	0.588
S712Y	713	B	-	0.310067	0.9734	0.86183	0.295833	0.187167	-2	26	26	0.6885	0.999549	0.740063	0.544551	0.990778	0.78271	-8.14693	-0.3633	0.833305	12.6181	0.748651	-14.877	-10.6341	-14.8509	-1.32	0.98526	0.935065	0.775728	-5.98359	1	5.02	0.902641	144	0.877003	0.00055	0.990738	2e-06	0.038955	0.760857	0.7686	0.963601	0.7725	0.905936	0.164	1.17108	3.995	0.999313	0.799
G714S	715	B	-	0.305999	0.13	0.847871	0.0890596	0.00021	0	25.2	25.2	0.0093	0.766886	0.530409	0.200249	0.997956	0.43591	-3.48863	-0.2615	0.760962	6.05916	0.907941	-8.883	-5.3411	-6.15175	-0.69	0.97312	0.870674	0.775728	-0.469718	0.999822	5.02	0.380743	56	0.715295	0.00042	0.970003	0.001303	0.321627	0.096015	0.466	0.679249	-0.0517	0.551518	0.506	0.969625	1.98	0.998251	0.713
F715S	716	B	-	0.171982	0.9916	0.845094	0.351662	0.267362	-2	29.2	29.2	0.1521	0.999421	0.734013	0.384553	0.996546	0.80719	-6.42946	-0.4075	0.818596	8.88367	0.75426	-12.173	-4.67115	-11.252	-0.97	0.95705	0.789213	0.775728	-4.73387	0.97649	5.02	0.693216	155	0.69276	0.000562	0.978602	5.8e-05	0.0612129	0.477054	0.6673	0.973784	0.5653	0.929529	0.176	1.39058	3.815	0.998852	0.891
L718P	719	B	-	0.242374	0.8827	0.814985	0.348886	0.263374	-3	29.7	29.7	0.7334	0.998684	0.640523	0.445755	0.998327	0.91091	-5.37145	-0.4768	0.7623	8.69568	0.796716	-13.859	-5.39528	-11.761	-0.75	0.99467	0.975824	0.775728	-3.73189	0.999994	4.72	0.749209	98	0.890336	0.000571	0.976502	6e-05	0.0262836	0.468257	0.6039	0.922177	0.3377	0.903621	0.368	1.32499	3.2	0.998156	0.69
H719R	720	B	-	0.316299	0.324	0.819098	0.062987	-0.1473	0	26.2	26.2	0.2578	0.990619	0.496948	0.19473	0.991379	0.47618	-2.90082	-0.2596	0.731641	6.23849	0.921942	-8.149	-1.17206	-6.81721	-0.32	0.99622	0.941741	0.775728	-0.657189	0.999994	4.72	0.334516	29	0.785312	0.000545	0.909209	0.001136	0.0429337	0.049231	0.3442	0.815344	-0.3312	0.649233	0.918	1.13254	1.045	0.993708	0.586
T722A	723	B	-	0.116911	0.0966	0.849991	-0.0149701	-0.25928	0	22.9	22.9	0.0009	0.201722	0.470383	0.153833	0.873833	0.26336	-2.80232	-0.148	0.38846	1.67393	0.925462	-2.313	-3.34416	-1.55107	-0.75	0.96513	0.526243	0.775728	-0.0867939	0.0171132	2.42	0.0748299	58	0.659844	0.000224	0.855114	0.00782	0.594024	0.036394	0.1893	0.484973	-0.7778	0.207238	0.894	0.400366	0.775	0.961371	0.395
T722S	723	B	-	0.115764	0.1171	0.851423	-0.106528	-0.390797	1	19.92	19.92	0.0001	0.467237	0.401982	0.0483882	0.904639	0.1651	-0.770953	-0.0849	0.282064	1.15049	0.943083	1.721	-2.6969	1.20418	-0.76	0.68677	0.152588	0.775728	-0.108944	0.0171132	2.42	0.0569619	58	0.466923	0.000272	0.833717	0.00782	0.606089	0.011433	0.1243	0.190733	-0.9322	0.136506	0.9	0.371157	-0.75	0.904226	0.343
H724Q	725	B	-	0.184661	0.1655	0.792504	-0.227722	-0.474121	0	0.3125	0.3125	0.0001	0.343822	0.568139	0.141408	0.951003	0.43669	-1.89216	-0.0927	0.377625	0.973148	0.918884	-5.469	-3.43266	-3.30096	-0.74	0.120175	0.234524	0.562547	-0.576589	0.034998	-4.36	0.216589	24	0.409093	5.23e-05	0.937806	0.610988	0.600461	0.108141	0.386	0.41488	-0.5938	0.195773	0.743	0.872656	2.25	0.965913	0.569
H724R	725	B	-	0.193713	0.0754	0.801969	-0.146759	-0.448585	0	16.02	16.02	0.0002	0.128755	0.446715	0.0518066	0.979257	0.3527	-1.12621	-0.0537	0.277172	1.08816	0.954596	-3.054	-2.77322	4.91653	-0.71	0.56858	0.116466	0.562547	-0.0523942	0.408856	3.5	0.260746	29	0.0810854	0.000265	0.828317	0.610988	0.151417	0.022468	0.1298	0.103162	-0.8124	0.0851986	0.854	0.381243	0.11	0.879533	0.578
V725M	726	B	-	0.322537	0.1514	0.780254	-0.185642	-0.26777	1	24.2	24.2	0.0146	0.5567	0.518768	0.268244	0.994584	0.38031	-2.42839	-0.3034	0.467523	5.09548	0.806432	-3.761	-4.49098	-7.92845	-0.41	0.97546	0.636641	0.562547	-0.560217	0.899015	4.58	0.169103	21	0.531021	0.000468	0.921408	1.4e-05	0.895211	0.109764	0.4096	0.59809	-0.2191	0.209709	0.646	1.0264	1.8	0.980334	NA
A726T	727	B	-	0.522001	0.1164	0.788128	-0.120943	-0.411503	0	22.4	22.4	0.0003	0.770005	0.511106	0.276108	0.994263	0.34246	-4.20892	-0.0986	0.42277	3.11559	0.908667	-8.242	-3.60784	-8.36041	-0.37	0.96631	0.548973	0.562547	-0.451829	0.0271917	3.54	0.116754	58	0.488359	0.000148	0.907309	0.015341	0.737604	0.073288	0.3425	0.35818	-0.2768	0.157922	0.892	0.83565	1.59	0.973796	0.272
R727C	728	B	-	0.5585	0.1553	0.826344	-0.00645688	-0.0655234	-3	23.7	23.7	0.2736	0.843275	0.688831	0.199139	0.998141	0.70144	-2.7972	-0.3943	0.787373	5.62672	0.833062	-10.45	-4.74897	-9.08807	-0.89	0.95173	0.666404	0.562547	-0.834798	0.107887	3.49	0.401268	180	0.742234	0.000494	0.961204	2e-06	0.81195	0.458954	0.6058	0.926795	0.3518	0.468694	0.378	1.20624	2.11	0.997605	0.7
R727H	728	B	-	0.289956	0.1204	0.808686	-0.0868537	-0.186689	0	24.5	24.5	0.0926	0.988909	0.627577	0.187117	0.998572	0.54336	-3.91254	-0.3552	0.684439	6.65421	0.911103	-9.056	-3.79035	-7.8586	-0.87	0.98163	0.862671	0.562547	-0.912039	0.999152	4.58	0.183036	29	0.647108	0.000418	0.953205	2e-06	0.647544	0.150687	0.5873	0.626017	0.2511	0.441667	0.53	1.11931	2.455	0.993463	NA
R727S	728	B	-	0.364855	0.6637	0.828583	0.0966447	-0.0989531	-1	23.8	23.8	0.012	0.990494	0.576132	0.176826	0.990004	0.73671	-5.47992	-0.3101	0.720298	4.67246	0.898821	-9.895	-3.55457	-9.79923	-0.85	0.90405	0.414468	0.562547	-0.707101	0.107887	3.49	0.332445	110	0.897663	0.00021	0.852615	2e-06	0.602438	0.198486	0.5119	0.791925	0.0721	0.480703	0.528	1.09232	2.38	0.996832	0.547
T730A	731	B	-	0.464836	0.0603	0.800299	-0.26966	-0.52827	0	14.14	14.14	0.0005	0.127094	0.341176	0.0618393	0.979864	0.0982	0.540725	-0.0623	0.267812	0.718828	0.956949	-3.357	-3.34517	-2.97333	-0.34	0.37449	0.16432	0.706548	-0.0228053	0.0953165	3.5	0.0742598	58	0.176184	0.000166	0.647135	0.000157	0.975018	0.023873	0.0692	0.0365405	-0.9367	0.0442618	0.928	0.309683	-1	0.734764	0.305
T730S	731	B	-	0.408763	0.079	0.797235	-0.145879	-0.447323	1	13.94	13.94	0.0008	0.618356	0.387206	0.095738	0.976511	0.09228	1.31807	-0.0353	0.271812	1.24072	0.943527	-0.927	-3.18131	-1.22097	-0.31	0.7501	0.542376	0.706548	-0.131996	0.546648	4.04	0.0518597	58	0.395127	0.000159	0.567543	0.000157	0.624704	0.0231935	0.1006	0.0610968	-0.92805	0.118928	0.958	0.316271	-1	0.866242	0.306
S731F	732	B	-	0.482017	0.3878	0.817942	0.0135478	-0.218316	-2	24.9	24.9	0.079125	0.983343	0.552016	0.173537	0.996049	0.70398	-4.18364	-0.2588	0.718685	4.35069	0.777046	-7.924	-3.80722	-9.54459	-0.87	0.98362	0.670929	0.706548	-1.34797	0.647047	2.4	0.264868	155	0.611827	0.000493	0.974103	6e-06	0.475364	0.260442	0.4871	0.624187	-0.0574	0.440783	0.772	1.07103	2.205	0.985153	0.467
S731Y	732	B	-	0.456891	0.3662	0.81591	-0.00934228	-0.251196	-2	24.4	24.4	0.0242	0.981532	0.629335	0.0884937	0.988069	0.61323	-2.90239	-0.1724	0.761466	4.01021	0.853797	-8.25	-3.54739	-10.2024	-0.87	0.98149	0.663857	0.706548	-0.418545	0.647047	2.4	0.26415	144	0.52992	0.000456	0.892211	6e-06	0.403867	0.186395	0.5379	0.432583	0.0572	0.323382	0.776	1.10527	2.44	0.985976	0.45
P732L	733	B	-	0.355575	0.0932	0.778744	-0.130232	-0.227874	-3	22.8	22.8	0.001775	0.456271	0.510528	0.165421	0.997756	0.18565	-1.1616	-0.3052	0.65475	3.42204	0.894089	-9.748	-3.866	-8.08722	-0.44	0.89509	0.33513	0.706548	-0.448674	0.253629	4.58	0.171191	98	0.474876	0.000238	0.935006	0.001726	0.738381	0.046081	0.3447	0.309471	-0.5393	0.34577	0.77	0.514436	1.91	0.97294	NA
P732R	733	B	-	0.389467	0.1214	0.781173	0.0282732	-0.197164	-2	23.7	23.7	0.0092	0.979824	0.553442	0.17916	0.99558	0.30846	-3.00083	-0.3263	0.693002	5.02206	0.872099	-8.805	-3.74132	-9.31897	-0.44	0.95214	0.393878	0.706548	-0.898621	0.253629	4.58	0.177831	103	0.225815	0.000345	0.891811	0.001726	0.146777	0.070504	0.3769	0.745327	-0.2446	0.407317	0.704	1.03229	2.11	0.985944	0.598
G733R	734	B	-	0.295857	0.1505	0.780121	0.0185581	-0.211119	-2	24.35	24.35	0.0164	0.814575	0.515729	0.226597	0.998335	0.18432	-3.78137	-0.3055	0.423896	4.45824	0.870002	-10.451	-4.10361	-5.07858	-0.37	0.73234	0.286807	0.706548	-0.557005	0.187652	4.58	0.150718	125	0.225432	0.000232	0.975302	0.006324	0.21106	0.0568275	0.3066	0.458088	-0.7535	0.163474	0.925	0.938401	1.24	0.953588	0.459
Q734K	735	B	-	0.284224	0.1383	0.789167	-0.0963134	-0.194596	1	23.7	23.7	0.0033	0.8733	0.588911	0.196985	0.961888	0.12358	-3.49054	-0.2315	0.650804	5.85185	0.889284	-11.065	-3.36078	-8.19817	-0.53	0.98321	0.810581	0.706548	-1.62222	0.99589	4.37	0.235671	53	0.77839	0.000333	0.938606	0.095891	0.808299	0.107357	0.5283	0.535125	0.0334	0.251147	0.706	1.0337	2.675	0.976381	0.715
Q734L	735	B	-	0.25066	0.1723	0.791259	0.0379841	-0.183215	-2	26	26	0.006175	0.893424	0.526521	0.151186	0.971808	0.17337	-2.29544	-0.2172	0.715405	4.11283	0.946591	-12.242	-3.48871	-8.78874	-0.59	0.95684	0.672532	0.706548	-0.846014	0.878021	4.37	0.247089	113	0.570991	0.000397	0.772923	0.095891	0.255621	0.129289	0.4005	0.858149	-0.244	0.162076	0.618	0.516736	1.635	0.978515	0.765
H735D	736	B	-	0.399397	0.8235	0.78792	0.186158	0.029627	-1	26.3	26.3	0.938	0.994073	0.578442	0.344214	0.986805	0.63998	-4.68787	-0.3404	0.77483	7.79575	0.841068	-14.732	-3.66788	-7.85353	-0.33	0.99425	0.934935	0.706548	-2.09675	1	4.37	0.379082	81	0.751906	0.000556	0.874313	1e-06	0.451114	0.222124	0.4918	0.855125	0.0771	0.599501	0.664	1.20988	2.875	0.997404	0.438
H735P	736	B	-	0.352309	0.5007	0.796918	0.143521	-0.031619	-2	24.6	24.6	0.0297	0.997004	0.514628	0.273805	0.975339	0.627	-1.7407	-0.4564	0.714685	5.41905	0.870304	-11.618	-1.5684	-4.72414	-0.34	0.99282	0.961858	0.706548	-0.7839	0.999966	4.37	0.385452	77	0.465408	0.000522	0.858514	1e-06	0.179798	0.107829	0.3774	0.797102	-0.3986	0.294315	0.664	1.29973	1.75	0.99576	0.607
H735Y	736	B	-	0.4077	0.2694	0.781143	-0.19396	-0.0919198	2	25.6	25.6	0.92	0.500565	0.622117	0.283992	0.971772	0.27488	-5.28497	-0.265	0.758305	8.42394	0.793608	-11.125	-4.3061	-6.84768	-0.38	0.993	0.931479	0.706548	-2.8111	1	4.37	0.205664	83	0.910034	0.000536	0.914409	1e-06	0.979939	0.157794	0.5234	0.449476	0.1871	0.430023	0.752	1.10695	3.22	0.995802	0.567
A738S	739	B	-	0.0982648	0.0768	0.789061	-0.100169	-0.381662	1	20.2	20.2	0.0009	0.444815	0.504493	0.127742	0.992281	0.05351	-0.899046	-0.1061	0.280494	2.55827	1.04323	-6.966	-3.19338	-3.6897	-0.75	0.93855	0.65161	0.706548	-0.131579	0.231512	4.36	0.106662	99	0.502393	0.000154	0.890111	0.017376	0.395658	0.027433	0.2411	0.281675	-0.6453	0.195031	0.88	0.325979	0.865	0.930407	0.374
A738T	739	B	-	0.114422	0.0792	0.787909	-0.0808501	-0.353912	0	21.7	21.7	0.0004	0.360538	0.460469	0.204111	0.996823	0.0611	-0.384886	-0.1023	0.288789	2.19128	1.04949	-5.616	-3.50436	-5.09109	-0.7	0.90459	0.329141	0.706548	-0.10246	0.231512	4.36	0.15328	58	0.310667	0.000165	0.908709	0.017376	0.371349	0.029944	0.1686	0.224715	-0.8074	0.212454	0.888	0.343823	0.585	0.923227	0.317
A738V	739	B	-	0.135638	0.114	0.792969	-0.0808139	-0.35386	0	22.4	22.4	0.00035	0.831265	0.511213	0.214042	0.997432	0.06895	-1.83306	-0.1871	0.44176	2.42672	1.01447	-4.027	-4.07758	-5.51049	-0.7	0.44221	0.372667	0.706548	-0.977001	0.0194982	3.31	0.243947	64	0.369899	0.000134	0.967103	0.017376	0.591583	0.070449	0.3405	0.468909	-0.2933	0.405874	0.856	0.58691	0.93	0.962575	0.38
P739L	740	B	-	0.167853	0.1464	0.795262	-0.0536681	-0.314867	-3	22.7	22.7	0.008075	0.755905	0.511781	0.269993	0.997947	0.08593	-2.75175	-0.2329	0.600205	3.70208	0.918123	-8.667	-5.53485	-1.76502	-0.4	0.93586	0.784034	0.706548	-1.89233	1	4.36	0.0848786	98	0.428289	0.000373	0.972478	0.000243	0.262981	0.097324	0.3033	0.335618	-0.4631	0.197779	0.858	0.406705	1.56	0.973034	NA
P739R	740	B	-	0.190668	0.1175	0.795592	-0.0633874	-0.328828	-2	22.2	22.2	0.0095	0.834892	0.476754	0.184222	0.996208	0.12912	0.543871	-0.254	0.375231	3.52592	0.912228	-8.575	-3.57968	0.761542	-0.26	0.94997	0.784034	0.706548	-0.426306	1	4.36	0.0914932	103	0.154609	0.000268	0.928507	0.000243	0.287784	0.073227	0.2918	0.34777	-0.5704	0.264742	0.93	0.420618	1.215	0.970472	0.546
V742M	743	B	-	0.147067	0.5328	0.818489	0.132985	-0.0467527	1	27.2	27.2	0.8397	0.995563	0.70929	0.459626	0.996741	0.26559	-6.44959	-0.3588	0.735878	9.8926	0.788637	-12.421	-6.58258	-9.95484	-0.72	0.99216	0.931492	0.706548	-3.52581	1	4.36	0.317358	21	0.940394	0.000577	0.9978	1.5e-05	0.0675152	0.575083	0.6217	0.90051	0.4914	0.710171	0.646	1.03144	3.81	0.992539	0.612
S744R	745	B	-	0.112634	0.9984	0.84794	0.192761	0.0391117	-1	25.8667	25.8667	0.9135	0.992415	0.628974	0.397391	0.995542	0.83285	-6.79878	-0.3743	0.687923	6.32711	0.769455	-16.131	-6.53981	-11.768	-0.35	0.965073	0.72319	0.706548	-3.47372	0.500838	4.36	0.869023	110	0.884155	0.000431	0.995225	0	0.0347239	0.476347	0.478433	0.909112	-0.00216667	0.554194	0.399333	1.08736	3.23	0.99739	0.723
S744T	745	B	-	0.129117	0.7532	0.843223	0.0391989	-0.18147	1	26.6	26.6	0.3114	0.937519	0.563757	0.271203	0.958337	0.21799	-6.19664	-0.2712	0.641824	7.66472	0.847128	-10.173	-4.36804	-5.72197	-0.35	0.99369	0.925667	0.706548	-3.0694	1	4.36	0.456095	58	0.840839	0.00053	0.990701	0	0.472336	0.245321	0.4693	0.647088	-0.0137	0.173921	0.72	0.943474	2.08	0.993966	0.685
C745S	746	B	-	0.239297	0.7958	0.845777	0.149265	-0.0233671	-1	27.8	27.8	0.90195	0.998739	0.68864	0.498137	0.985362	0.80011	-3.72239	-0.4833	0.775603	8.78289	0.779552	-10.023	-8.50021	-7.018	-0.82	0.99082	0.959376	0.706548	-1.33888	0.999982	4.36	0.717151	112	0.677141	0.000567	0.972503	0	0.0244765	0.716957	0.6366	0.977121	0.4723	0.737454	0.343	1.14253	3.325	0.997301	0.876
C746F	747	B	-	0.168953	0.8953	0.836439	0.175029	0.0136404	-2	27.9	27.9	0.2613	0.998556	0.509931	0.275148	0.983108	0.8658	-4.43232	-0.4865	0.789787	6.16574	0.774639	-15.635	-4.21039	-9.67706	-0.23	0.98691	0.960734	0.706548	-2.53083	1	4.36	0.702809	205	0.437372	0.000576	0.987601	0	0.064922	0.219106	0.4185	0.899493	-0.1403	0.589275	0.594	1.28738	2.115	0.997291	0.671
C746S	747	B	-	0.156573	0.8636	0.834631	0.103279	-0.0894237	-1	24.85	24.85	0.04705	0.980916	0.601917	0.33093	0.985374	0.87067	-2.82011	-0.4833	0.748567	6.4936	0.867132	-14.055	-3.76304	-6.39502	-0.35	0.985095	0.935679	0.706548	-0.784168	0.999982	4.36	0.514471	112	0.580045	0.000519	0.966803	0	0.103677	0.361955	0.48395	0.908027	-0.04515	0.447903	0.643	1.14253	3.125	0.996014	0.701
C746Y	747	B	-	0.214156	0.9744	0.834412	0.175345	0.0140938	-2	27.7	27.7	0.4107	0.998847	0.508285	0.212204	0.978703	0.89378	-3.04921	-0.4958	0.789787	6.21353	0.843918	-15.658	-3.82547	-9.65937	-0.31	0.98628	0.959514	0.706548	-1.82593	1	4.36	0.736446	194	0.646951	0.000577	0.989945	0	0.0493012	0.28879	0.433	0.906212	-0.1873	0.648209	0.558	1.35989	2.19	0.997367	0.671
L747P	748	B	-	0.246364	0.9932	0.865837	0.450618	0.409505	-3	29.4	29.4	0.9502	0.9973	0.69766	0.666918	0.996625	0.44	-6.91694	-0.4994	0.812386	8.31192	0.761748	-18.288	-11.5327	-13.5096	-2.01	0.98625	0.974018	0.706548	-5.46058	0.999965	4.36	0.894679	98	0.893312	0.000584	0.976502	7.9e-05	0.0218897	0.855911	0.7955	0.981439	0.8061	0.91838	0.136	1.32555	3.67	0.999535	0.874
D748N	749	B	-	0.0951635	0.7781	0.85059	0.0112887	-0.124707	1	28.9	28.9	0.2447	0.989921	0.640463	0.360539	0.998626	0.1936	-7.25904	-0.3154	0.808518	8.98814	0.864244	-11.469	-5.62151	-7.98445	-1.43	0.99216	0.934465	0.706548	-1.31533	1	4.36	0.478913	23	0.93187	0.000563	0.986001	1e-06	0.184276	0.726967	0.6918	0.942178	0.5593	0.571687	0.344	1.01482	2.92	0.996576	0.814
D748Y	749	B	-	0.105483	0.9273	0.850647	0.401294	0.338654	-3	29.3	29.3	0.9333	0.999227	0.721564	0.467661	0.986609	0.69279	-8.00099	-0.3937	0.833664	10.9653	0.755455	-15.029	-8.78486	-13.2624	-1.64	0.99333	0.934465	0.706548	-5.51589	1	4.36	0.785126	160	0.930694	0.00058	0.990658	1e-06	0.0363594	0.81635	0.7845	0.990503	0.8271	0.630201	0.12	1.14391	3.89	0.999221	0.902
L749V	750	B	-	0.167185	0.3369	0.835783	-0.138	-0.106003	1	24.1	24.1	0.0092	0.626851	0.66042	0.350824	0.994171	0.10987	-7.51152	-0.3299	0.75706	5.93406	0.873553	-10.366	-5.14057	-7.05321	-0.52	0.94424	0.650454	0.706548	-0.768257	0.744197	4.36	0.224691	32	0.839293	0.000442	0.929307	6.1e-05	0.917433	0.391272	0.5594	0.471188	0.2515	0.293905	0.546	1.00385	2.905	0.995866	0.721
S750G	751	B	-	0.114555	0.0958	0.807951	-0.0290467	-0.2795	0	22.8	22.8	0.0007	0.518477	0.509477	0.0928959	0.925388	0.12105	-1.88651	-0.1846	0.339799	2.51934	0.924124	-6.488	-4.38859	-5.52448	-0.77	0.87846	0.22581	0.706548	-0.377553	0.0291764	3.35	0.0827377	56	0.710208	0.00021	0.723028	2.9e-05	0.574907	0.036922	0.3475	0.256237	-0.5582	0.053589	0.866	0.454605	0.995	0.981732	0.592
S750R	751	B	-	0.13248	0.7112	0.795992	0.067446	-0.140895	-1	14.4337	14.4337	0.0319	0.971937	0.622534	0.311011	0.991479	0.5297	-5.33554	-0.3422	0.634933	2.68037	0.78398	-11.321	-4.85635	-7.85055	-0.75	0.365137	0.303403	0.706548	-1.17522	0.0662446	-2.33	0.232772	110	0.608286	0.000311	0.945505	2.9e-05	0.153135	0.250849	0.497833	0.615241	-0.1502	0.445556	0.666667	1.07824	2.555	0.996273	0.555
V751M	752	B	-	0.0636432	0.2322	0.764358	-0.169533	-0.124921	1	26.1	26.1	0.2848	0.534304	0.59902	0.227119	0.996529	0.1783	-4.89345	-0.3072	0.53215	7.21902	0.803118	-9.994	-4.37921	-8.26852	-0.4	0.9812	0.888409	0.706548	-2.07189	0.998188	4.36	0.0990677	21	0.620428	0.000535	0.964804	1.4e-05	0.934284	0.20922	0.5021	0.447796	0.1126	0.423096	0.852	1.0264	2.78	0.992046	0.398
P752L	753	B	-	0.106329	0.821	0.833752	0.200429	0.0501257	-3	25.3	25.3	0.08945	0.992897	0.683202	0.23893	0.997668	0.49379	-3.57544	-0.3764	0.840827	7.63843	0.853545	-13.906	-3.79989	-9.95706	-0.76	0.98734	0.933573	0.706548	-1.42531	1	4.36	0.286796	98	0.941055	0.000538	0.973903	2e-06	0.0763568	0.56084	0.6458	0.912609	0.5098	0.774141	0.438	1.01147	2.53	0.998288	0.635
I754V	755	B	-	0.152906	0.1658	0.839864	-0.00594845	-0.246321	3	24	24	0.0719	0.612687	0.556072	0.173327	0.967113	0.03218	-5.45496	-0.2662	0.426335	5.54382	0.898643	-10.609	-3.14292	-5.75257	-0.78	0.97408	0.895476	0.706548	-0.331086	0.999965	4.36	0.0495913	29	0.858202	0.000498	0.918408	2e-06	0.378474	0.077379	0.5184	0.454114	0.0838	0.287348	0.852	0.803012	2.105	0.980758	0.596
S755C	756	B	-	0.250376	0.5396	0.825729	0.129571	-0.0516571	-1	25.3	25.3	0.8383	0.993537	0.689104	0.266	0.987762	0.62512	-5.07561	-0.331	0.760732	8.99652	0.775295	-9.651	-5.25965	-7.41872	-0.7	0.98509	0.935529	0.706548	-2.7899	1	4.36	0.276837	112	0.907036	0.000558	0.986701	2e-06	0.111394	0.659558	0.6017	0.909258	0.4188	0.702309	0.632	1.01363	3.61	0.995264	0.661
F756S	757	B	-	0.127179	0.9972	0.847866	0.247067	0.199984	-2	28.3	28.3	0.1124	0.992943	0.630119	0.634878	0.995991	0.71398	-8.15145	-0.3547	0.829111	6.14658	0.80611	-15.92	-10.7168	-11.5712	-2.53	0.97813	0.945184	0.562547	-2.03932	0.999965	4.36	0.711051	155	0.879646	0.000572	0.914509	1e-06	0.129978	0.721904	0.8168	0.972542	0.8077	0.637827	0.19	1.35181	3.22	0.998382	0.849
F756V	757	B	-	0.0965253	0.9571	0.844327	0.319485	0.221141	-1	26.5	26.5	0.73	0.996675	0.698869	0.482635	0.981229	0.64187	-8.10224	-0.3818	0.828594	8.62602	0.81555	-12.214	-7.74383	-8.42545	-2.52	0.98187	0.942514	0.706548	-5.03336	0.999965	4.36	0.518484	50	0.839017	0.000576	0.982735	1e-06	0.213626	0.855834	0.8553	0.957022	0.9365	0.699696	0.132	1.14122	3.22	0.998385	0.824
R757C	758	B	-	0.216676	0.6573	0.819359	0.15882	0.166204	-3	27.1	27.1	0.7722	0.971057	0.579853	0.167976	0.998836	0.7786	-5.33365	-0.349	0.781072	6.68166	0.733559	-8.493	-2.83267	-9.67744	-0.4	0.96476	0.898567	0.706548	-2.71045	0.997119	4.36	0.48369	180	0.847326	0.000567	0.996246	2e-06	0.464867	0.344233	0.4817	0.893975	0.053	0.553061	0.466	1.20759	2.63	0.997008	0.593
R757H	758	B	-	0.100996	0.6058	0.799937	0.162744	-0.00400539	0	28	28	0.3568	0.987236	0.538495	0.193549	0.999083	0.72668	-2.22943	-0.3777	0.693942	7.68321	0.782348	-13.091	-2.51524	-8.51908	-0.39	0.9887	0.933444	0.706548	-1.42647	1	4.36	0.25519	29	0.824909	0.000534	0.988501	2e-06	0.212712	0.318799	0.4502	0.886805	-0.0446	0.597913	0.584	1.1307	2.28	0.99509	0.65
R757L	758	B	-	0.104255	0.9142	0.841888	0.164328	0.0811351	-2	27.7	27.7	0.211175	0.987312	0.576226	0.188383	0.995199	0.87325	-5.54592	-0.4104	0.78038	8.30713	0.835225	-11.562	-2.23951	-10.4941	-0.33	0.9902	0.93821	0.706548	-3.29525	1	4.36	0.499723	102	0.847856	0.000571	0.992576	2e-06	0.307038	0.369193	0.4817	0.895382	0.053	0.5195	0.542	1.15023	2.63	0.997784	0.593
I758M	759	B	-	0.0875506	0.1905	0.814247	-0.0444111	-0.30157	1	21.9	21.9	0.0052	0.926997	0.515331	0.335677	0.983835	0.21875	-2.19139	-0.2888	0.462463	3.41263	0.882125	-6.942	-5.3962	-6.23184	-0.39	0.55847	0.467929	0.706548	-0.654482	0.0125095	3.3	0.115892	10	0.630124	0.000149	0.972403	0.000202	0.560152	0.051501	0.334	0.65465	-0.3001	0.270889	0.902	0.97503	2.15	0.967075	0.485
I758N	759	B	-	0.0897888	0.8754	0.821867	0.0948507	-0.10153	-3	26.5	26.5	0.7602	0.996463	0.580801	0.531735	0.976735	0.80173	-3.84022	-0.4351	0.760458	6.79373	0.789939	-12.777	-6.96769	-11.6564	-0.2	0.98078	0.940764	0.706548	-2.78624	0.999965	4.36	0.366669	149	0.696697	0.000564	0.991784	0.000202	0.104918	0.399082	0.4264	0.930668	-0.0801	0.591752	0.702	1.38393	2.495	0.994226	0.599
I758T	759	B	-	0.0886153	0.9161	0.821553	0.0958936	-0.100032	-1	25.7	25.7	0.6425	0.985335	0.58931	0.443848	0.990855	0.5068	-4.869	-0.2875	0.711467	6.54998	0.874704	-10.759	-6.50679	-10.4206	-0.36	0.97813	0.938895	0.706548	-2.87434	0.999965	4.36	0.220795	89	0.615096	0.000549	0.988901	0.000202	0.225101	0.356963	0.4698	0.896331	0.0215	0.470305	0.744	1.13934	2.84	0.987206	0.558
N759S	760	P	RRD	0.043437	0.3094	0.798465	0.0524609	-0.16242	1	24.6	24.6	0.5752	0.997339	0.739589	0.475256	0.99325	0.28023	-7.55314	-0.2272	0.789772	9.11004	0.861882	-11.357	-8.0791	-11.9767	-1.31	0.98684	0.933675	0.706548	-2.08769	0.999965	4.36	0.274189	46	0.985667	0.000549	0.949755	1e-06	0.235543	0.73689	0.7439	0.972597	0.7178	0.724114	0.326	0.910932	3.95	0.988637	0.87
N759D	760	B	-	0.0400634	0.7897	0.806472	-0.126681	-0.123552	1	25.5	25.5	0.7511	0.909849	0.706972	0.437271	0.99257	0.61663	-7.43758	-0.3283	0.789772	8.54023	0.836542	-12.123	-6.50556	-10.6049	-1.15	0.98684	0.933675	0.706548	-3.40406	0.999965	4.36	0.446962	23	0.977944	0.000556	0.982302	1e-06	0.931025	0.739315	0.6795	0.924564	0.555	0.737541	0.552	1.09721	3.605	0.99298	NA
G760S	761	B	-	0.107434	0.6514	0.793336	0.114275	0.00923755	0	26.6	26.6	0.6752	0.998172	0.742517	0.451489	0.997192	0.62866	-8.81019	-0.3896	0.814933	10.3795	0.791921	-10.333	-6.10507	-6.32193	-1.22	0.9887	0.944668	0.706548	-5.51236	1	4.36	0.35794	56	0.863562	0.000554	0.996534	2e-06	0.531943	0.768377	0.7226	0.99145	0.7192	0.661808	0.318	1.02607	3.98	0.997001	0.939
P762T	763	B	-	0.11112	0.6237	0.814986	0.0242674	-0.202918	-1	24.2	24.2	0.0699	0.996813	0.606209	0.205738	0.995893	0.34746	-4.70339	-0.3395	0.794448	5.27722	0.846889	-10.669	-4.49155	-8.40321	-0.34	0.98034	0.921078	0.562547	-1.43413	0.99624	3.33	0.193891	38	0.754817	0.00056	0.990041	2e-06	0.598725	0.29093	0.4635	0.823688	-0.0892	0.700994	0.712	1.08781	3.02	0.991665	0.636
V763E	764	B	-	0.139445	0.9698	0.840463	0.232733	0.0965279	-2	26.7	26.7	0.7604	0.994861	0.600558	0.479289	0.983039	0.73756	-6.21112	-0.4749	0.801604	6.49203	0.782099	-18.086	-4.59345	-12.1571	-0.53	0.98078	0.940764	0.562547	-4.45121	0.999965	4.36	0.461952	121	0.898643	0.000559	0.981602	1.4e-05	0.0826178	0.622187	0.52	0.960903	0.1336	0.765946	0.206	1.33101	2.92	0.997675	0.791
V763L	764	B	-	0.107266	0.6925	0.828834	-0.0565453	-0.228236	1	25.7	25.7	0.506	0.919699	0.487067	0.319212	0.980933	0.30969	-2.78462	-0.3516	0.652258	5.7989	0.85811	-13.071	-2.77271	-8.09439	0.1	0.99058	0.937106	0.562547	-1.35196	1	4.36	0.116617	32	0.784608	0.000523	0.990601	1.4e-05	0.551587	0.114858	0.2858	0.547766	-0.4613	0.105769	0.723	1.01825	1.195	0.988954	0.539
V763M	764	B	-	0.107335	0.6932	0.816673	-0.118508	-0.182303	1	26	26	0.0213	0.946288	0.541218	0.393323	0.996621	0.32282	-2.66451	-0.3607	0.728838	6.71348	0.858909	-12.991	-4.75586	-8.36228	-0.44	0.9887	0.930669	0.562547	-1.259	1	4.36	0.130415	21	0.783723	0.000553	0.994201	1.4e-05	0.221314	0.303913	0.444	0.764606	-0.1484	0.159388	0.644	1.03144	2.37	0.986869	0.554
Q764H	765	B	-	0.150902	0.7523	0.816232	-0.0474124	-0.207396	0	23	23	0.00375	0.815315	0.532242	0.20622	0.935309	0.31656	-2.55462	-0.2113	0.659635	3.53095	0.906713	-6.7	-3.69797	-5.81257	-0.74	0.904685	0.536651	0.562547	-0.85807	0.00585066	2.1	0.401137	24	0.78792	0.000243	0.970103	4e-06	0.756681	0.138464	0.4375	0.807531	-0.2912	0.329001	0.695	0.992071	2.215	0.991763	0.669
Q764R	765	B	-	0.202995	0.3049	0.824278	-0.072554	-0.172867	1	23.8	23.8	0.0094	0.868617	0.532343	0.174423	0.970596	0.58086	-1.16184	-0.222	0.615246	3.63147	0.922559	-8.363	-3.2534	-6.88828	-0.72	0.98684	0.938881	0.562547	-1.08718	0.999965	4.36	0.361932	43	0.799864	0.000453	0.929907	4e-06	0.606079	0.080544	0.374	0.628393	-0.4126	0.39153	0.656	0.789032	2.215	0.986235	0.733
G765R	766	B	-	0.108005	0.9807	0.833633	0.313659	0.228259	-2	28.1	28.1	0.7504	0.996211	0.617169	0.37597	0.998624	0.80168	-6.62823	-0.4602	0.792559	8.13762	0.753999	-13.597	-3.00425	-10.7127	-0.74	0.99096	0.946566	0.562547	-4.43657	1	4.36	0.426206	125	0.92184	0.000573	0.994577	2e-06	0.043842	0.637751	0.5963	0.9297	0.3402	0.607014	0.236	1.12801	2.875	0.998807	0.724
G765S	766	B	-	0.123254	0.6928	0.82843	0.198919	0.0479575	0	27.6	27.6	0.2147	0.997704	0.599849	0.330136	0.997217	0.62676	-4.7499	-0.3895	0.814451	7.87187	0.853137	-12.899	-2.53803	-10.1611	-0.74	0.9887	0.944931	0.562547	-1.58136	1	4.36	0.185138	56	0.813007	0.000557	0.987151	2e-06	0.0915637	0.447643	0.5861	0.855712	0.3074	0.700131	0.452	1.02513	2.385	0.998258	0.539
F767S	768	B	-	0.0566898	0.9756	0.853517	0.281029	0.165902	-2	29.5	29.5	0.7369	0.994322	0.727705	0.389198	0.995413	0.67576	-6.13539	-0.4263	0.814111	8.1367	0.747174	-14.207	-3.75577	-9.63847	-1.55	0.97813	0.942514	0.706548	-2.25215	0.999965	4.36	0.536169	155	0.857355	0.00057	0.984702	1e-06	0.132587	0.746553	0.7707	0.989902	0.7629	0.95239	0.152	1.39058	3.45	0.998428	0.903
N771D	772	B	-	0.0695004	0.5337	0.837387	0.0225486	-0.205387	1	26.7	26.7	0.2772	0.990614	0.554581	0.24129	0.992985	0.19432	-3.6915	-0.3321	0.781057	6.00115	0.861226	-11.684	-3.0214	-9.19445	-0.43	0.9711	0.914648	0.562547	-1.05207	0.86973	4.36	0.139801	23	0.903303	0.000522	0.983202	1e-06	0.128652	0.172875	0.413	0.831684	-0.2069	0.756124	0.746	1.0824	1.815	0.99043	0.568
N771S	772	B	-	0.0950067	0.1114	0.830304	-0.0445504	-0.30177	1	23.6	23.6	0.0081	0.984694	0.591736	0.0905468	0.993644	0.07551	-2.18987	-0.2988	0.776484	5.14785	0.906479	-8.462	-2.76811	-7.18922	-0.33	0.95497	0.718028	0.562547	-0.804929	0.930219	4.57	0.0866405	46	0.646117	0.000419	0.955404	1e-06	0.145855	0.176888	0.4399	0.664216	-0.1488	0.562135	0.788	0.697412	2.02	0.981123	0.423
L772P	773	B	-	0.0400009	0.3259	0.811207	0.0912842	-0.009799	-3	25.9	25.9	0.0725	0.939584	0.586926	0.330378	0.994785	0.34636	-5.46469	-0.3648	0.672666	4.27187	0.780539	-10.78	-3.98902	-6.47871	-0.74	0.70909	0.568833	0.562547	-3.07294	0.367801	4.57	0.496323	98	0.744464	0.000456	0.925008	0.04973	0.314136	0.302969	0.5165	0.830531	0.0464	0.532912	0.562	1.28103	2.42	0.99685	0.479
G774E	775	B	-	0.0842429	0.7376	0.832657	0.157547	-0.0114714	-2	27	27	0.8162	0.998338	0.562164	0.444048	0.995986	0.41261	-4.56021	-0.4121	0.822679	7.14196	0.800674	-13.02	-4.76979	-10.3887	-0.35	0.98443	0.942395	0.562547	-1.15857	1	4.57	0.40293	98	0.870369	0.000566	0.988801	9.1e-05	0.188336	0.321117	0.4761	0.898343	0.0282	0.499802	0.474	1.17271	1.81	0.997948	0.687
G774R	775	B	-	0.0455372	0.6931	0.829969	0.0725473	0.0389019	-2	27.6	27.6	0.0764	0.915273	0.628712	0.395464	0.998623	0.40974	-6.84658	-0.4291	0.822679	7.5221	0.89639	-11.718	-4.18672	-9.76388	-0.38	0.975095	0.850301	0.562547	-1.84879	0.99827	4.57	0.397745	125	0.647728	0.000559	0.970603	9.1e-05	0.490472	0.360912	0.5287	0.867923	0.2065	0.598483	0.372	1.08526	3.195	0.997899	0.716
G774W	775	B	-	0.0650537	0.8757	0.824269	0.194414	0.0414856	-2	29.2	29.2	0.5163	0.997518	0.676149	0.433778	0.987466	0.57096	-7.09648	-0.4501	0.822679	8.19656	0.763067	-15.681	-7.95886	-13.3377	-0.55	0.97928	0.90243	0.562547	-3.61003	0.99827	4.57	0.389511	184	0.811568	0.000571	0.989645	9.1e-05	0.107537	0.503483	0.6058	0.938388	0.4168	0.684986	0.228	1.11931	3.54	0.997979	0.777
L775F	776	B	-	0.0389144	0.304	0.835596	-0.00278784	-0.241781	0	23.6	23.6	0.0051	0.990964	0.532584	0.149149	0.997984	0.23696	-2.77234	-0.2832	0.622283	4.75594	0.884148	-9.992	-4.91741	-5.44688	-0.76	0.92342	0.546682	0.562547	-0.796995	0.881723	4.57	0.130472	22	0.768874	0.000302	0.958704	1.2e-05	0.27347	0.141004	0.4666	0.58486	-0.1492	0.335776	0.684	1.0254	1.82	0.985115	0.665
L775P	776	B	-	0.0390963	0.6225	0.849449	0.127795	0.12732	-3	29.3	29.3	0.692	0.995919	0.517639	0.354433	0.996556	0.66335	-4.28178	-0.501	0.786165	6.18128	0.839975	-13.108	-3.91213	-9.6313	-0.51	0.98387	0.972577	0.562547	-2.69366	0.999983	4.57	0.516519	98	0.86948	0.000577	0.982102	1.2e-05	0.0422394	0.656887	0.4711	0.930462	-0.012	0.373725	0.286	1.32499	2.2	0.996939	0.707
F776C	777	B	-	0.114232	0.8565	0.858841	0.331592	0.238533	-2	31	31	0.344775	0.990678	0.660161	0.375823	0.979786	0.80541	-6.75993	-0.4155	0.822332	7.79266	0.739003	-13.042	-5.53907	-10.7284	-0.64	0.98653	0.949247	0.706548	-3.99032	0.999983	4.57	0.582292	205	0.694674	0.000584	0.986701	1e-06	0.240899	0.671219	0.5656	0.969315	0.2826	0.499262	0.226	1.24496	3.165	0.997651	0.845
P778R	779	B	-	0.0494504	0.9904	0.857182	0.416711	0.3608	-2	26.3	26.3	0.8304	0.999691	0.691076	0.643394	0.995906	0.93979	-8.1248	-0.3975	0.832331	10.1637	0.759616	-15.691	-12.4166	-9.89758	-3.38	0.98867	0.930535	0.706548	-5.49105	1	4.57	0.798136	103	0.985702	0.00058	0.99904	2e-06	0.171847	0.860762	0.9228	0.98856	1.0791	0.95712	0.122	1.05832	3.945	0.999167	0.906
V779L	780	B	-	0.0225877	0.719	0.850699	0.0857051	-0.114667	1	27.9	27.9	0.6989	0.961303	0.667414	0.358253	0.980983	0.42816	-5.76568	-0.3224	0.745483	9.25796	0.877251	-10.537	-5.31324	-9.32935	-0.46	0.99289	0.932684	0.706548	-2.92847	1	4.57	0.357391	32	0.865386	0.000563	0.952305	1.4e-05	0.177468	0.221474	0.5563	0.866585	0.3052	0.577114	0.744	0.921292	2.33	0.994608	0.675
S781I	782	B	-	0.0208998	0.9806	0.852303	0.234058	0.098431	-2	31	31	0.58395	0.998964	0.709469	0.514777	0.985367	0.82605	-7.31678	-0.3578	0.822909	11.6938	0.766709	-18.319	-9.07583	-11.6741	-0.53	0.99238	0.928034	0.706548	-5.19229	1	4.57	0.673378	142	0.918056	0.000567	0.990672	0	0.0985545	0.65751	0.6356	0.944769	0.526	0.836315	0.288	1.1234	3.86	0.998142	0.783
S781N	782	B	-	0.0191697	0.9598	0.854911	0.0724514	-0.133705	1	28.5	28.5	0.6316	0.998265	0.71141	0.52257	0.988029	0.72691	-7.79584	-0.2989	0.775448	11.6739	0.858891	-15.436	-7.11624	-11.2118	-0.58	0.99115	0.930656	0.706548	-5.30817	1	4.57	0.606412	46	0.923859	0.000546	0.98969	0	0.10911	0.557677	0.6356	0.831734	0.526	0.777225	0.446	0.990736	3.86	0.996308	0.803
S781T	782	B	-	0.0215376	0.4973	0.854757	0.102229	-0.0909322	1	28.2	28.2	0.9225	0.980544	0.577069	0.360746	0.950804	0.26896	-4.54117	-0.1995	0.775448	8.77621	0.861264	-13.596	-5.55295	-9.1036	-0.52	0.99289	0.921475	0.706548	-1.07239	1	4.57	0.375509	58	0.840839	0.000537	0.966903	0	0.209584	0.329293	0.5336	0.729064	0.1689	0.476633	0.502	0.979303	2.58	0.996244	0.779
F782Y	783	B	-	0.0457955	0.6319	0.838689	0.0348845	-0.104802	3	29.3	29.3	0.3166	0.972417	0.643996	0.365167	0.952042	0.12816	-5.54731	-0.3392	0.55258	8.05413	0.867259	-9.096	-5.56154	-7.16405	-0.46	0.98579	0.933826	0.706548	-2.86921	0.999983	4.57	0.165256	22	0.778752	0.000565	0.967803	1e-06	0.495996	0.297643	0.5183	0.888023	0.1714	0.428804	0.532	1.09642	3.35	0.991703	0.784
S783L	784	B	-	0.0838801	0.8306	0.834943	0.0935278	0.065698	-2	29.4	29.4	0.23885	0.997921	0.676868	0.361771	0.997997	0.79037	-6.59492	-0.356	0.803858	9.35286	0.781045	-15.946	-5.341	-11.7978	-0.45	0.98504	0.938578	0.706548	-4.21902	1	4.57	0.328878	145	0.9875	0.000551	0.996834	6e-06	0.309049	0.448029	0.5601	0.888122	0.3214	0.508053	0.53	0.961115	3.59	0.997132	0.566
A784V	785	B	-	0.167878	0.3794	0.795214	0.105017	-0.086927	0	32	32	0.235075	0.965504	0.534969	0.375509	0.99798	0.52263	-6.94971	-0.3006	0.737995	6.87892	0.822071	-11.729	-5.05056	-9.13059	-0.84	0.98504	0.937194	0.706548	-3.56178	1	4.57	0.18299	64	0.894048	0.000516	0.989301	3e-06	0.167921	0.213782	0.5378	0.707612	0.1441	0.388345	0.762	1.02424	2.08	0.993839	0.561
V786I	787	B	-	0.0692758	0.0734	0.811436	-0.336798	-0.495861	3	19.41	19.41	0.0011	0.0539155	0.511106	0.0757675	0.944901	0.04129	-2.19705	-0.096	0.322946	1.58285	1.05911	-3.279	-5.06676	-5.34638	-0.37	0.22266	0.155684	0.706548	-0.0959545	0.0024202	-0.117	0.0524491	29	0.753588	0.000214	0.777122	0.061475	0.903489	0.02645	0.2676	0.154267	-0.7817	0.132893	0.828	0.376931	1.355	0.938943	NA
K787T	788	B	-	0.112283	0.2874	0.800255	-0.099224	-0.198777	-1	24	24	0.0035	0.78119	0.515925	0.141609	0.995606	0.47272	-2.07175	-0.1888	0.684675	2.56739	0.855181	-14.034	-3.67389	-9.2069	-0.44	0.94622	0.638443	0.706548	-0.508494	0.0191868	2.37	0.146013	78	0.36469	0.000262	0.955204	0.000926	0.939103	0.021756	0.2963	0.378141	-0.478	0.144444	0.85	0.678672	3.005	0.972562	0.601
V788L	789	B	-	0.0472396	0.2092	0.823496	0.0638864	-0.146008	1	22.9	22.9	0.0058	0.600251	0.540169	0.263729	0.958256	0.25236	-3.08242	-0.1033	0.44157	2.79433	0.970438	-7.044	-3.65729	-5.7982	-0.9	0.98328	0.944206	0.706548	-0.0709847	0.992728	3.83	0.13481	32	0.710361	0.000307	0.949605	0.816464	0.230184	0.0224505	0.2807	0.438685	-0.50075	0.197298	0.838	0.431216	1.455	0.966347	0.652
R789P	790	B	-	0.0713015	0.9927	0.848285	0.413327	0.355939	-2	30	30	0.8589	0.996558	0.718963	0.478595	0.992694	0.92916	-6.0794	-0.5485	0.833884	9.27341	0.824265	-14.653	-7.3766	-12.4018	-0.87	0.99146	0.968339	0.706548	-4.99009	1	3.83	0.792886	103	0.898286	0.000572	0.989901	8e-06	0.0293466	0.745871	0.6472	0.944201	0.5349	0.79421	0.262	1.24746	3.61	0.998884	0.716
R789Q	790	B	-	0.0753763	0.3037	0.784587	-0.0914199	0.0928545	1	29.8	29.8	0.8549	0.160641	0.625919	0.343585	0.998852	0.5982	-7.06001	-0.3811	0.797187	7.86009	0.855131	-8.498	-4.98797	-9.57057	-0.84	0.98931	0.912903	0.706548	-3.51379	1	3.83	0.256944	43	0.944195	0.000565	0.994547	8e-06	0.927424	0.4666	0.5876	0.0506385	0.3328	0.742978	0.414	1.0824	2.805	0.997202	NA
R789W	790	B	-	0.0942279	0.6302	0.806473	0.277826	0.244167	-3	28.1	28.1	0.8339	0.999359	0.7179	0.349145	0.998587	0.68347	-7.02634	-0.4241	0.834452	7.36215	0.772207	-16.131	-8.10289	-10.355	-0.89	0.97588	0.880774	0.706548	-4.7843	1	3.83	0.438466	101	0.946689	0.000569	0.996228	8e-06	0.0164558	0.619515	0.6472	0.95592	0.5349	0.577967	0.272	1.04844	3.61	0.99804	NA
F790L	791	B	-	0.0519138	0.9565	0.834307	-0.0594805	-0.225833	0	24.8667	24.8667	0.0204	0.962185	0.517671	0.280214	0.985379	0.55538	-2.16214	-0.2657	0.79989	3.62165	0.875367	-7.8	-2.70474	-7.66098	-0.39	0.877483	0.603641	0.706548	-0.73019	0.334814	1.03933	0.17661	22	0.527057	0.000492	0.946205	2e-06	0.407113	0.0640383	0.348333	0.750878	-0.413133	0.25808	0.876667	1.08615	1.485	0.988883	0.633
F790S	791	B	-	0.0515529	0.994	0.834335	0.338844	0.24895	-2	31	31	0.3954	0.993594	0.712527	0.491876	0.995933	0.82793	-7.16256	-0.4196	0.83197	7.52333	0.742048	-16.336	-6.62588	-12.9017	-0.86	0.98081	0.930049	0.706548	-3.49802	0.999856	3.83	0.375571	155	0.826797	0.000579	0.980002	2e-06	0.222788	0.607676	0.6296	0.968205	0.4392	0.811674	0.202	1.39058	3.61	0.997999	0.815
L791I	792	B	-	0.0533285	0.4328	0.827652	-0.0776723	-0.266482	2	23.5	23.5	0.0119	0.707225	0.53355	0.305389	0.986569	0.15386	-2.46983	-0.2936	0.428271	4.66713	0.878813	-8.406	-4.23063	-7.8009	-0.74	0.93931	0.641839	0.706548	-1.14396	0.505917	3.83	0.0772338	5	0.958009	0.000182	0.926707	4.5e-05	0.928646	0.06267	0.4752	0.588261	-0.0267	0.28828	0.854	1.06636	1.915	0.987018	0.592
G794D	795	B	-	0.0584812	0.9092	0.797728	0.0708324	0.0454973	-1	27.9	27.9	0.3972	0.993468	0.599208	0.385803	0.995528	0.84194	-3.56603	-0.4341	0.814777	7.87108	0.771402	-15.988	-3.85409	-10.2312	-0.39	0.98931	0.9342	0.706548	-1.72604	1	3.83	0.416372	94	0.733682	0.000561	0.991967	3e-06	0.349798	0.54112	0.4944	0.915281	0.1291	0.445957	0.492	1.17962	2.66	0.997977	0.601
R795C	796	B	-	0.0355982	0.2017	0.766579	0.065134	0.104093	-3	29.4	29.4	0.8006	0.66991	0.609785	0.194196	0.998856	0.25291	-4.13455	-0.3455	0.717395	7.0244	0.807248	-11.739	-4.73838	-9.07765	-0.54	0.98252	0.939013	0.706548	-2.3062	1	3.83	0.275826	180	0.804635	0.000569	0.982202	5e-06	0.910955	0.36666	0.5407	0.836914	0.2212	0.597392	0.574	1.20515	3.185	0.997086	NA
R795H	796	B	-	0.0312615	0.1309	0.73718	0.0486431	-0.0850387	0	31	31	0.2746	0.986971	0.608918	0.248899	0.998846	0.10628	-2.43629	-0.3013	0.686956	7.8265	0.872516	-11.161	-4.14034	-7.01917	-0.52	0.98931	0.920662	0.706548	-0.333975	1	3.83	0.156107	29	0.788678	0.000566	0.993441	5e-06	0.834385	0.249136	0.5401	0.696784	0.2102	0.420912	0.628	1.14472	2.84	0.995264	NA
R795P	796	B	-	0.0304318	0.4885	0.815468	0.203374	0.0543563	-2	26.8	26.8	0.0654	0.991087	0.518097	0.197234	0.993254	0.70772	-1.63347	-0.5465	0.715405	6.58807	0.843466	-15.602	-3.66247	-10.9263	-0.48	0.99146	0.968339	0.706548	-1.02034	1	3.83	0.428951	103	0.683815	0.000513	0.974003	5e-06	0.533171	0.253774	0.4732	0.886426	-0.0468	0.421605	0.414	1.14159	1.95	0.997869	0.672
H796D	797	B	-	0.050744	0.8337	0.810691	0.175584	0.0144383	-1	25.9	25.9	0.7906	0.995806	0.638524	0.251429	0.983807	0.63148	-6.06776	-0.3356	0.798873	7.54807	0.843712	-13.761	-2.47487	-9.62008	-0.36	0.98685	0.913274	0.706548	-2.19212	1	3.98	0.270095	81	0.89053	0.000539	0.989657	0.000125	0.450106	0.286256	0.5253	0.862962	0.2264	0.699658	0.63	1.20717	3.215	0.995611	0.555
H796R	797	B	-	0.0576089	0.7462	0.808224	0.103024	-0.0897889	0	25.9	25.9	0.4411	0.99315	0.637112	0.261634	0.988596	0.57924	-6.20538	-0.3247	0.798873	7.43188	0.826541	-12.468	-2.18169	-6.07246	-0.34	0.98903	0.919104	0.706548	-2.74977	0.999914	3.98	0.153084	29	0.789176	0.00055	0.990629	0.000125	0.3371	0.223627	0.5026	0.662099	0.134	0.615771	0.752	1.12942	3.215	0.994353	0.585
G797D	798	B	-	0.0519845	0.9766	0.834677	0.437336	0.390426	-1	28.2	28.2	0.9076	0.996172	0.649449	0.444621	0.995532	0.78318	-7.8542	-0.4439	0.82734	9.10219	0.769861	-11.396	-4.32754	-10.0366	-4.42	0.98948	0.9342	0.706548	-4.40951	1	3.98	0.362183	94	0.984611	0.000564	0.988201	4e-06	0.172655	0.735488	0.9536	0.908084	1.0986	0.934854	0.35	1.1786	3.415	0.999115	0.553
G797S	798	B	-	0.0516336	0.7255	0.826266	0.309733	0.207134	0	29.2	29.2	0.1701	0.99666	0.649655	0.364693	0.996837	0.73832	-8.0935	-0.3896	0.822683	8.92	0.84836	-9.777	-3.51323	-9.22034	-4.43	0.98948	0.9342	0.706548	-4.16906	1	3.98	0.204154	56	0.988781	0.000538	0.991801	4e-06	0.213696	0.559029	0.9535	0.883008	1.096	0.913116	0.552	1.02055	2.72	0.998663	0.443
F799L	800	B	-	0.108106	0.9867	0.81381	0.105747	-0.0295021	0	23.7667	23.7667	0.006	0.993171	0.557597	0.324006	0.987874	0.63321	-0.684357	-0.3553	0.689974	3.52598	0.918765	-5.432	-4.4204	-3.39249	-3.86	0.929867	0.624097	0.706548	-1.01208	0.355057	3.04	0.379287	22	0.884471	0.00036	0.967103	2e-06	0.610819	0.295599	0.849867	0.788919	0.610367	0.581876	0.606667	0.867377	1.78	0.992648	0.603
K800M	801	B	-	0.066813	0.5377	0.792221	0.281745	0.166931	-1	29.2	29.2	0.2355	0.99524	0.604003	0.261264	0.988669	0.66172	-6.87172	-0.3287	0.793473	6.98811	0.773357	-11.962	-5.79109	-9.16075	-4.41	0.98918	0.916703	0.706548	-1.06759	0.999914	3.98	0.246825	95	0.82473	0.000565	0.988701	2e-06	0.763003	0.717758	0.9359	0.891469	1.0711	0.803437	0.522	1.17907	2.485	0.996943	0.538
K800N	801	B	-	0.0841475	0.844	0.796654	0.117631	-0.0688075	0	25.35	25.35	0.12455	0.959686	0.60324	0.297871	0.99446	0.86582	-7.15147	-0.3369	0.765809	3.91319	0.806079	-11.315	-4.73527	-9.82681	-4.36	0.9103	0.473892	0.706548	-1.08249	0.0073048	1.84	0.184301	94	0.758954	0.000331	0.987701	2e-06	0.548206	0.441146	0.9226	0.787887	0.9754	0.858725	0.605	1.0788	2.485	0.995173	0.449
K800R	801	B	-	0.0912452	0.0827	0.80146	0.114772	-0.0574281	2	24.3	24.3	0.0051	0.371434	0.566246	0.116368	0.996945	0.39934	-0.271964	-0.1845	0.461983	4.60437	0.927749	-8.146	-2.64507	-3.45655	-4.13	0.98903	0.920841	0.706548	-0.198004	0.999914	3.98	0.100027	26	0.906164	0.000394	0.958204	2e-06	0.900597	0.201372	0.887	0.554036	0.8152	0.662431	0.69	0.400893	1.335	0.99062	0.405
L802V	803	B	-	0.070436	0.1259	0.766379	0.177129	0.0166567	1	23.3	23.3	0.0088	0.892898	0.601781	0.131077	0.994929	0.30987	-3.37265	-0.1841	0.537558	5.07141	0.915178	-9.329	-4.12863	-7.34486	-4.22	0.91514	0.639522	0.706548	-0.167362	0.448511	3.98	0.0613737	32	0.913729	0.000256	0.935806	0.037879	0.939694	0.150976	0.9292	0.466881	1.0419	0.604107	0.696	0.955927	2.56	0.993083	0.281
P803S	804	B	-	0.0928474	0.8916	0.814893	0.122585	0.119836	-1	25.1	25.1	0.337	0.987183	0.60101	0.346547	0.996223	0.72312	-5.30101	-0.3274	0.829682	6.66448	0.848364	-11.801	-6.04241	-7.25817	-4.63	0.98308	0.909061	0.706548	-2.11957	1	4.13	0.406138	74	0.940188	0.000567	0.989657	4e-06	0.28119	0.329942	0.9489	0.76183	1.0885	0.714795	0.528	1.03438	2.375	0.996718	NA
P804L	805	B	-	0.115329	0.7535	0.824357	0.277709	0.161134	-3	25.7	25.7	0.185075	0.994125	0.621474	0.263466	0.997274	0.81351	-5.74011	-0.3764	0.825138	7.24488	0.775272	-10.531	-5.82055	-8.37054	-4.52	0.98306	0.893439	0.706548	-2.44163	1	4.13	0.450019	98	0.917539	0.000575	0.933407	4e-06	0.21211	0.628672	0.955	0.850552	1.0995	0.83639	0.572	1.03877	2.755	0.997257	0.464
P804Q	805	B	-	0.110195	0.9419	0.82161	0.265549	0.143667	-1	25.1	25.1	0.5995	0.995234	0.621451	0.414187	0.986517	0.76561	-5.96794	-0.3561	0.825558	7.24705	0.786187	-12.754	-6.45965	-9.48489	-4.52	0.98625	0.880678	0.706548	-3.29465	1	4.13	0.502508	76	0.851667	0.000574	0.986801	4e-06	0.344647	0.605572	0.955	0.832472	1.0995	0.859545	0.582	0.98864	2.755	0.99791	0.425
P804R	805	B	-	0.126657	0.9473	0.827928	0.276922	0.160003	-2	25.3	25.3	0.6985	0.994474	0.621351	0.371918	0.995766	0.84073	-5.80595	-0.3975	0.825138	7.24705	0.770427	-13.507	-5.98771	-11.1602	-4.51	0.98703	0.893439	0.706548	-4.27116	1	4.13	0.541061	103	0.972534	0.000578	0.987701	4e-06	0.241999	0.643796	0.955	0.898679	1.0995	0.868107	0.562	1.05773	2.755	0.997866	0.412
P805T	806	B	-	0.0662281	0.1089	0.775571	0.092638	-0.00785425	-1	23.8	23.8	0.0009	0.869795	0.565758	0.147882	0.996058	0.37339	-3.27942	-0.2345	0.633517	3.99356	0.885108	-9.147	-5.41732	-8.05758	-4.09	0.90756	0.347694	0.706548	-0.403353	0.110519	4.13	0.13681	38	0.761239	0.000192	0.774123	4e-06	0.660337	0.243922	0.9027	0.566504	0.9068	0.522123	0.678	0.549543	1.9	0.996891	0.372
G806A	807	B	-	0.0468559	0.3368	0.789051	0.28169	0.166852	0	26.7	26.7	0.6759	0.996067	0.619052	0.372544	0.996342	0.365	-4.74429	-0.301	0.793834	8.46205	0.855609	-10.675	-5.91063	-10.2271	-4.48	0.99169	0.927318	0.706548	-1.29249	1	4.13	0.28601	60	0.883137	0.000544	0.990201	3e-06	0.420526	0.74276	0.955	0.868599	1.0995	0.778946	0.54	1.05599	2.74	0.997615	0.454
G806D	807	B	-	0.05005	0.5351	0.791242	0.358177	0.27672	-1	27.7	27.7	0.3859	0.996318	0.617115	0.454209	0.995971	0.64958	-3.80746	-0.4371	0.799072	8.45426	0.859711	-8.471	-5.38605	-9.3319	-4.34	0.9896	0.9342	0.706548	-1.10015	1	4.13	0.310733	94	0.945587	0.000563	0.975402	3e-06	0.256008	0.5653	0.9461	0.878634	1.091	0.879666	0.452	1.17663	2.74	0.998392	0.419
G806S	807	B	-	0.0475904	0.2013	0.783001	0.157636	0.19131	0	31	31	0.0613	0.954251	0.618716	0.391948	0.997297	0.40353	-3.71957	-0.3149	0.73001	8.24022	0.864777	-10.294	-5.72084	-9.85722	-4.47	0.9896	0.9342	0.706548	-0.861594	1	4.13	0.278273	56	0.970724	0.000539	0.959804	3e-06	0.697396	0.475218	0.9458	0.814424	1.0847	0.720161	0.602	0.958632	2.74	0.997697	0.411
Y807C	808	B	-	0.0571828	0.8844	0.825395	0.361703	0.281785	-2	28.7	28.7	0.485	0.998987	0.614905	0.341781	0.993062	0.87801	-4.74212	-0.4227	0.785927	7.14495	0.730661	-11.028	-5.45236	-7.4689	-4.93	0.98919	0.935841	0.706548	-2.70989	0.999949	4.13	0.597414	194	0.866108	0.000581	0.9962	1.4e-05	0.218397	0.717283	0.9561	0.906784	1.0967	0.90126	0.374	1.15223	2.625	0.999308	0.571
A808T	809	B	-	0.0759725	0.1175	0.829736	0.218828	0.0765552	0	24.8	24.8	0.0097	0.952104	0.568547	0.157773	0.994822	0.19292	-4.17146	-0.2132	0.679358	5.78637	0.894754	-10.015	-3.38986	-6.36438	-4.21	0.98395	0.905443	0.706548	-0.320713	1	4.13	0.122228	58	0.966873	0.000281	0.928507	5e-06	0.534371	0.277016	0.9127	0.766912	1.0116	0.84373	0.692	0.460553	1.915	0.995992	0.265
A808V	809	B	-	0.0758432	0.1494	0.829959	0.321361	0.223836	0	25.9	25.9	0.0182	0.967536	0.591612	0.169982	0.997956	0.20289	-4.05271	-0.2102	0.699247	6.30997	0.879897	-9.248	-3.15199	-6.99189	-4.2	0.98308	0.913913	0.706548	-0.803621	1	4.13	0.148922	64	0.967759	0.000446	0.962704	5e-06	0.481856	0.501286	0.9251	0.834668	1.0642	0.869883	0.44	0.625625	1.77	0.998167	0.278
P809S	810	B	-	0.0615307	0.4789	0.841658	0.253781	0.126762	-1	23.9	23.9	0.0318	0.987663	0.592821	0.196755	0.996512	0.66116	-3.05944	-0.3076	0.800649	6.72308	0.891254	-10.771	-4.77082	-6.26218	-4.5	0.98308	0.909061	0.706548	-0.784255	1	4.13	0.262062	74	0.947388	0.00057	0.961604	4e-06	0.231702	0.43927	0.9471	0.844609	1.0932	0.845151	0.634	1.00353	2.16	0.995903	0.293
C810R	811	B	-	0.0834755	0.9762	0.852853	0.32655	0.23129	-3	27.3	27.3	0.3948	0.999184	0.593296	0.316091	0.986326	0.90246	-5.56811	-0.515	0.756741	5.2392	0.771661	-15.099	-2.7921	-12.3315	-4.24	0.97119	0.696944	0.562547	-3.8533	0.154988	4.13	0.710033	180	0.879826	0.000528	0.975702	0.015352	0.0752053	0.393301	0.928	0.88838	1.0337	0.954862	0.428	1.36874	2.525	0.998674	0.465
H811L	812	B	-	0.061921	0.2093	0.836414	0.143908	-0.0310633	-3	21.6	21.6	0.001525	0.939722	0.52665	0.110443	0.956492	0.29392	-0.936609	-0.2244	0.637568	1.93908	0.922486	-6.999	-1.87038	-1.87242	-3.97	0.77742	0.373396	0.562547	-0.186249	0.813891	4.13	0.240424	99	0.746469	0.000221	0.878612	0.000458	0.410415	0.244412	0.7491	0.444611	0.7398	0.871975	0.676	0.467105	0.895	0.994627	0.354
H811R	812	B	-	0.0682372	0.2443	0.837764	0.144276	-0.030534	0	23.8	23.8	0.0083	0.97312	0.529073	0.132373	0.986221	0.1561	-3.24135	-0.2109	0.64368	2.77283	0.86727	-9.876	-2.33772	-6.42838	-4.08	0.93886	0.610758	0.562547	-1.30017	0.813891	4.13	0.21653	29	0.781407	0.000229	0.931207	0.000458	0.219391	0.200426	0.7975	0.64328	0.7628	0.840055	0.676	0.689937	0.895	0.99585	0.346
H811Y	812	B	-	0.0700534	0.0802	0.832738	0.0717051	-0.134777	2	15.89	15.89	0.0002	0.72191	0.389419	0.0402194	0.957561	0.20306	2.16872	-0.0361	0.266687	0.765681	0.957979	-1.34	-3.05607	-0.257991	-3.98	0.55417	0.159573	0.562547	0.110969	0.204169	3.09	0.143807	83	0.629986	0.000337	0.877412	0.000458	0.516331	0.085348	0.4431	0.0980709	-0.2778	0.26522	0.716	0.353607	-1.295	0.946454	0.366
A813S	814	B	-	0.0556226	0.3193	0.836347	0.182745	0.0247235	1	24.6	24.6	0.0194	0.964217	0.578812	0.251178	0.993304	0.21761	-1.98771	-0.2966	0.481223	6.83098	0.874852	-9.958	-3.70074	-8.75405	-4.59	0.99682	0.92012	0.562547	-0.617135	1	4.13	0.182827	99	0.961838	0.000415	0.975102	5e-06	0.692156	0.290167	0.9424	0.62588	1.0828	0.807664	0.692	0.9735	2	0.994825	0.262
A813T	814	B	-	0.0728596	0.5805	0.835846	0.174053	0.109093	0	28.5	28.5	0.2045	0.938633	0.613501	0.350267	0.995695	0.46477	-4.81401	-0.3026	0.718422	8.17389	0.859412	-9.648	-3.81077	-8.34431	-4.62	0.99638	0.90269	0.562547	-0.790498	1	4.13	0.228384	58	0.972153	0.000543	0.980002	5e-06	0.895689	0.500015	0.9532	0.845727	1.0992	0.723899	0.58	1.00751	2.69	0.996951	0.233
V814L	815	B	-	0.0396091	0.1193	0.826737	0.00764044	-0.226801	1	15.11	15.11	0.0004	0.127077	0.393755	0.0642073	0.960774	0.11594	1.89974	-0.1722	0.267639	0.532614	0.963239	-6.71	-2.72098	-0.653584	-3.93	0.24414	0.208703	0.562547	-0.0438224	0.0704273	2.99	0.115184	32	0.385907	0.000101	0.886711	0.20105	0.684798	0.0660335	0.4268	0.0516398	-0.1801	0.291897	0.741	0.315524	-1.245	0.901906	0.191
L815I	816	B	-	0.04647	0.4528	0.81292	0.193417	0.0400532	2	24.7	24.7	0.8407	0.953553	0.614039	0.332975	0.989441	0.19582	-4.7444	-0.2936	0.506328	6.36889	0.833682	-11.213	-4.52451	-9.04492	-4.27	0.98809	0.773554	0.562547	-2.62902	1	4.13	0.10679	5	0.97619	0.000481	0.957904	8.4e-05	0.758427	0.206319	0.9436	0.519512	1.082	0.785131	0.674	1.06844	2.755	0.996647	0.199
L815V	816	B	-	0.0367796	0.4966	0.817229	0.195213	0.0426329	1	24.5	24.5	0.1521	0.973938	0.614042	0.315902	0.995564	0.25322	-4.05691	-0.3299	0.70045	6.34353	0.850355	-9.591	-3.86911	-8.54591	-4.26	0.98863	0.795065	0.562547	-1.24099	1	4.13	0.168876	32	0.945804	0.000480564	0.965003	8.4e-05	0.739094	0.317488	0.9435	0.549198	1.0787	0.778245	0.68	1.03066	2.755	0.997377	0.153
P816L	817	B	-	0.0369841	0.7319	0.800379	0.1721	0.139885	-3	26.2	26.2	0.188	0.90601	0.616759	0.242642	0.997534	0.59355	-7.40793	-0.3764	0.80761	7.20999	0.77419	-11.594	-2.70505	-7.68962	-4.32	0.99294	0.911074	0.562547	-2.16728	1	4.13	0.476337	98	0.959727	0.000557	0.940673	4e-06	0.720007	0.51221	0.9462	0.896444	1.0943	0.824071	0.368	1.03831	2.765	0.997108	NA
P816S	817	B	-	0.0289275	0.8078	0.797882	0.0993038	0.101838	-1	25.5	25.5	0.7217	0.983366	0.616106	0.275577	0.996689	0.4938	-4.68259	-0.3274	0.808029	7.2932	0.852768	-10.448	-3.21685	-6.82655	-4.28	0.99294	0.911074	0.562547	-4.25805	1	4.13	0.411893	74	0.947388	0.000548	0.919208	4e-06	0.893785	0.440937	0.9461	0.751309	1.091	0.68691	0.608	1.0337	2.765	0.997166	0.324
R817G	818	B	-	0.0228632	0.162	0.826683	0.152764	-0.0183409	-2	14.36	14.36	0.0002	0.950051	0.510645	0.135428	0.988776	0.11746	-0.984449	-0.3832	0.664434	1.27293	0.908095	-9.216	-3.32367	-8.06251	-4.09	0.7663	0.504028	0.562547	-0.780703	0.00271354	0.471	0.235929	125	0.699682	0.000156	0.887611	0.000238	0.943728	0.183322	0.8184	0.289599	0.3942	0.770393	0.664	0.502448	0.73	0.99624	0.234
R817Q	818	B	-	0.0317583	0.1082	0.740783	-0.0454332	-0.0547291	1	22.9	22.9	0.0009	0.250918	0.539314	0.166641	0.998669	0.05952	-0.56387	-0.3225	0.378858	3.18371	0.947328	-6.723	-3.85609	-6.67478	-4.09	0.82977	0.270624	0.562547	-0.615148	0.200617	4.13	0.145244	43	0.546504	0.000171	0.950005	0.000238	0.98982	0.137658	0.8563	0.24412	0.5849	0.905806	0.694	0.561378	0.895	0.993281	NA
E818A	819	B	-	0.0464778	0.3884	0.799404	0.0883877	0.0707143	-1	27.4	27.4	0.1721	0.961445	0.588643	0.133495	0.986623	0.09866	-3.99331	-0.2239	0.735629	6.107	0.869461	-10.637	-3.44437	-6.47854	-4.19	0.99579	0.91131	0.562547	-1.43212	0.999949	4.13	0.169474	107	0.835444	0.000544	0.957038	0.001788	0.724087	0.376238	0.9018	0.764621	0.9559	0.652528	0.616	0.906898	2.305	0.997046	0.313
R819Q	820	B	-	0.0315729	0.1138	0.732643	0.0214894	-0.0253805	1	25.9	25.9	0.0188	0.862696	0.565687	0.183237	0.998715	0.10281	-2.11949	-0.3144	0.459725	4.84689	0.850004	-6.985	-3.83547	-6.82803	-4.11	0.88757	0.410327	0.562547	-0.628774	0.425214	4.13	0.154545	43	0.746549	0.000241	0.960204	1.2e-05	0.931285	0.232792	0.8917	0.465391	0.9322	0.707811	0.578	1.05267	2.255	0.995615	0.268
L820F	821	B	-	0.0617074	0.5952	0.801036	0.045828	-0.00281942	0	24.7	24.7	0.1088	0.931008	0.581271	0.281669	0.998016	0.10335	-8.00628	-0.2025	0.703884	4.44796	0.80248	-8.656	-4.54267	-9.344	-4.72	0.90629	0.575305	0.562547	-3.15616	0.950436	4.13	0.214021	22	0.923448	0.000328	0.870713	0.102344	0.639424	0.231548	0.9249	0.50196	1.0359	0.506419	0.698	1.00012	2.265	0.996697	0.301
L820V	821	B	-	0.0408865	0.3287	0.800297	0.159568	-0.00856872	1	24	24	0.0468	0.926191	0.578575	0.237368	0.994898	0.08112	-2.83717	-0.2472	0.529237	3.92815	0.859094	-5.298	-3.8673	-7.95284	-4.62	0.92977	0.590374	0.562547	-0.655554	0.950436	4.13	0.139387	32	0.763345	0.0003	0.868113	0.102344	0.838995	0.170954	0.9081	0.468685	1.0503	0.679208	0.694	0.772005	2.265	0.996029	0.309
H821N	822	B	-	0.0566378	0.1969	0.780804	0.0212537	-0.191761	1	21.4	21.4	0.005	0.236393	0.534418	0.214141	0.915931	0.03127	-0.706966	-0.1818	0.322996	2.68454	0.929004	-6.365	-3.59957	-6.3931	-4.01	0.88482	0.557622	0.562547	-0.206761	0.996029	4.13	0.152158	68	0.735328	0.000132	0.756924	0.000276	0.975194	0.142995	0.7729	0.353074	0.8147	0.401625	0.706	0.495067	0.345	0.990478	0.172
H821Q	822	B	-	0.0517414	0.1362	0.775417	0.0323082	-0.191368	0	14.155	14.155	0.00055	0.460365	0.515918	0.1829	0.851083	0.04664	0.177449	-0.1433	0.306664	1.03898	0.92996	-3.471	-3.07248	-1.96659	-3.97	0.25261	0.264002	0.562547	-0.220138	0.00272658	-1.06	0.146418	24	0.422459	8.26e-05	0.748325	0.000276	0.918004	0.10649	0.6149	0.165066	-0.0264	0.393815	0.72	0.480465	0	0.98081	0.155
H821R	822	B	-	0.0583998	0.0637	0.785005	-0.0838466	-0.275351	0	11.37	11.37	0.0001	0.0754442	0.414577	0.051525	0.843138	0.02823	2.84966	-0.1017	0.268346	0.495652	0.966654	1.171	-2.62107	-0.0391665	-3.95	0.62678	0.13574	0.562547	0.0577315	0.00704039	0.881	0.141425	29	0.06671	0.00015	0.615039	0.000276	0.936934	0.069572	0.4734	0.0563816	-0.3136	0.11336	0.724	0.370443	-1.83	0.917706	0.175
H821Y	822	B	-	0.0686181	0.1142	0.781081	0.0559494	-0.157409	2	23	23	0.0069	0.812371	0.535756	0.140032	0.95334	0.06554	-2.87559	-0.1469	0.462764	3.32054	0.918624	-5.909	-3.52409	-7.50529	-4.07	0.96532	0.647169	0.562547	-0.243096	0.996029	4.13	0.143052	83	0.978272	0.00036	0.838916	0.000276	0.756228	0.194845	0.7954	0.47504	0.885	0.555695	0.674	0.663619	0.345	0.99317	0.229
E823D	824	B	-	0.0308168	0.5066	0.809888	-0.0258656	-0.226503	2	19.215	19.215	0.00205	0.812064	0.577244	0.211252	0.920859	0.16131	-1.7499	-0.2728	0.454675	1.96303	1.0399	-8.52	-3.61637	-7.75463	-4.24	0.659925	0.353264	0.562547	-0.257862	0.00679071	-2.98	0.39693	45	0.797687	0.000169	0.926207	0.000227	0.783268	0.133668	0.907	0.339987	0.7283	0.434421	0.686	0.64038	2.125	0.987543	0.143
E823Q	824	B	-	0.0303299	0.1962	0.802208	-0.09839	-0.197579	2	23.3	23.3	0.0089	0.515885	0.609546	0.0693674	0.992097	0.15182	-3.19994	-0.1986	0.546693	3.51811	1.03489	-8.066	-3.41909	-7.67513	-4.23	0.96313	0.54656	0.562547	-0.3777	0.0111209	-1.34	0.446682	29	0.66537	0.000347	0.861114	0.000227	0.985504	0.102071	0.9327	0.397948	0.8736	0.166993	0.5	0.394287	2.33	0.989059	NA
P824S	825	B	-	0.029207	0.2603	0.805452	-0.0280243	-0.0965035	-1	22.9	22.9	0.0025	0.912178	0.599281	0.115528	0.994775	0.15246	-4.31921	-0.2428	0.788827	3.13476	0.909464	-8.684	-2.7097	-7.54457	-4.19	0.92251	0.651008	0.562547	-1.28687	0.994815	3.09	0.225798	74	0.92672	0.000239	0.819018	4e-06	0.942798	0.378143	0.9186	0.666651	0.9645	0.752219	0.638	0.631884	2.565	0.99343	0.315
P824T	825	B	-	0.0298176	0.2202	0.805076	0.116715	-0.0701241	-1	24	24	0.0057	0.984352	0.57953	0.0866979	0.99603	0.14995	-5.41516	-0.2549	0.788543	3.41131	0.875501	-8.888	-2.80161	-8.77059	-4.21	0.9129	0.591932	0.562547	-1.38472	0.994815	3.09	0.258775	38	0.765949	0.000285	0.894511	4e-06	0.951896	0.415349	0.9046	0.775768	0.8603	0.742946	0.63	1.03393	2.215	0.995055	0.318
I825M	826	B	-	0.0891112	0.2058	0.822656	0.159068	-0.00928569	1	23.9	23.9	0.0246	0.782052	0.562042	0.222097	0.983052	0.09455	-3.39781	-0.2475	0.417743	3.51559	0.882276	-6.903	-3.89018	-5.44704	-4.15	0.94004	0.520571	0.562547	-2.42657	0.00967538	1.95	0.203089	10	0.919573	0.000387	0.884811	4e-06	0.824757	0.23959	0.8655	0.605275	0.8186	0.633522	0.588	0.988997	1.95	0.996092	0.349
I825N	826	B	-	0.0999251	0.6595	0.829011	0.205967	0.0580802	-3	26.1	26.1	0.6097	0.91127	0.562731	0.303752	0.97907	0.38803	-2.88194	-0.3071	0.682458	4.08469	0.882505	-12.028	-4.24009	-11.7626	-4.18	0.97533	0.688888	0.562547	-1.03761	0.999949	4.13	0.540824	149	0.851813	0.000371	0.870713	4e-06	0.273385	0.44583	0.8939	0.857487	0.9778	0.748189	0.616	1.36984	1.6	0.998442	0.309
K826T	827	B	-	0.0964987	0.4242	0.808496	0.164746	-0.00112953	-1	24.1	24.1	0.0166	0.976212	0.588921	0.128091	0.996855	0.21521	-3.04084	-0.2821	0.683287	4.33863	0.83899	-6.366	-3.0569	-5.16755	-4.16	0.98	0.588822	0.562547	-1.48587	0.999949	4.13	0.280615	78	0.977405	0.000277	0.927707	2e-06	0.770637	0.500272	0.9126	0.821496	0.9247	0.522123	0.588	1.10568	2.42	0.997714	0.294
E827K	828	B	-	0.224012	0.3661	0.825176	0.210011	0.0638901	1	25.1	25.1	0.0167	0.942429	0.566067	0.242957	0.998924	0.15525	-1.62143	-0.3317	0.653863	5.06933	0.91331	-10.934	-3.94769	-10.4362	-4.11	0.99526	0.929646	0.562547	-0.412873	1	4.13	0.205231	56	0.941673	0.000368	0.987451	4e-06	0.884781	0.165698	0.902	0.687964	0.9335	0.711364	0.68	0.682462	1.7	0.997248	0.358
E827V	828	B	-	0.194877	0.281	0.824552	0.0584147	0.0828007	-2	26.2	26.2	0.019925	0.975193	0.582959	0.114819	0.986205	0.19137	-2.0704	-0.3229	0.71361	5.84397	0.893041	-8.223	-3.10351	-10.5477	-4.21	0.98452	0.838315	0.562547	-0.477967	0.813891	4.13	0.302844	121	0.678327	0.000518	0.968603	4e-06	0.96367	0.40826	0.9101	0.890298	1.0021	0.749519	0.574	1.06393	2.395	0.996944	NA
R829G	830	B	-	0.123014	0.2117	0.857868	0.171745	0.0244097	-2	23.3	23.3	0.0005	0.675091	0.502825	0.205251	0.99419	0.14548	3.05064	-0.344	0.585278	2.38882	0.920762	-6.063	-3.599	-3.50614	-4.03	0.95361	0.792609	0.562547	-0.499268	0.0165222	1.85	0.269653	125	0.727054	0.000337	0.70183	0.000791	0.910251	0.215239	0.7476	0.647364	0.3558	0.400877	0.624	0.860714	0.29	0.995606	NA
R829Q	830	B	-	0.137959	0.0937	0.789793	0.127055	-0.0397849	1	24.5	24.5	0.0019	0.795608	0.544369	0.222944	0.998721	0.10728	-3.55196	-0.2833	0.392183	3.62773	0.886127	-6.359	-3.90279	-4.86037	-4.06	0.70868	0.313401	0.562547	-2.45011	0.954328	4.13	0.140923	43	0.56555	0.000274	0.823618	0.000791	0.650274	0.199681	0.7764	0.477149	0.375	0.528318	0.576	0.774148	1.39	0.992389	NA
R830P	831	B	-	0.10552	0.2258	0.832869	0.173154	0.0109468	-2	24.2	24.2	0.0057	0.975123	0.566825	0.264605	0.992845	0.31359	-3.97883	-0.4097	0.6817	4.43259	0.823167	-5.697	-3.27875	-2.65086	-4.15	0.93625	0.684132	0.562547	-1.75615	0.0750973	4.13	0.491158	103	0.834138	0.00026	0.793221	0.000573	0.29401	0.217041	0.8746	0.767047	0.4602	0.828488	0.676	1.04797	1.495	0.997591	0.298
R830Q	831	B	-	0.0800809	0.0814	0.75781	-0.0487309	-0.177324	1	21.8	21.8	0.0005	0.234381	0.551623	0.108833	0.99854	0.03513	-1.60524	-0.1429	0.423074	2.47	0.92861	-2.774	-4.11412	-2.70247	-4.05	0.70699	0.14637	0.562547	0.0246117	0.0750973	4.13	0.101313	43	0.532409	0.000189	0.816118	0.000573	0.47911	0.086478	0.7835	0.166652	0.1248	0.760536	0.72	0.398108	0.6	0.980643	0.276
R830W	831	B	-	0.100127	0.1204	0.787182	-0.0223481	-0.0332094	-3	23.8	23.8	0.0031	0.776437	0.567576	0.218548	0.998541	0.1005	-5.41576	-0.2853	0.683117	2.98528	0.781054	-6.81	-4.80744	-5.06953	-4.17	0.74998	0.623289	0.562547	-1.48632	0.0101667	1.89	0.26825	101	0.704016	0.000174	0.893511	0.000573	0.922328	0.198797	0.8885	0.781547	0.5141	0.86787	0.482	0.993668	1.495	0.996123	NA
E831D	832	B	-	0.0651496	0.0992	0.786028	0.00588052	-0.229329	2	7.5635	7.5635	0.00045	0.224345	0.414565	0.156741	0.927972	0.03251	1.76134	-0.0876	0.264278	0.13828	0.945179	-4.192	-3.68349	-2.16225	-4.06	0.143875	0.135049	0.562547	-0.105309	0.380768	-6.61	0.0941307	45	0.401817	0.000159	0.691431	0.000193	0.814916	0.169136	0.4207	0.105105	-0.0986	0.282468	0.655	0.280532	-1.19	0.933253	0.291
E831K	832	B	-	0.0671693	0.1359	0.783821	0.173572	0.0115475	1	23.5	23.5	0.0046	0.756738	0.544593	0.190687	0.998543	0.15279	-1.38729	-0.2545	0.487865	2.51973	0.863884	-10.744	-3.98146	-9.42178	-4.07	0.99296	0.900133	0.562547	-1.92851	0.994779	3.08	0.177363	56	0.933232	0.000492	0.880912	0.000193	0.703765	0.094301	0.7829	0.650768	0.4341	0.781976	0.73	0.424512	1.15	0.994372	0.358
G832E	833	B	-	0.050067	0.1496	0.815622	0.216135	0.0726866	-2	20.2	20.2	0.0002	0.43751	0.543712	0.271278	0.993129	0.09479	-0.199113	-0.2476	0.439065	1.94073	0.857825	-5.499	-3.45803	-5.43986	-4.03	0.33699	0.187505	0.562547	-0.116362	0.0233198	4.13	0.186225	98	0.701219	0.000168	0.813919	0.27421	0.362302	0.227913	0.8022	0.49731	0.1769	0.723869	0.524	0.42272	1.245	0.994765	0.242
G832R	833	B	-	0.0577648	0.2646	0.814499	0.0662968	-0.0579815	-2	19.03	19.03	0.00035	0.370121	0.484205	0.132584	0.997817	0.12983	-1.9279	-0.1704	0.374701	1.2764	0.920528	-6.783	-2.99935	-6.5564	-4.05	0.061805	0.138427	0.562547	-0.383192	0.0352441	4.13	0.228251	125	0.446825	0.000137	0.861714	0.27421	0.291617	0.347732	0.7647	0.423549	0.0284	0.577104	0.649	0.408928	0.345	0.990824	0.228
P833L	834	B	-	0.0422384	0.0841	0.777329	0.137356	-0.0404739	-3	19.3	19.3	0.000375	0.65754	0.535313	0.129077	0.997115	0.10671	-2.78234	-0.0597	0.439232	1.75659	0.928673	-4.11	-3.14761	-3.96959	-4.05	0.13074	0.173148	0.562547	0.000438	0.331792	4.13	0.0994024	98	0.58291	0.000112	0.849815	0.568232	0.577002	0.254658	0.7943	0.449475	0.1874	0.696029	0.672	0.605593	1.1	0.993557	0.224
P833T	834	B	-	0.0388308	0.0668	0.775332	0.0853264	-0.115211	-1	13.67	13.67	0.0001	0.380928	0.497135	0.176622	0.994069	0.15363	-3.37207	0.0003	0.320843	1.15188	0.946588	-4.029	-4.07494	-4.90073	-4	0.15132	0.110102	0.562547	-0.212375	0.0171531	4.13	0.137524	38	0.564561	0.000129	0.79512	0.568232	0.718492	0.179413	0.6852	0.24198	-0.0714	0.695507	0.696	0.502098	0.295	0.984151	0.243
R834Q	835	B	-	0.0247812	0.0759	0.737453	0.0395114	-0.181021	1	22.4	22.4	0.0023	0.78509	0.499274	0.130614	0.99868	0.03866	-2.04334	-0.1675	0.33362	1.74282	0.926098	-1.422	-4.04287	-4.88237	-4.09	0.33919	0.297224	0.562547	-0.262288	0.378075	3.09	0.104436	43	0.445282	0.000147	0.881012	0.013191	0.883615	0.175304	0.6409	0.345504	-0.0146	0.615208	0.69	0.673506	0.55	0.979315	0.314
R834W	835	B	-	0.0347023	0.1054	0.76743	-0.0414761	-0.0606855	-3	24.9	24.9	0.0165	0.44434	0.478985	0.172271	0.998698	0.10717	-1.86504	-0.2105	0.41791	1.90095	0.779235	-6.907	-4.72452	-8.20609	-4.18	0.28305	0.424262	0.562547	-1.20752	0.0651482	3.07	0.233912	101	0.56014	7.22e-05	0.907909	0.013191	0.937109	0.229909	0.7764	0.736795	0.5203	0.74558	0.55	0.975525	0.205	0.993274	NA
G835E	836	B	-	0.0278741	0.1629	0.817092	0.202737	0.0534418	-2	19.67	19.67	0.0003	0.441514	0.498109	0.326731	0.994761	0.11843	-0.0987324	-0.2338	0.334569	2.13904	0.881781	-1.409	-3.66606	-5.63584	-4.04	0.95081	0.597874	0.562547	-0.702903	0.0667351	4.13	0.252412	98	0.641603	0.000377	0.814119	0.081302	0.726701	0.068901	0.7139	0.607684	0.2885	0.456657	0.71	0.450744	0.835	0.991754	0.223
G835R	836	B	-	0.0335968	0.2373	0.814914	0.163159	0.0380225	-2	23.3	23.3	0.0055	0.544967	0.499092	0.275306	0.998656	0.16656	0.662687	-0.2507	0.408573	2.67331	0.813085	-4.354	-3.02252	-7.7352	-4.08	0.874645	0.491427	0.562547	-0.197215	0.997414	4.13	0.218381	125	0.70539	0.000141	0.861914	0.081302	0.57882	0.15245	0.8032	0.747299	0.62105	0.475865	0.639	0.608454	1.385	0.993159	0.276
G835W	836	B	-	0.0320088	0.2507	0.808507	0.193917	0.0562578	-2	26.9	26.9	0.0898	0.757826	0.501305	0.195184	0.988634	0.24311	-3.6355	-0.2718	0.393847	3.3791	0.758261	-6.532	-4.58704	-10.0645	-4.17	0.55695	0.592887	0.562547	-2.43457	0.997414	4.13	0.25998	184	0.429293	0.000333	0.827017	0.081302	0.887681	0.297516	0.8404	0.827864	0.9719	0.517834	0.638	1.05928	1.385	0.99547	0.348
P836L	837	B	-	0.036244	0.1034	0.809296	0.105236	-0.0866116	-3	21.3	21.3	0.00385	0.849769	0.498109	0.0999854	0.997603	0.22893	-0.597698	-0.2832	0.460188	2.52017	0.916389	-6.017	-2.96814	-4.66887	-4.03	0.90526	0.51452	0.562547	-0.23948	0.947893	3.85	0.163283	98	0.57387	0.000154	0.860114	0.000473	0.670087	0.123347	0.7385	0.501272	0.4214	0.74822	0.714	0.536759	0.69	0.994198	0.261
P836S	837	B	-	0.0338162	0.0959	0.803674	0.0379729	-0.183231	-1	18.52	18.52	0.001	0.90901	0.496898	0.152267	0.99252	0.21068	1.32609	-0.1663	0.373513	2.01909	0.920062	-4.259	-3.56308	-5.77159	-3.99	0.75749	0.323367	0.562547	-0.256438	0.0228918	2.77	0.153379	74	0.628473	0.000119	0.817618	0.000473	0.854417	0.075859	0.7244	0.317179	0.2789	0.529984	0.726	0.532473	0.69	0.987652	0.217
H837Q	838	B	-	0.0163442	0.1641	0.832573	0.0969152	-0.057132	0	22.15	22.15	0.0058	0.605805	0.497928	0.165326	0.972016	0.10474	-1.14667	-0.1301	0.411189	2.35767	0.932754	-3.268	-3.14126	-3.5271	-4.03	0.966595	0.563398	0.562547	-0.488546	0.0303283	2.81	0.145759	24	0.778289	0.000108	0.682032	0.00013	0.948054	0.051346	0.727	0.282498	0.5244	0.486008	0.735	0.598202	0.49	0.996931	0.219
V839A	840	B	-	0.0352253	0.1482	0.829961	0.134318	-0.0448381	0	23.5	23.5	0.0071	0.493131	0.462353	0.185056	0.965837	0.09308	1.18695	-0.2605	0.40232	2.67014	0.923561	-4.654	-3.21726	-5.39623	-4.03	0.98972	0.814672	0.562547	-0.501598	0.99987	3.85	0.119897	64	0.590024	0.000334	0.709329	0.004048	0.908438	0.205805	0.7121	0.352779	0.4807	0.441996	0.696	0.405158	-0.55	0.996383	0.198
V839L	840	B	-	0.0440669	0.1104	0.830782	0.107509	-0.0833466	1	17.235	17.235	0.0004	0.238785	0.342812	0.0497207	0.95938	0.07936	1.96344	-0.1501	0.264406	0.661857	0.956787	-0.896	-2.82824	-0.408223	-3.98	0.763405	0.251448	0.562547	-0.0694883	0.0989693	3.85	0.0833033	32	0.450178	0.000122	0.725427	0.004048	0.675773	0.0621875	0.3937	0.0646225	-0.2555	0.105973	0.746	0.302352	-2.545	0.984596	0.249
V839M	840	B	-	0.0356443	0.1779	0.818759	0.129766	-0.0513764	1	23.6	23.6	0.0099	0.869734	0.49982	0.230966	0.995889	0.09306	-0.978238	-0.1855	0.289648	3.22584	0.885211	-4.222	-4.77957	-4.45038	-4.1	0.93694	0.592696	0.562547	-0.32143	0.0989693	3.85	0.0793848	21	0.57637	8.53e-05	0.839916	0.004048	0.722351	0.144774	0.779	0.372079	0.5158	0.558908	0.684	0.759125	-0.55	0.997829	0.214
G840C	841	B	-	0.0313058	0.8644	0.847067	0.379051	0.306704	-3	29.3	29.3	0.9124	0.997661	0.625628	0.297808	0.993977	0.8057	-8.99122	-0.4415	0.828669	7.94116	0.82413	-9.837	-4.10119	-9.04025	-4.76	0.99412	0.946582	0.562547	-4.405	1	3.79	0.661535	159	0.946689	0.00058	0.790821	4e-06	0.46318	0.807159	0.9615	0.913663	1.0959	0.616672	0.382	1.05785	2.755	0.998961	0.38
G840D	841	B	-	0.0272081	0.9466	0.856526	0.402458	0.340326	-1	25.8	25.8	0.9181	0.998558	0.625093	0.397843	0.996003	0.7918	-8.53061	-0.442	0.824353	7.11672	0.837126	-10.178	-3.25912	-6.86472	-4.74	0.98857	0.934824	0.562547	-4.67109	1	3.79	0.800756	94	0.972125	0.000562	0.79512	4e-06	0.277232	0.773543	0.954	0.908366	1.0969	0.900126	0.376	1.17388	2.755	0.999	0.298
P841L	842	B	-	0.0326153	0.4317	0.832287	0.3009	0.194445	-3	26	26	0.2025	0.942685	0.587657	0.225161	0.997774	0.37315	-5.96038	-0.3764	0.812889	6.26359	0.775272	-8.552	-2.88547	-5.57692	-4.43	0.9899	0.893957	0.562547	-1.79294	1	3.79	0.472649	98	0.959481	0.00055	0.871313	4e-06	0.868622	0.754125	0.9329	0.900818	1.0762	0.768652	0.452	1.02044	2.64	0.997988	NA
S842I	843	B	-	0.00274645	0.184	0.789294	0.142891	-0.0325235	-2	22.6	22.6	0.004175	0.682395	0.545256	0.152908	0.990216	0.09815	-2.5755	-0.2023	0.472608	3.18851	0.893958	-8.481	-4.13129	-5.61332	-4.1	0.89773	0.611279	0.562547	-0.210341	0.978362	2.64	0.269763	142	0.788316	0.000182	0.783522	0.000218	0.523243	0.342488	0.8169	0.452498	0.7153	0.595912	0.662	0.469182	0.55	0.99676	0.36
S842N	843	B	-	0.00247164	0.1641	0.785613	0.0193288	-0.210012	1	21.6	21.6	0.0066	0.822649	0.545923	0.195725	0.983615	0.04182	-3.53844	-0.1434	0.411044	2.62321	0.923765	-8.318	-4.62714	-5.88155	-4.13	0.91126	0.6579	0.562547	-0.300425	0.978362	2.64	0.15073	46	0.80929	0.000172	0.763824	0.000218	0.65676	0.196753	0.8011	0.330233	0.7174	0.707918	0.682	0.49994	0.205	0.993624	0.243
R843C	844	B	-	0.00793068	0.0946	0.761453	0.0211882	-0.110487	-3	21.6	21.6	0.0009	0.492323	0.500301	0.117057	0.998218	0.11446	-1.82338	-0.1512	0.589703	1.22819	0.853431	-4.144	-4.43595	-2.25595	-4.13	0.28231	0.3	0.562547	-0.174364	0.00603987	2.75	0.142011	180	0.605816	0.000117	0.90421	0.477523	0.902989	0.156598	0.6023	0.518556	0.1964	0.631289	0.678	0.432589	-0.69	0.982393	NA
R843G	844	B	-	0.00374715	0.112	0.821855	0.110518	-0.079025	-2	21.9	21.9	0.0005	0.427743	0.477008	0.167696	0.994739	0.07207	-2.15335	-0.2455	0.593108	1.609	0.855271	-4.977	-3.37413	0.085058	-4.1	0.27761	0.277449	0.562547	-0.87885	0.00603987	2.75	0.100915	125	0.636292	0.000154	0.907809	0.477523	0.913341	0.247731	0.6752	0.599826	-0.0115	0.669319	0.662	0.413952	0	0.990341	0.401
R843H	844	B	-	0.00463904	0.0722	0.730818	0.0719133	-0.134478	0	19.76	19.76	0.0002	0.411754	0.455512	0.183372	0.998455	0.03444	-2.13276	-0.1799	0.383032	1.46341	0.938683	-2.722	-4.09596	-1.44246	-4.11	0.18801	0.18416	0.562547	-0.117778	0.0327742	3.79	0.0971681	29	0.68055	0.000128	0.881212	0.477523	0.663756	0.147238	0.7186	0.350224	0.2203	0.817303	0.626	0.406772	-0.345	0.985202	0.386
R843L	844	B	-	0.00513774	0.1048	0.799616	0.109352	-0.0806992	-2	18.25	18.25	0.26135	0.28937	0.453322	0.0725003	0.99352	0.09806	1.47598	-0.1182	0.390577	0.855336	0.94345	-2.329	-2.9245	-0.292041	-4.04	0.14395	0.171916	0.562547	-0.0279567	0.0327742	3.79	0.121768	102	0.318765	0.000143	0.878012	0.477523	0.707455	0.204523	0.5875	0.684522	0.0545	0.573366	0.604	0.389921	-1.24	0.979006	NA
R843S	844	B	-	0.00360607	0.1829	0.766266	0.096948	-0.0985174	-1	16.47	16.47	0.0005	0.604149	0.497928	0.148944	0.992695	0.12124	-0.741287	-0.2106	0.37809	1.35364	0.886189	-3.607	-3.12224	1.64567	-4.03	0.22591	0.282114	0.562547	-0.186689	0.00603987	2.75	0.101437	110	0.733863	0.000125	0.869313	0.477523	0.93745	0.193287	0.6613	0.424526	-0.0192	0.650004	0.672	0.401843	-0.55	0.98843	0.387
C844R	845	B	-	0.0075097	0.2344	0.777255	0.198816	0.0478087	-3	23.7	23.7	0.0279	0.916269	0.475333	0.151366	0.988813	0.38426	-2.52202	-0.4235	0.601912	2.38158	0.851897	-7.93	-1.90329	-5.12401	-4.02	0.97434	0.771764	0.562547	-1.73726	0.99986	3.79	0.300158	180	0.765017	0.000252	0.826617	0.000307	0.595605	0.338609	0.7144	0.823483	0.3826	0.741818	0.55	0.912941	0.69	0.997343	0.593
C844W	845	B	-	0.00984932	0.274	0.771223	0.0935152	-0.0205831	-2	22.9	22.9	0.0255	0.777534	0.498842	0.184065	0.989501	0.26133	-0.994105	-0.3683	0.437216	2.95018	0.771288	-7.682	-3.55138	-3.86385	-4.07	0.7985	0.759736	0.562547	-1.65879	0.0260604	3.79	0.260162	215	0.779117	8.15e-05	0.867113	0.000307	0.833207	0.387955	0.8079	0.817133	0.6268	0.719028	0.63	1.12389	0.69	0.997056	0.404
C844Y	845	B	-	0.00989323	0.1511	0.771687	-0.121276	-0.030013	-2	21.5	21.5	0.0025	0.0914543	0.497928	0.158913	0.967205	0.18313	-2.23446	-0.3745	0.405066	2.00284	0.899884	-4.04	-2.93828	-0.0880928	-4.03	0.87559	0.675827	0.562547	-1.0728	0.0798065	3.79	0.195828	194	0.5105	0.000208	0.893911	0.000307	0.973912	0.209513	0.7251	0.521572	0.3294	0.521642	0.636	0.801816	0.69	0.994999	NA
L845F	846	B	-	0.0199942	0.2225	0.793739	0.0345359	-0.00664006	0	23.4	23.4	0.012	0.967534	0.601321	0.240545	0.997833	0.19454	-2.39733	-0.3455	0.612966	4.78658	0.864622	-5.652	-4.36623	-4.71609	-4.19	0.95331	0.594334	0.562547	-0.997457	0.992893	3.79	0.130366	22	0.981549	0.000258	0.89751	1.9e-05	0.83471	0.480047	0.9141	0.718025	0.9059	0.699203	0.588	1.02479	2.475	0.994462	0.332
L845V	846	B	-	0.0138839	0.1323	0.793078	0.151378	-0.0203331	1	22.7	22.7	0.0045	0.89603	0.600482	0.278044	0.994256	0.11549	-2.03419	-0.3224	0.519091	4.22389	0.92152	-8.951	-3.87532	-4.977	-4.14	0.97571	0.62878	0.562547	-0.404372	0.992893	3.79	0.141385	32	0.863333	0.000201	0.837516	1.9e-05	0.855542	0.391496	0.9173	0.564877	0.9706	0.773703	0.632	0.447974	1.78	0.996207	0.354
S846L	847	B	-	0.0159962	0.1374	0.801839	0.169888	0.00625532	-2	25.4	25.4	0.007175	0.983811	0.567303	0.160789	0.997457	0.35844	-3.5664	-0.1948	0.701497	4.466	0.858941	-5.991	-2.77149	-4.21109	-4.18	0.96807	0.612667	0.562547	-0.623283	0.447355	3.79	0.132975	145	0.922287	0.000421	0.885311	0.053234	0.314371	0.352127	0.9131	0.771363	1.1021	0.88894	0.64	0.709368	2.19	0.998018	0.359
H847N	848	B	-	0.0264549	0.2085	0.810483	0.153549	-0.0172145	1	20.4	20.4	0.0029	0.93936	0.561833	0.188802	0.915196	0.17923	-0.804457	-0.168	0.457801	3.10677	0.912417	-6.662	-3.3626	-4.51314	-4.04	0.99134	0.913144	0.562547	-0.194708	1	3.79	0.245151	68	0.889495	0.000382	0.680232	2e-06	0.464667	0.303295	0.8859	0.467926	0.7986	0.74644	0.658	0.876383	1.725	0.995456	0.376
H847Q	848	B	-	0.0234538	0.4478	0.806139	0.0800578	-0.122779	0	3.565	3.565	0.00015	0.184665	0.462842	0.0699802	0.960583	0.23009	-0.559415	-0.1021	0.296966	0.895616	0.953622	-2.693	-3.18646	-2.16885	-3.97	0.38187	0.28404	0.562547	-0.33481	0.00686871	2.74	0.337146	24	0.519215	0.000156	0.585041	2e-06	0.596254	0.185863	0.7165	0.136253	0.2387	0.705362	0.692	0.366626	0.72	0.988897	0.345
T848I	849	B	-	0.0557497	0.4532	0.78956	0.0986976	-0.0960042	-1	13.09	13.09	0.0014	0.795657	0.565301	0.102473	0.995077	0.15407	-2.58922	-0.1795	0.473893	2.29772	1.02131	-5.676	-3.63864	-7.68496	-4.13	0.74763	0.504606	0.562547	-0.304295	0.982424	2.67	0.231757	89	0.681273	0.000359	0.179582	0.003416	0.702732	0.421308	0.8892	0.492181	0.8928	0.708219	0.62	0.380375	2.215	0.994652	0.393
T848S	849	B	-	0.0280715	0.1691	0.787156	0.0625205	-0.14797	1	9.1245	9.1245	0.00055	0.294269	0.53598	0.120621	0.946596	0.07133	-1.38396	-0.1152	0.346288	1.60688	1.04598	-3.194	-3.00061	-2.31423	-4.08	0.676575	0.420714	0.562547	-0.265138	0.49483	2.7	0.117634	58	0.635016	0.000163	0.246275	0.003416	0.701059	0.181856	0.8356	0.280862	0.32595	0.807296	0.693	0.291326	1.67	0.989398	0.345
D849G	850	B	-	0.0351197	0.2599	0.829816	0.171952	0.00922072	-1	23.4	23.4	0.0028	0.629196	0.518862	0.193897	0.996862	0.27455	-1.65665	-0.2137	0.356577	2.87247	0.92614	-0.191	-3.07982	-1.08404	-4.1	0.9563	0.842767	0.562547	-0.922931	0.948989	3.79	0.145832	94	0.426062	0.000243	0.884811	0.349528	0.818693	0.344282	0.7935	0.615988	0.652	0.606258	0.616	0.765029	0.345	0.99598	0.457
D849N	850	B	-	0.0344876	0.1377	0.811827	-0.323773	-0.242781	1	21.2	21.2	0.0002	0.025555	0.476095	0.26759	0.996944	0.10876	0.592476	-0.1692	0.318908	2.09735	0.94272	-0.66	-4.18985	-0.909837	-4.06	0.92823	0.436653	0.562547	-0.230313	0.0352169	3.79	0.0691191	23	0.580812	0.000141	0.839116	0.349528	0.999881	0.166359	0.7709	0.020121	0.2801	0.633465	0.624	0.396213	-0.46	0.989017	NA
F850C	851	B	-	0.0180888	0.996	0.830576	0.339164	0.249409	-2	27.2	27.2	0.169025	0.99894	0.627758	0.294291	0.972536	0.80053	-7.31255	-0.4174	0.826355	6.08218	0.740294	-11.431	-4.12487	-10.492	-3.63	0.99091	0.939782	0.562547	-5.75609	0.99986	3.79	0.598736	205	0.881579	0.000578	0.944006	2e-06	0.124421	0.795621	0.9077	0.967624	1.0189	0.872416	0.24	1.24542	3.295	0.99906	0.679
F850L	851	B	-	0.0249984	0.9974	0.82998	0.183119	0.0252611	0	24.0667	24.0667	0.0902	0.993577	0.6002	0.300072	0.985596	0.67722	-6.28647	-0.3553	0.797347	3.32308	0.856454	-9.272	-2.41277	-10.612	-3.58	0.919133	0.586286	0.562547	-2.71812	0.335032	0.563333	0.366034	22	0.894217	0.000537	0.937906	2e-06	0.248524	0.603934	0.8815	0.920867	0.8611	0.746173	0.416667	1.01504	3.295	0.997078	0.656
V851L	852	B	-	0.0452179	0.2613	0.792553	0.0707779	-0.087682	1	23.1	23.1	0.00355	0.84491	0.538415	0.269546	0.991264	0.1858	-6.3474	-0.2478	0.511761	3.36835	0.883879	-7.64	-2.9978	-8.30522	-2.82	0.95967	0.813625	0.562547	-1.7407	0.238521	3.79	0.149951	32	0.883818	0.000428	0.972503	0.005384	0.756127	0.22982	0.6932	0.511557	0.4957	0.567733	0.654	0.608071	1.32	0.995429	0.454
V851M	852	B	-	0.0372301	0.2127	0.771893	-0.220094	-0.0916628	1	25	25	0.007	0.0887837	0.538755	0.328272	0.995095	0.18636	-6.78295	-0.2569	0.534187	4.42412	0.871844	-7.133	-4.91102	-7.17469	-2.85	0.75459	0.466169	0.562547	-1.75402	0.238521	3.79	0.140647	21	0.881455	0.000503	0.982002	0.005384	0.999934	0.260588	0.7275	0.0239977	0.5345	0.691468	0.66	1.01303	1.865	0.995763	NA
C853S	854	B	-	0.0214383	0.1682	0.772577	0.063712	-0.0616948	-1	19.535	19.535	0.0006	0.711406	0.504223	0.161895	0.976821	0.10998	-0.531684	-0.2468	0.713679	1.55947	0.914294	-6.144	-2.09054	-1.9757	-2.7	0.45112	0.480992	0.562547	-0.280374	0.0807809	3.79	0.225639	112	0.796158	0.000215	0.918208	1e-06	0.800792	0.244598	0.6458	0.621494	0.11665	0.531057	0.553	0.681656	0.175	0.994617	0.471
P854H	855	B	-	0.0212912	0.9959	0.821765	0.255215	0.144308	-2	25.5	25.5	0.6523	0.998341	0.667604	0.337295	0.990076	0.59032	-7.53475	-0.3664	0.815822	7.49883	0.779012	-12.856	-4.41188	-11.2662	-3.72	0.99134	0.881516	0.562547	-4.93809	1	3.79	0.588255	77	0.918913	0.000579	0.989376	4e-06	0.326547	0.675652	0.9382	0.925365	1.0907	0.56721	0.328	1.10782	3.65	0.998829	0.716
[truncated: 5,535 more rows]
[truncated: 38 more columns]

## Sheet: Complete Dataset, AUROC
Methods	ROC_AUC	Type
BayesDel_noAF	0.873768	Clinical-trained
MOIpred_benign	0.873019	Clinical-trained
MetaRNN	0.865346	Clinical-trained
BayesDel	0.864211	Clinical-trained
REVEL	0.854441	Clinical-trained
SNPred	0.849713	Clinical-trained
[truncated: 64 more rows]

## Sheet: By phenotype, AUROC
phenotype	Methods	ROC_AUC	Type
[truncated: 210 more rows]
