# Supplementary material for: Complementary Roles of Structure and Variant Effect Predictors in RyR1 Clinical Interpretation
Source: Hum Mutat. 2025 Oct 3;2025:1834898. doi: 10.1155/humu/1834898 (PMC12513790; doi:10.1155/humu/1834898)
Supplement: Supporting Information 8 — Table S4: SPDV values for all residues in RYR1 and ROC AUC evaluations using the full dataset and phenotype-specific sets. This table includes all the SPDV values calculated using K = 1–10, 20, 30, 40 and 50 for all the residues in RYR1. Here, we have provided the ‘SPDV 1-50' tab, which includes all the aforementioned data, as well as the ‘SPDV Complete Dataset', ‘AUROC' and ‘SPDV By phenotype', ‘AUROC tabs', which contain the results of the SPDV ROC AUC evaluations for these sets. [file 1834898.f8.xlsx]

## Sheet: SPDV 1-50
position	SPDV_1	SPDV_2	SPDV_3	SPDV_4	SPDV_5	SPDV_6	SPDV_7	SPDV_8	SPDV_9	SPDV_10	SPDV_20	SPDV_30	SPDV_40	SPDV_50
1	16.3434	19.1998	22.7818	24.7316	26.0648	27.6047	29.0384	30.1596	31.2351	32.2562	38.7179	44.5211	49.7717	53.5269
2	16.3434	19.1998	22.7818	24.7316	26.0648	27.6047	29.0384	30.1596	31.2351	32.2562	38.7179	44.5211	49.7717	53.5269
3	12.083	14.5218	15.7664	16.8692	17.7582	19.1901	20.5255	21.6105	22.4964	23.2542	28.0825	31.2498	33.5512	35.5236
4	9.76625	11.2632	12.1838	13.0596	14.0106	15.1299	16.2414	17.2357	18.1523	18.9324	24.0802	27.6392	30.4293	32.8447
5	7.44945	8.00446	8.60132	9.25001	10.263	11.0698	11.9572	12.8609	13.8081	14.6107	20.078	24.0285	27.3075	30.1659
6	7.82994	9.02882	9.74066	10.6442	12.1472	13.2189	14.2011	15.1004	15.9568	16.7341	22.813	27.3983	31.2365	34.5685
7	8.21044	10.0532	10.88	12.0385	14.0314	15.3681	16.4451	17.3399	18.1055	18.8574	25.5481	30.7681	35.1655	38.9711
8	8.19668	10.5711	12.9588	14.9299	16.9047	18.2913	20.1563	22.2517	24.1181	25.7627	37.1541	46.206	53.8672	59.7801
9	8.18291	11.089	15.0375	17.8214	19.7781	21.2145	23.8675	27.1635	30.1306	32.6679	48.7602	61.6439	72.5689	80.5891
10	7.89424	10.9068	12.3438	14.3558	15.9217	17.0466	18.1343	19.671	21.087	22.4639	32.8201	41.3413	48.0771	53.3094
11	5.83986	7.45281	9.07991	10.5997	11.7269	13.0176	14.3786	15.8239	17.0927	18.2681	27.2102	34.1371	39.9469	44.5583
12	4.81267	5.72579	7.44794	8.72163	9.62947	11.003	12.5008	13.9004	15.0956	16.1702	24.4053	30.535	35.8819	40.1827
13	3.78547	3.99877	5.81598	6.84358	7.53205	8.98852	10.6229	11.9769	13.0984	14.0723	21.6003	26.9329	31.8168	35.8072
14	5.90049	7.86321	8.60538	9.35572	11.0581	12.2116	13.4191	14.3277	15.0409	15.7792	21.6043	26.5034	31.1374	34.9358
15	3.77604	6.61744	8.76112	9.95602	10.6954	12.146	13.2472	14.2065	15.0779	15.9116	20.9955	25.4489	29.8233	33.4544
16	6.97659	9.82131	11.6645	12.7461	13.4224	13.9034	14.7368	15.5816	16.2546	16.8095	21.0539	24.9725	29.069	32.4716
17	9.28538	11.9043	12.9776	14.1381	14.9253	15.5293	16.0247	16.4155	16.7687	17.2382	20.6595	23.6685	27.3507	30.6026
18	7.3033	10.0373	11.506	12.4847	13.1114	13.6867	14.3535	14.9503	15.4684	15.9222	19.5271	22.8497	26.7755	30.2652
19	9.62477	11.515	12.2597	12.7499	13.063	13.4532	13.7483	14.1153	14.5766	14.9491	18.2943	21.6771	25.3664	28.9703
20	8.09692	10.2504	11.0337	11.55	11.872	12.21	12.574	12.978	13.4208	13.8504	17.7214	21.7577	25.5333	29.3983
21	6.56907	8.98584	9.8076	10.3502	10.6811	10.9668	11.3997	11.8407	12.2649	12.7516	17.1486	21.8384	25.7001	29.8263
22	5.4317	7.2422	8.5223	9.25766	9.97253	10.5306	11.0973	11.5972	12.1571	12.71	17.6081	22.7823	26.8465	31.1224
23	4.29433	5.49856	7.237	8.16516	9.26395	10.0944	10.7949	11.3537	12.0493	12.6684	18.0676	23.7262	27.9929	32.4185
24	5.78252	6.07817	7.97555	9.01803	9.85231	10.8619	11.6949	12.3352	12.9697	13.6186	19.613	25.528	30.0196	34.5375
25	4.35868	6.56228	8.72808	9.81706	11.0423	12.07	12.984	13.7949	14.465	15.0682	21.3636	27.2404	31.7115	36.3093
26	6.1772	8.26477	10.9951	12.3942	13.2775	14.0789	14.8767	15.7797	16.521	17.1421	23.0293	28.583	32.9989	37.3995
27	8.54389	11.2124	13.703	14.9783	15.8399	16.675	17.4978	18.2302	18.9092	19.6426	25.5859	31.1517	35.5707	40.002
28	10.5349	13.0444	15.7554	17.2488	18.2505	18.9281	19.7362	20.6117	21.3348	21.9892	27.1374	32.1602	36.4559	40.6472
29	12.93	15.6443	17.999	19.7152	20.8262	21.6111	22.5755	23.4511	24.1727	24.8265	29.3855	34.0378	38.1582	42.269
30	12.8701	15.9641	18.3651	19.6686	20.5802	21.4137	22.2785	23.0749	23.7383	24.3995	29.755	34.8557	39.1171	43.4775
31	9.57744	12.8431	15.2851	16.707	17.5876	18.7313	19.7682	20.5707	21.2658	21.9117	27.1837	32.2938	36.4481	40.886
32	6.31564	9.63575	11.9707	13.3202	14.4695	15.6251	16.6217	17.4279	18.2497	18.9283	24.5606	29.9759	34.2737	38.8282
33	3.77979	6.91083	9.74227	11.4995	12.7495	14.1117	15.3286	16.4314	17.2973	17.9966	22.8355	27.7865	31.8095	36.1968
34	6.87238	10.1962	11.3844	12.2437	13.5695	14.5425	15.417	16.2263	16.8752	17.4149	21.999	26.9633	30.917	35.4209
35	3.77656	3.779	6.31135	8.50202	9.94974	11.1367	12.156	12.9243	13.7168	14.3637	19.3924	24.2924	28.2714	32.5286
36	6.87238	8.34032	10.3763	11.5578	12.3028	12.8923	13.374	13.8357	14.2961	14.7293	19.2772	23.8008	27.56	31.7519
37	3.76024	7.04405	8.24509	9.22138	9.83913	10.5065	11.0828	11.7565	12.2874	12.7568	17.7776	22.3385	26.1057	30.083
38	4.58571	6.53036	7.76197	8.60282	9.15137	9.80921	10.529	11.2772	11.9738	12.5809	17.638	21.6828	25.1889	28.949
39	5.41118	6.01667	7.27884	7.98427	8.46361	9.11191	9.97526	10.798	11.6601	12.405	17.4984	21.0272	24.272	27.8149
40	3.79415	5.36654	6.65875	7.49956	8.10364	8.67074	9.31501	10.1843	10.9126	11.5311	16.9511	20.1995	23.3043	26.6321
41	5.03794	6.00394	7.65623	8.97046	9.96402	10.7692	11.414	12.036	12.8792	13.5777	18.2639	21.4223	24.4115	27.8432
42	3.78513	5.24614	6.68423	7.55384	8.15877	8.69807	9.65922	10.3979	11.0977	11.8323	16.4356	20.0818	23.1058	26.5604
43	6.32072	6.3656	8.08917	9.04021	9.71627	10.2032	11.117	11.8208	12.3976	12.9184	16.984	20.7327	24.1465	27.6977
44	5.67933	6.73663	8.99958	10.2164	11.0488	11.6497	12.3628	13.0439	13.5884	14.1759	18.3632	21.9556	25.3121	28.9064
45	5.03794	7.10765	9.90998	11.3925	12.3814	13.0962	13.6087	14.2671	14.7792	15.4333	19.7424	23.1786	26.4778	30.1151
46	3.79658	5.75538	7.6898	9.16728	10.529	11.5022	12.2409	12.8766	13.5343	14.1127	19.3301	23.0096	26.6401	30.3784
47	5.92998	7.32762	8.67308	9.68883	10.6443	11.4908	12.1698	12.8241	13.4165	14.0334	19.3215	23.1028	26.7801	30.5534
48	8.06337	8.89987	9.65635	10.2104	10.7596	11.4793	12.0988	12.7716	13.2987	13.9541	19.3128	23.196	26.92	30.7284
49	5.30049	7.25934	8.43166	9.65231	10.526	11.4513	12.3021	13.0675	13.6972	14.2511	19.5402	23.6123	27.4711	31.347
50	5.5798	6.66249	7.72511	9.74124	11.0287	12.1004	13.0059	13.7544	14.3862	14.9557	19.9029	23.9966	27.685	31.6236
51	5.85911	6.06564	7.01857	9.83018	11.5315	12.7496	13.7098	14.4412	15.0753	15.6604	20.2657	24.3809	27.8989	31.9001
52	5.72502	6.44959	7.20254	9.51514	11.2765	12.5966	13.6306	14.4246	15.1493	15.7558	20.0664	24.164	27.609	31.7532
53	5.22068	7.56163	9.15501	10.977	12.4639	13.7702	14.9555	15.8683	16.6891	17.3727	21.8977	26.1975	29.8625	34.1774
54	8.70198	10.3596	11.0379	13.2835	14.6991	15.7763	16.6865	17.4782	18.2535	18.8752	23.1502	26.8912	30.1819	34.2271
55	9.97882	10.1034	10.8423	12.4779	13.7395	14.7063	15.5591	16.3711	17.0366	17.6672	21.6923	25.3518	28.4634	32.388
56	9.89354	10.3025	10.8994	12.0376	12.9025	13.6258	14.3468	15.049	15.6385	16.2059	20.461	23.7623	26.6616	30.3818
57	9.8509	10.402	10.928	11.8175	12.4841	13.0855	13.7407	14.388	14.9394	15.4752	19.8454	22.9675	25.7607	29.3787
58	9.82958	10.4518	10.9423	11.7075	12.2748	12.8154	13.4376	14.0575	14.5899	15.1098	19.5375	22.5702	25.3102	28.8771
59	9.81892	10.4766	10.9494	11.6524	12.1702	12.6803	13.2861	13.8922	14.4151	14.9272	19.3836	22.3715	25.085	28.6264
60	9.81359	10.4891	10.953	11.6249	12.1179	12.6128	13.2103	13.8096	14.3277	14.8358	19.3067	22.2721	24.9724	28.501
61	9.80826	10.5015	10.9566	11.5974	12.0656	12.5453	13.1345	13.7269	14.2403	14.7445	19.2297	22.1728	24.8597	28.3756
62	3.80069	6.23517	8.05762	9.35019	10.1513	10.7097	11.4616	12.0663	12.5675	13.0745	17.3958	20.818	23.6304	27.168
63	5.11359	6.52305	8.10408	9.28864	10.0434	10.5846	11.1593	11.8638	12.4275	12.9417	17.2538	20.8249	23.8266	27.4273
64	5.77004	6.66699	8.1273	9.25786	9.98938	10.522	11.0081	11.7625	12.3575	12.8753	17.1828	20.8284	23.9248	27.5569
65	6.42649	6.81093	8.15053	9.22709	9.93539	10.4594	10.857	11.6612	12.2876	12.8088	17.1118	20.8319	24.0229	27.6865
66	8.27217	8.7466	10.0063	10.8454	11.5674	12.1144	12.5286	13.1026	13.5606	13.9719	17.8182	21.4148	24.7537	28.3152
67	9.19501	9.71444	10.9342	11.6546	12.3835	12.9419	13.3643	13.8233	14.1971	14.5535	18.1714	21.7063	25.1191	28.6295
68	10.1179	10.6823	11.8621	12.4637	13.1995	13.7694	14.2001	14.5439	14.8336	15.135	18.5246	21.9977	25.4845	28.9438
69	10.8994	11.7407	12.9399	13.5712	14.3353	14.9339	15.4092	15.7937	16.1134	16.4481	20.3632	24.1851	27.8633	31.2417
70	11.2902	12.2699	13.4788	14.1249	14.9033	15.5161	16.0138	16.4186	16.7533	17.1046	21.2825	25.2788	29.0527	32.3907
71	11.681	12.7991	14.0177	14.6786	15.4712	16.0983	16.6183	17.0434	17.3932	17.7612	22.2018	26.3724	30.2422	33.5397
72	14.3023	15.2828	16.187	16.8392	17.6174	18.2678	18.7859	19.2483	19.7226	20.2468	25.9902	30.7909	34.8185	38.1396
73	15.613	16.5246	17.2717	17.9196	18.6904	19.3526	19.8697	20.3508	20.8873	21.4896	27.8844	33.0001	37.1067	40.4395
74	16.2683	17.1456	17.814	18.4597	19.227	19.895	20.4116	20.902	21.4696	22.111	28.8315	34.1048	38.2507	41.5895
75	16.5959	17.456	18.0852	18.7298	19.4952	20.1661	20.6826	21.1776	21.7608	22.4217	29.305	34.6571	38.8228	42.1645
76	16.9236	17.7665	18.3564	18.9999	19.7635	20.4373	20.9535	21.4532	22.052	22.7324	29.7786	35.2094	39.3948	42.7394
77	19.1797	19.8704	20.2696	20.6845	21.2609	21.9784	22.5702	23.1058	23.6363	24.2629	30.5067	35.4406	39.2871	42.3738
78	20.3077	20.9223	21.2262	21.5268	22.0096	22.7489	23.3785	23.9321	24.4285	25.0282	30.8708	35.5563	39.2333	42.191
79	20.8718	21.4483	21.7045	21.948	22.384	23.1341	23.7827	24.3453	24.8245	25.4108	31.0528	35.6141	39.2064	42.0996
80	21.4358	21.9743	22.1829	22.3691	22.7583	23.5194	24.1869	24.7584	25.2206	25.7934	31.2349	35.6719	39.1795	42.0082
81	19.364	20.3572	21.097	21.4752	21.7144	22.3649	22.8709	23.2953	23.8005	24.4125	29.1884	33.1961	36.574	39.4449
82	18.1543	18.7136	19.4662	20.4445	21.1894	21.7016	22.0931	22.7858	23.4155	24.0171	28.8332	32.8738	36.1971	39.1314
83	21.6159	21.7068	22.4136	23.4525	24.116	24.6709	25.094	25.8031	26.4593	27.1275	31.9026	35.6765	38.7497	41.4391
84	21.4014	23.0053	24.1099	24.9235	25.4152	25.786	26.0719	26.7188	27.3549	27.8961	32.1004	35.3178	38.1336	40.5738
85	10.0196	14.842	16.945	18.2628	19.3515	20.7429	22.5561	24.5286	26.16	27.5748	37.7122	47.2336	56.1639	63.0561
86	11.3507	14.7005	17.5017	20.1916	21.9749	23.4548	24.6897	26.13	27.6929	29.509	41.0194	50.9233	59.6156	66.3654
87	16.5645	18.0636	19.3667	20.0534	20.835	21.6304	22.5157	24.5321	26.3072	27.7386	38.8352	48.6234	56.2521	62.2555
88	8.26898	10.369	12.3919	14.1337	15.4775	16.6118	18.7357	22.1523	25.0866	27.6174	43.8188	56.6782	67.4185	75.3714
89	10.1058	12.4602	15.6666	17.9297	19.6821	21.0677	23.5942	26.9187	29.8296	32.4239	48.7407	61.6818	72.5981	80.6096
90	11.9426	14.5514	18.9413	21.7257	23.8867	25.5237	28.4527	31.6851	34.5725	37.2304	53.6627	66.6854	77.7777	85.8477
91	12.5685	15.4525	18.6512	20.4209	22.1447	24.0465	26.546	29.6385	32.2224	34.6132	50.1111	62.6792	73.3737	81.3106
92	12.3833	13.6283	16.356	18.3446	19.6064	20.7094	22.4549	25.7818	28.6544	31.1395	47.1329	59.8094	70.3582	78.2762
93	12.8599	13.865	16.925	18.83	20.3143	21.6409	23.6559	27.0165	29.92	32.5273	48.6715	61.5075	72.2376	80.191
94	13.5318	14.8857	17.3071	18.7292	19.9435	21.6466	24.1072	27.3596	30.1525	32.7696	49.5929	62.4618	73.0372	80.8093
95	14.2036	15.9065	17.6891	18.6283	19.5728	21.6524	24.5585	27.7027	30.3849	33.0118	50.5143	63.416	73.8369	81.4276
96	14.5574	16.814	19.0832	20.2804	21.5048	23.4865	26.4433	30.0184	32.9479	35.6214	53.2961	66.5926	77.5034	85.4343
97	12.0322	14.4972	16.3119	17.6322	18.6805	20.0245	21.7821	24.0307	25.9218	27.6034	38.4497	46.8929	54.0921	59.7406
98	9.50699	12.1805	13.5406	14.9839	15.8561	16.5624	17.1208	18.0431	18.8956	19.5853	23.6034	27.1932	30.6809	34.0468
99	7.68754	9.94393	10.986	12.4357	13.3768	14.4366	15.4195	16.4234	17.2994	18.0734	23.2566	27.5677	31.5349	35.0503
100	5.86809	7.7074	8.43145	9.88741	10.8975	12.3108	13.7182	14.8038	15.7032	16.5615	22.9097	27.9423	32.389	36.0538
101	5.85623	7.25172	7.74859	8.83995	9.77875	11.0416	12.129	13.1705	13.9902	14.6506	21.8455	27.3616	32.1967	35.9239
102	5.48391	7.06634	7.76042	8.78535	9.85097	10.6672	11.6887	12.6808	13.7402	14.6691	23.2107	29.3935	34.466	38.2894
103	5.78856	7.8014	8.72644	9.24417	9.85484	10.4817	11.121	11.8423	12.8884	13.9381	23.1537	29.9519	35.1057	39.2544
104	7.87506	9.54198	10.4456	11.0248	11.5472	12.0592	12.6631	13.2411	14.094	14.9715	23.5138	29.9902	34.9407	38.9115
105	9.96155	11.2826	12.1648	12.8053	13.2396	13.6368	14.2053	14.64	15.2996	16.0048	23.874	30.0284	34.7757	38.5687
106	13.2426	13.2653	13.3021	13.4456	13.8615	14.2217	14.6225	15.1017	15.6672	16.1543	22.7387	28.5102	32.9264	36.6847
107	11.5393	12.6224	13.0393	13.4619	13.7254	13.9262	14.1232	14.4976	14.8662	15.2926	20.8954	26.2125	30.4004	34.1153
108	9.98651	11.6798	12.3169	12.855	13.2019	13.5118	13.8471	14.2485	14.6023	14.9877	19.8544	24.7901	28.6645	32.3291
109	8.43373	10.7373	11.5945	12.2481	12.6784	13.0974	13.5711	13.9993	14.3383	14.6827	18.8134	23.3676	26.9286	30.5429
110	5.54638	8.23158	9.84859	11.1547	11.9681	12.8193	13.4816	14.0857	14.6444	15.1118	18.6472	22.4373	25.5549	28.898
111	5.15513	6.59213	8.07297	9.31835	10.1781	10.8197	11.6736	12.3422	12.9383	13.5679	17.5329	21.2786	24.1271	27.4889
112	7.88187	8.82954	9.7923	10.5649	11.2079	11.6656	12.001	12.551	13.0433	13.5653	17.4868	20.7079	23.3287	26.5194
113	7.62788	7.90142	7.99336	8.86875	9.44473	9.9319	10.3186	10.8944	11.4485	12.1326	16.9557	20.0465	22.4546	25.5529
114	5.71809	6.93234	7.95473	9.02156	9.8105	10.5707	11.1769	11.8001	12.3566	13.0366	17.6617	20.7454	23.2534	26.2926
115	3.80829	5.96326	7.91609	9.17437	10.1763	11.2095	12.0351	12.7057	13.2646	13.9407	18.3676	21.4442	24.0522	27.0323
116	6.96995	8.07366	10.3927	12.0614	13.1414	13.8657	14.4383	14.8773	15.452	15.9405	19.959	23.0689	25.8463	29.1353
117	6.86636	8.06281	9.52497	10.94	11.8524	12.4899	13.2685	13.8675	14.504	15.0654	19.4575	23.1604	26.3635	29.8538
118	6.76278	8.05196	8.6572	9.81865	10.5634	11.114	12.0987	12.8577	13.556	14.1903	18.956	23.2519	26.8807	30.5723
119	9.10182	9.43057	10.0876	10.5126	10.7811	11.6444	12.9276	13.9441	14.7916	15.5027	20.5713	24.8442	28.6971	32.4266
120	10.5479	10.7627	11.4757	12.0819	12.5076	13.6092	14.8872	16.0375	16.974	17.7466	22.8842	26.7583	30.6626	34.3124
121	11.2709	11.4287	12.1698	12.8666	13.3709	14.5917	15.867	17.0842	18.0652	18.8685	24.0406	27.7153	31.6453	35.2554
122	11.994	12.0947	12.8638	13.6513	14.2342	15.5741	16.8469	18.1308	19.1565	19.9904	25.197	28.6724	32.628	36.1983
123	11.7132	12.6555	13.6574	14.3915	15.0312	16.2122	17.3542	18.4996	19.4217	20.1652	25.2375	28.6627	32.5306	36.2671
124	12.26	13.5109	14.4464	15.1186	15.9158	16.8341	17.8906	18.8549	19.6697	20.3484	25.2728	28.7899	32.6722	36.5044
125	12.8068	14.3664	15.2353	15.8457	16.8004	17.456	18.427	19.2102	19.9176	20.5316	25.3081	28.917	32.8137	36.7417
126	14.7962	14.8438	15.0182	16.1119	16.7795	17.6677	18.3434	19.1113	20.0401	20.8708	25.9288	29.8355	33.8686	37.9185
127	17.6882	17.9203	18.0043	18.9438	19.6784	20.3305	21.1436	21.824	22.4399	23.2535	28.1973	31.9867	35.994	40.0369
128	16.5295	16.5867	17.7918	18.6504	19.3564	20.2032	21.1941	21.9662	22.7752	23.5508	28.7346	33.0801	37.2524	41.3785
129	12.2192	12.6078	14.5751	16.0317	17.1544	18.1454	19.0896	19.9695	20.862	21.6635	27.2327	31.9352	36.217	40.356
130	10.064	10.6183	12.9667	14.7223	16.0533	17.1165	18.0373	18.9712	19.9055	20.7198	26.4818	31.3628	35.6993	39.8447
131	8.98645	9.62362	12.1626	14.0676	15.5028	16.6021	17.5112	18.4721	19.4272	20.248	26.1063	31.0765	35.4404	39.5891
132	7.90888	8.62889	11.3584	13.413	14.9523	16.0876	16.9851	17.9729	18.9489	19.7761	25.7308	30.7903	35.1816	39.3334
133	8.95332	9.47527	10.9793	12.4707	13.6601	14.5083	15.4747	16.4281	17.4319	18.265	24.0631	28.6502	32.8995	36.9491
134	9.99776	10.3216	10.6003	11.5285	12.3678	12.9289	13.9643	14.8833	15.9149	16.7538	22.3954	26.5101	30.6175	34.5648
135	8.68739	9.48814	9.79872	10.378	10.8202	11.263	12.3269	13.1893	14.1204	14.919	20.5622	24.9242	28.9421	32.8637
136	6.82941	7.43657	7.76094	9.22448	10.2592	11.0257	12.0028	12.8059	13.6186	14.3273	19.8249	23.7601	27.4961	31.2527
137	4.97144	5.38501	5.72315	8.07099	9.69819	10.7885	11.6787	12.4225	13.1167	13.7356	19.0876	22.5959	26.0502	29.6416
138	5.66393	6.54172	7.2465	9.68007	11.2652	12.3817	13.2754	13.9936	14.7728	15.3978	20.5633	23.7768	27.1266	30.5183
139	6.08901	7.95796	8.8494	11.0602	12.6435	13.7631	14.6367	15.3622	16.0741	16.6638	21.4106	24.5048	27.6272	30.7991
140	6.51409	9.37419	10.4523	12.4403	14.0219	15.1446	15.998	16.7307	17.3753	17.9299	22.2578	25.2329	28.1278	31.0799
141	8.21704	11.3896	12.4799	13.9647	15.0049	16.0228	16.9024	17.5747	18.1904	18.7934	22.7988	26.3032	29.4277	32.4969
142	11.4178	13.9392	15.0065	15.9498	16.8037	17.8477	18.7519	19.58	20.3137	21.0015	25.1963	28.4218	31.5161	34.4338
143	13.2805	14.4709	15.2622	15.8251	16.3431	17.6553	18.7047	19.5543	20.306	21.0044	25.7326	29.4108	32.8695	35.9805
144	12.4036	13.3088	13.6522	14.5813	15.5075	16.6341	17.5924	18.3182	18.9946	19.6022	24.9831	29.5307	33.3272	36.7243
145	10.7843	11.5426	11.8352	12.3496	13.1194	14.3556	15.4876	16.5022	17.3915	18.1471	23.3089	27.6431	31.5404	35.1089
146	9.41272	11.1098	11.7913	12.2033	12.624	13.6366	14.4515	15.3716	16.1753	16.8563	21.6309	26.0401	29.7044	33.3097
147	11.7857	11.9657	12.1019	13.1937	13.9885	14.5666	15.2258	15.7568	16.1755	16.5631	22.0649	27.1324	31.0746	34.8443
148	9.06205	9.30424	10.9827	12.1376	12.9741	13.6735	14.1767	14.5728	14.9029	15.2648	21.2847	27.0404	31.3022	35.3009
149	9.02887	9.53942	10.994	11.8138	12.34	12.854	13.466	14.0058	14.4622	14.8541	22.0595	28.4291	32.9878	37.0956
150	9.62058	10.1284	10.5602	10.8619	11.1225	11.3149	11.6581	12.0356	12.6031	13.305	21.325	28.0963	32.882	37.1494
151	10.0706	10.1337	10.2099	10.5265	10.8804	11.1553	11.5168	11.832	12.6213	13.4171	22.8054	30.0922	35.1024	39.5509
152	7.70798	8.97994	9.95268	10.6086	11.1391	11.5847	12.1895	12.7117	13.4798	14.2427	24.4388	31.966	37.1404	41.7858
153	6.52669	8.40303	9.82406	10.6497	11.2685	11.7994	12.5258	13.1516	13.9091	14.6555	25.2556	32.9029	38.1594	42.9032
154	5.3454	7.82613	9.69545	10.6908	11.3978	12.0142	12.8622	13.5914	14.3383	15.0683	26.0723	33.8398	39.1783	44.0207
155	7.9326	9.34516	10.5689	11.3003	12.2496	13.1084	14.1268	14.9624	15.7863	16.797	27.7213	35.2053	40.5236	45.2552
156	10.5198	10.8642	11.4424	11.9099	13.1015	14.2027	15.3914	16.3333	17.2343	18.5257	29.3702	36.5709	41.8689	46.4897
157	8.38039	8.68099	9.89739	10.6171	11.8151	12.8162	13.8964	14.8624	15.9844	17.1812	28.1706	35.5019	40.9066	45.3691
158	6.24097	6.49779	8.35237	9.32427	10.5288	11.4298	12.4014	13.3915	14.7345	15.8367	26.971	34.433	39.9443	44.2484
159	7.78404	8.38281	9.53326	10.1901	11.1376	12.311	13.4581	14.6257	15.892	17.0059	27.2743	34.1634	39.453	43.4909
160	8.55557	9.32532	10.1237	10.623	11.442	12.7515	13.9864	15.2429	16.4708	17.5904	27.4259	34.0287	39.2073	43.1121
161	9.3271	10.2678	10.7141	11.0559	11.7464	13.1921	14.5148	15.86	17.0496	18.175	27.5775	33.8939	38.9616	42.7334
162	9.29192	10.4041	11.2661	12.3522	13.8827	15.6487	17.1773	18.5536	19.7846	20.9258	29.8187	35.7217	41.1692	45.5048
163	9.27433	10.4722	11.542	13.0004	14.9509	16.877	18.5086	19.9004	21.1521	22.3012	30.9393	36.6357	42.273	46.8905
164	9.25674	10.5404	11.818	13.6485	16.019	18.1054	19.8398	21.2471	22.5197	23.6766	32.0599	37.5496	43.3768	48.2762
165	3.77814	3.78191	4.39803	4.8728	6.49499	7.87279	8.99577	9.92063	10.916	11.8562	19.6955	25.4658	30.4941	34.9112
166	3.78787	4.97895	6.59461	8.27406	9.37142	10.2176	10.8306	11.8478	12.6752	13.5564	21.5238	27.4838	32.3731	37.0741
167	3.78787	4.86601	6.60725	7.58539	8.48454	9.54071	10.3352	11.0987	12.0754	13.1414	21.9388	28.4592	33.4281	38.1426
168	3.78144	5.23777	6.66549	7.66311	8.71848	9.47443	10.0454	10.5146	10.8963	11.5142	20.6037	27.6525	32.7004	37.5074
169	6.06742	7.67551	8.57251	9.03469	9.60603	10.0889	10.5062	10.922	11.2546	11.6258	20.33	27.4	32.3237	36.9873
170	7.03126	8.39404	9.04943	10.0434	10.6873	11.2095	11.697	12.1306	12.5047	12.9107	21.5031	28.6208	33.5471	38.1288
171	5.53491	6.50811	8.65934	10.2963	11.3168	12.1021	12.7295	13.2469	13.6822	14.0845	21.9359	28.7405	33.5578	37.9819
172	4.03855	4.62217	8.26926	10.5492	11.9462	12.9948	13.762	14.3631	14.8597	15.2584	22.3686	28.8601	33.5685	37.8351
173	5.31214	5.70668	9.25696	11.2222	12.6067	13.5745	14.414	15.0552	15.5929	16.1016	22.5893	28.3527	32.8085	36.8854
174	7.79329	8.58241	11.4996	13.4328	14.6887	15.639	16.3266	16.9598	17.4626	17.9056	24.4189	30.0476	34.3612	38.2641
175	8.10851	9.41598	11.9789	13.4589	14.9037	16.2136	17.2555	18.0535	18.6795	19.3501	25.4528	30.4683	34.6688	38.3434
176	5.95801	7.33813	11.2184	13.2932	14.8169	16.0414	17.0065	17.7895	18.4356	19.0518	25.6502	31.1385	35.5751	39.4561
177	3.80752	5.26029	10.4578	13.1276	14.7302	15.8693	16.7575	17.5254	18.1917	18.7535	25.8476	31.8088	36.4813	40.5688
178	3.76396	11.3203	13.9453	15.431	16.4123	17.3544	18.0569	18.6061	19.0414	19.4182	26.1651	31.7158	36.2855	40.3857
179	3.76396	10.0141	12.1572	13.8361	14.844	15.5859	16.1749	16.6592	17.0622	17.398	24.4536	30.4117	35.0463	39.3107
180	4.95667	8.74535	10.6336	12.1045	13.2386	14.0846	14.8166	15.4663	16.0102	16.4954	23.2118	29.1119	33.8056	38.0934
181	6.14937	7.47663	9.10995	10.3728	11.6331	12.5833	13.4582	14.2733	14.9583	15.5927	21.9699	27.812	32.5649	36.876
182	9.90458	10.5291	11.1005	11.4009	12.5069	13.4768	14.3288	14.9789	15.5105	16.0832	22.3157	27.6228	32.2067	36.4348
183	12.5391	13.1666	13.4914	13.7282	14.5152	15.5606	16.329	17.0348	17.734	18.2946	24.2606	29.1646	33.6152	37.7529
184	13.4705	14.0218	14.4611	15.1722	16.2685	17.1292	17.9045	18.5907	19.149	19.8655	25.6761	30.4996	35.0016	39.1074
185	16.6568	16.9513	17.2935	17.5229	18.4803	19.528	20.3962	21.0548	21.7156	22.4052	28.0367	32.8326	37.2391	41.3656
186	17.958	18.0846	18.2103	18.5385	18.9448	19.6973	20.3024	21.226	21.946	22.6256	27.6619	31.8785	35.9993	40.0313
187	16.7581	17.268	18.5121	19.2927	19.8368	20.2759	20.8679	21.7478	22.4663	23.0939	27.7998	31.8048	35.7596	39.6144
188	14.0952	14.1744	15.6005	16.3168	16.8668	17.5141	18.0007	18.9044	19.6606	20.2927	25.1023	29.0519	33.0341	36.8586
189	11.0279	11.1347	12.7487	13.7706	14.4402	15.0438	15.6557	16.4478	17.1212	17.6963	23.2283	27.5112	31.7115	35.7082
190	10.6769	11.824	12.4738	12.8022	13.3327	13.8532	14.2519	14.9364	15.6999	16.3913	22.0032	26.2969	30.4355	34.461
191	9.88701	10.1881	10.8769	11.3206	11.7158	12.3192	13.001	13.5468	14.202	14.843	20.7799	25.5458	29.839	33.9452
192	8.21493	8.65724	10.1731	10.9365	12.0663	12.831	13.5451	14.4201	15.1031	15.824	21.9636	26.9311	31.3187	35.4425
193	5.40741	5.40842	8.50671	10.2512	11.7955	12.8574	13.7284	14.5333	15.4097	16.1937	22.5376	27.9086	32.4385	36.5664
194	4.99798	5.22499	9.45677	11.6419	13.3681	14.6544	15.6615	16.4337	17.2369	17.9275	24.6558	30.3421	35.0524	39.2649
195	5.72751	6.25088	10.1885	12.2378	13.6902	14.8398	15.7961	16.5993	17.3759	18.0438	25.1617	31.2072	36.0871	40.3694
196	6.45704	7.27677	10.9202	12.8336	14.0122	15.0252	15.9306	16.765	17.5149	18.1601	25.6676	32.0723	37.1219	41.4738
197	6.47094	7.37409	9.49413	10.6545	11.3815	12.1368	13.0489	13.9525	14.7447	15.404	21.866	27.6239	32.3381	36.7329
198	6.47789	7.42275	8.78109	9.56495	10.0661	10.6926	11.6081	12.5463	13.3595	14.0259	19.9652	25.3997	29.9462	34.3624
199	6.48137	7.44708	8.42457	9.02017	9.40845	9.97054	10.8876	11.8431	12.667	13.3368	19.0148	24.2876	28.7502	33.1771
200	6.4831	7.45925	8.24631	8.74777	9.07961	9.60949	10.5274	11.4916	12.3207	12.9923	18.5396	23.7316	28.1522	32.5845
201	6.48397	7.46533	8.15718	8.61158	8.91519	9.42896	10.3473	11.3158	12.1475	12.82	18.302	23.4535	27.8532	32.2882
202	6.48441	7.46837	8.11262	8.54348	8.83298	9.3387	10.2573	11.2279	12.061	12.7339	18.1832	23.3145	27.7037	32.1401
203	6.48484	7.47141	8.06805	8.47538	8.75077	9.24844	10.1672	11.14	11.9744	12.6478	18.0644	23.1755	27.5543	31.9919
204	7.91408	8.40823	9.02097	9.53234	10.0612	10.8695	11.596	12.3745	13.0543	13.6313	18.3809	22.6592	26.8184	30.9564
205	10.7964	11.5889	11.9548	12.4239	12.7221	13.0622	13.4779	13.9373	14.4015	14.8722	18.4562	21.8633	25.5393	29.436
206	10.5317	12.5939	13.2843	14.006	14.5256	14.9195	15.3589	15.7415	16.122	16.4863	19.1358	22.2156	25.691	29.3399
207	8.78654	11.1519	12.4607	13.5908	14.5796	15.3151	15.8751	16.3604	16.7797	17.1304	20.3603	23.4531	27.0276	30.5911
208	11.9661	13.6407	14.6943	15.7034	16.5229	17.1048	17.5713	17.959	18.3243	18.6912	21.1394	24.1285	27.1346	30.5166
209	13.3149	14.3736	14.9365	15.5683	16.2147	16.7944	17.2484	17.6031	17.9313	18.2267	20.7594	23.4977	26.3495	29.6171
210	11.7754	13.1673	13.7458	14.7727	15.486	16.1397	16.7468	17.2882	17.7579	18.2604	21.8617	24.5729	27.2515	30.245
211	8.29283	9.7575	10.5484	11.5515	12.796	13.929	14.9361	15.7276	16.3644	17.0364	21.2917	24.0937	26.6356	29.5254
212	8.44899	8.68058	9.36563	10.6497	11.4768	12.5369	13.3078	13.9234	14.5425	15.157	19.7981	22.9259	25.6835	28.7143
213	9.5068	10.9798	12.0464	12.6504	13.1944	14.0546	14.7297	15.2409	15.7003	16.1328	19.8954	22.6909	25.8766	28.9101
214	9.98871	10.8796	11.7482	12.5058	13.4372	14.0624	14.5152	14.8587	15.2242	15.5595	18.8684	21.5682	25.0395	28.1653
215	13.5106	13.5923	14.033	14.6818	15.0755	15.3448	15.5803	15.824	16.1071	16.3996	19.1674	21.4681	24.8198	28.1283
216	13.4697	13.4812	13.7148	14.1115	14.5113	14.7838	15.0077	15.2861	15.5816	15.9394	18.6258	21.0302	24.3636	27.8012
217	10.7196	11.3317	11.776	12.0105	12.4956	13.0903	13.6829	14.195	14.6319	14.9875	17.7174	20.2597	23.3071	26.5981
218	8.96233	9.68592	10.084	10.3762	11.1017	11.722	12.2822	12.7367	13.2884	13.7599	16.8672	19.771	22.6931	25.8555
219	7.20505	8.04016	8.39191	8.74185	9.70778	10.3537	10.8816	11.2784	11.9449	12.5324	16.0171	19.2822	22.0791	25.1129
220	3.78181	6.79438	7.85857	8.48947	8.96439	9.57193	10.2187	10.7951	11.3471	11.8197	15.7707	19.3275	22.2681	25.4564
221	6.60722	8.38909	9.05142	9.54748	9.87875	10.1247	10.409	10.9162	11.5765	12.1108	16.5577	20.2505	23.3747	26.2493
222	3.79149	4.7669	6.52061	7.4319	8.12173	8.64675	9.12191	9.69962	10.2866	10.9486	16.0418	20.3209	23.6699	26.54
223	4.70821	5.26573	6.34014	7.19502	7.78768	8.31454	8.89597	9.57316	10.2845	11.0915	16.6486	20.871	24.2258	26.9217
224	5.62492	5.76457	6.15967	6.95813	7.45364	7.98233	8.67002	9.4467	10.2823	11.2345	17.2555	21.4211	24.7816	27.3034
225	5.20679	6.56071	7.37731	7.82456	8.59868	9.14206	9.72087	10.3726	11.3897	12.2482	18.0724	22.0566	25.4039	27.9494
226	3.86386	4.76279	6.27273	7.18137	8.07818	8.96908	9.72644	10.8296	11.8865	12.8007	18.3432	21.7978	24.754	27.0382
227	3.79813	5.86291	6.85438	7.55606	8.25198	9.78322	10.9962	12.0083	12.8387	13.5248	18.4154	21.9665	24.9363	27.1757
228	3.79813	4.50445	5.21533	6.75011	7.97909	9.66226	10.9407	11.9939	12.8899	13.7012	18.4007	21.5711	24.1995	26.4316
229	3.8005	3.81088	3.97097	4.4849	5.58178	6.93781	8.19524	9.25788	10.2872	11.1197	17.0079	20.679	23.6463	26.0083
230	6.28376	6.44549	6.50936	6.86394	8.06832	8.89214	9.87015	10.6681	11.3398	12.0247	17.2418	21.2356	24.1913	26.6152
231	3.78344	5.48085	6.57223	7.49468	8.06025	8.62941	9.23312	9.97081	10.6652	11.2372	16.5171	20.9324	23.8773	26.4863
232	6.18805	7.45854	7.9388	8.23293	8.66862	9.23782	9.92477	10.5979	11.1856	11.6645	16.7974	20.5657	23.5048	26.0306
233	6.88263	7.69456	8.43337	9.30541	9.83224	10.723	11.4143	11.9652	12.5239	13.0456	17.7838	21.3942	24.1438	26.7882
234	8.63385	9.5668	10.1914	10.8028	11.2441	11.9476	12.53	12.9983	13.4496	13.8549	17.8589	21.1225	23.9268	26.4515
235	10.3851	11.439	11.9494	12.3003	12.656	13.1723	13.6457	14.0314	14.3754	14.6643	17.9341	20.8509	23.7098	26.1148
236	10.903	12.0892	12.633	13.1462	13.5377	14.0572	14.5112	14.8924	15.2359	15.5603	18.6244	21.4776	24.3428	26.8766
237	11.4209	12.7394	13.3167	13.9922	14.4193	14.942	15.3768	15.7535	16.0964	16.4564	19.3146	22.1042	24.9758	27.6385
238	9.80297	13.1587	14.5344	15.2719	15.7512	16.2276	16.7192	17.128	17.5121	17.8346	20.7063	23.4726	26.1438	28.4214
239	9.60823	13.9906	15.9312	16.9828	17.6425	18.1646	18.6604	19.0338	19.4619	19.8509	22.9466	25.6307	28.1958	30.2621
240	6.17905	10.9363	13.3592	14.5904	15.612	16.5402	17.2117	17.8073	18.3125	18.7664	22.2665	25.2512	27.8347	29.9973
241	4.9879	9.14867	11.6741	13.0093	14.066	14.9114	15.5376	16.2402	16.8105	17.3134	21.0506	24.0015	26.7521	29.1774
242	3.79675	7.36108	9.98902	11.4283	12.5201	13.2826	13.8636	14.6731	15.3084	15.8605	19.8347	22.7517	25.6694	28.3575
243	10.6882	13.4711	14.7975	15.5212	16.0779	16.4649	16.9164	17.5591	18.0657	18.6037	22.1637	25.0351	27.7759	30.3825
244	8.78844	11.022	11.9864	12.8126	13.3926	14.0274	14.6622	15.3196	15.9157	16.4608	20.6318	24.0941	26.8488	29.3099
245	6.88866	8.57303	9.1753	10.1041	10.7072	11.5898	12.4081	13.08	13.7656	14.3178	19.0998	23.1531	25.9217	28.2374
246	8.0657	8.81949	9.24813	10.1098	10.6415	11.015	11.5858	12.1124	12.7662	13.5236	18.7653	22.7941	25.486	27.584
247	5.37636	6.11977	7.19885	8.21554	8.85048	9.66201	10.3225	10.8214	11.5607	12.1559	17.9719	21.9819	24.6986	26.9401
248	3.78591	4.68862	5.79013	7.09559	8.00905	9.13328	9.99358	10.8213	11.5649	12.2226	17.6871	21.1944	23.8032	25.9746
249	5.21076	5.74726	6.77728	8.11162	9.89204	11.0801	12.0006	12.7887	13.4065	13.9658	18.6136	21.6504	23.9295	26.0791
250	5.99894	6.83389	7.71472	8.80939	10.0425	10.9882	11.7172	12.3225	12.8863	13.4461	17.6805	20.8247	23.2174	25.3579
251	6.78712	7.92051	8.65216	9.50715	10.193	10.8962	11.4337	11.8563	12.3662	12.9263	16.7475	19.999	22.5053	24.6367
252	6.18669	6.98859	7.78029	8.47295	9.22933	9.89119	10.5308	11.0769	11.6107	12.0725	16.2609	19.5948	22.3839	24.708
253	7.70652	8.13915	8.5944	8.99472	9.47137	10.0067	10.5078	10.9212	11.4245	11.8625	15.8885	19.2806	22.1526	24.618
254	9.22636	9.28971	9.40851	9.5165	9.71341	10.1222	10.4848	10.7655	11.2383	11.6525	15.5161	18.9664	21.9213	24.5281
255	8.55783	9.20355	9.58621	9.90999	10.1388	10.4618	10.7591	10.9859	11.1878	11.3595	15.3122	18.5399	21.4549	24.2276
256	7.41721	8.26309	8.5933	8.77397	8.89406	9.28475	9.6198	10.0766	10.5308	11.0097	15.123	18.227	21.3208	24.2421
257	7.70825	8.57329	8.99245	9.39677	9.72858	9.97715	10.2482	10.4595	10.9095	11.3002	15.901	19.0673	22.0306	24.9201
258	6.35906	7.15007	7.87828	8.37059	8.80531	9.27913	9.76816	10.1975	10.6964	11.1246	15.6384	18.974	21.8891	24.8663
259	5.00988	5.72685	6.76411	7.34442	7.88204	8.58111	9.28809	9.93545	10.4832	10.9491	15.3759	18.8807	21.7476	24.8126
260	4.62284	5.32086	7.04982	7.96519	8.67619	9.50382	10.1013	10.6139	11.1581	11.6286	16.0275	19.5673	22.4033	25.5682
261	6.34716	7.38783	8.42609	9.10497	9.7533	10.4334	11.0255	11.6692	12.221	12.7242	16.6943	19.7658	22.7103	25.8206
262	9.06137	9.64491	10.3936	11.28	11.9014	12.4794	12.9364	13.3238	13.8656	14.3104	17.7771	20.518	23.9157	27.0975
263	9.3327	9.88122	11.2153	12.0336	12.8025	13.3705	13.9453	14.4365	14.8341	15.2395	18.5176	21.1887	24.4223	27.8535
264	10.5626	11.031	11.8877	12.4449	13.0477	13.7541	14.3434	14.8387	15.232	15.615	19.4348	22.3664	25.8484	29.6351
265	11.1775	11.6059	12.2238	12.6505	13.1704	13.946	14.5424	15.0398	15.4309	15.8027	19.8934	22.9553	26.5615	30.5259
266	11.7924	12.1807	12.56	12.8561	13.293	14.1378	14.7414	15.2409	15.6299	15.9905	20.3519	23.5441	27.2745	31.4167
267	10.1202	10.2468	10.4216	11.1221	11.8927	12.5962	13.1867	13.725	14.2338	14.753	19.1803	22.7231	26.3136	30.4979
268	11.058	11.2593	11.4644	12.0322	12.5585	13.069	13.4804	13.8824	14.5007	15.0725	19.3142	22.7405	26.4824	30.5951
269	11.9958	12.2718	12.5072	12.9422	13.2244	13.5419	13.774	14.0398	14.7675	15.392	19.4481	22.7579	26.6511	30.6922
270	12.2832	13.0769	13.4151	13.8369	14.1782	14.4761	14.8701	15.2254	15.5457	15.8276	18.8347	21.9534	25.3854	29.2367
271	14.127	14.4815	14.9328	15.2202	15.5247	15.7999	16.0513	16.2747	16.4778	16.6903	18.7294	21.6603	24.8753	28.5102
272	13.0215	14.1491	15.0154	15.5102	15.8687	16.2308	16.5525	16.7962	17.028	17.3178	19.9443	22.7501	26.2624	29.9113
273	13.59	13.9262	14.4293	15.0889	15.7027	16.1613	16.6752	17.1228	17.4987	17.8623	20.4145	23.1139	26.5864	30.0559
274	11.1559	11.9066	13.1472	14.0256	14.807	15.6134	16.3477	16.9494	17.4665	17.9257	20.914	23.8141	27.4393	30.892
275	8.72182	9.88701	11.865	12.9624	13.9114	15.0655	16.0202	16.776	17.4344	17.9892	21.4135	24.5143	28.2921	31.728
276	5.17807	8.81039	10.0537	11.4846	12.7431	13.8952	14.8732	15.6614	16.3508	17.1055	21.7987	25.3252	29.1243	32.4315
277	5.02976	8.35289	9.46372	11.7015	13.0865	14.0542	14.9552	15.7309	16.527	17.2116	22.1813	25.8925	29.8069	33.1073
278	8.44125	9.03065	11.1268	13.0094	14.2147	15.1136	15.7898	16.549	17.1612	17.8224	21.7111	25.0883	28.9283	32.5268
279	10.4319	11.0011	12.9048	13.9611	14.6254	15.2303	16.0793	16.756	17.3025	17.7759	21.4196	24.834	28.5005	32.0552
280	11.9263	12.5486	13.0432	13.3465	13.7721	14.68	15.3699	15.9011	16.3265	16.6731	19.919	23.0808	26.637	30.0894
281	9.99513	10.959	12.0687	12.6591	13.3754	13.9918	14.5374	14.9506	15.4313	15.904	19.3182	22.628	26.0081	29.2417
282	6.88129	8.89835	10.2129	10.8904	11.5889	12.278	12.863	13.3413	13.9523	14.5272	18.4513	21.7138	24.8311	28.007
283	3.76744	6.83769	8.35706	9.12173	9.80244	10.5643	11.1886	11.7319	12.4733	13.1504	17.5844	20.7996	23.654	26.7724
284	9.79718	9.98407	10.2188	10.5968	10.8508	11.2109	11.5326	12.2814	13.0686	13.7482	17.9761	21.0091	23.6618	26.7591
285	3.76863	4.91737	6.1773	7.26997	7.94371	8.41135	9.14188	9.81787	10.5514	11.2173	15.9467	19.1768	21.9558	24.9558
286	5.87523	5.90946	5.93515	7.14022	8.24795	8.99132	9.55384	10.2048	10.7855	11.3426	15.7911	18.7197	21.8888	24.8686
287	5.74945	7.00819	7.57	8.18101	8.99372	9.91605	10.6142	11.3946	12.1199	12.701	17.0944	20.0364	23.1307	26.1527
288	5.16134	7.00869	7.65015	8.32909	8.9398	9.95955	10.7591	11.5654	12.282	12.9109	17.6943	20.812	23.5435	26.5373
289	7.69491	8.8434	10.208	11.0985	11.7591	12.5145	13.2567	13.9522	14.6288	15.1992	19.579	23.0749	26.0087	28.9579
290	8.9617	9.76075	11.4869	12.4833	13.1687	13.792	14.5055	15.1455	15.8022	16.3434	20.5214	24.2064	27.2413	30.1681
291	9.59509	10.2194	12.1264	13.1756	13.8735	14.4307	15.1299	15.7422	16.3889	16.9155	20.9926	24.7722	27.8576	30.7733
292	10.2285	10.6781	12.7659	13.868	14.5784	15.0695	15.7543	16.3389	16.9756	17.4876	21.4638	25.3379	28.4739	31.3784
293	11.6945	13.1734	14.7084	15.6324	16.3384	16.9094	17.4293	17.9393	18.5373	19.0952	23.2982	27.5381	30.7025	33.3155
294	12.8219	15.0905	16.595	17.6616	18.4796	19.1528	19.6932	20.1887	20.7697	21.3583	25.5156	29.6428	32.6658	35.1084
295	13.9494	17.0075	18.4816	19.6908	20.6208	21.3962	21.9571	22.4382	23.0022	23.6214	27.7329	31.7474	34.6291	36.9014
296	12.37	16.3476	18.3863	19.8574	21.0554	21.9345	22.5793	23.092	23.6099	24.0493	28.1872	31.6517	34.3586	36.5831
297	11.7194	15.1796	16.7025	17.9495	18.9771	19.7861	20.4251	20.9698	21.5414	22.0192	26.4109	30.1915	32.9618	35.2244
298	11.0688	14.0117	15.0186	16.0417	16.8989	17.6377	18.271	18.8476	19.4729	19.989	24.6345	28.7313	31.565	33.8658
299	9.12492	11.2951	12.8573	14.269	15.3006	16.0928	16.7545	17.5224	18.2216	18.7938	23.2765	26.7964	29.6507	32.2919
300	8.15301	9.93674	11.7766	13.3826	14.5015	15.3204	15.9962	16.8598	17.5959	18.1962	22.5975	25.829	28.6935	31.505
301	7.66705	9.25758	11.2363	12.9394	14.1019	14.9342	15.6171	16.5285	17.2831	17.8974	22.258	25.3453	28.2149	31.1115
302	7.18109	8.57843	10.696	12.4962	13.7023	14.5479	15.238	16.1972	16.9703	17.5986	21.9185	24.8616	27.7364	30.718
303	9.21254	9.62947	10.5703	11.9448	12.8798	14.0455	15.0592	15.8434	16.5498	17.1489	21.4513	24.4522	27.1531	30.1924
304	9.25523	9.86128	10.8012	11.9222	12.9005	13.6672	14.3494	15.078	15.7463	16.399	21.0952	24.1315	26.7412	29.8706
305	10.8495	11.2071	11.9103	13.2191	14.2056	14.9302	15.6044	16.2508	16.8168	17.3967	21.9134	24.9428	27.735	30.8843
306	11.6467	11.88	12.4648	13.8676	14.8581	15.5616	16.2319	16.8372	17.3521	17.8956	22.3225	25.3484	28.2318	31.3912
307	12.4438	12.5529	13.0194	14.5161	15.5107	16.1931	16.8594	17.4236	17.8873	18.3944	22.7316	25.7541	28.7287	31.8981
308	14.5305	15.327	15.975	16.5446	17.2613	17.9368	18.447	18.9854	19.4966	20.0634	24.3452	27.5111	30.5709	33.9487
309	14.8754	15.3604	16.1962	16.6466	16.9942	17.2735	17.7122	18.231	18.7425	19.194	23.3374	26.7561	29.9668	33.426
310	17.6328	17.7124	17.9019	18.0164	18.2749	18.8532	19.3212	19.807	20.2372	20.6232	24.8209	28.5557	31.9021	35.0883
311	14.5737	14.7768	15.7621	16.2562	17.1951	17.9729	18.5284	18.9472	19.2991	19.724	23.6148	27.4504	30.7738	33.7032
312	11.9118	12.9491	13.579	14.1831	14.8891	15.6459	16.3116	16.8151	17.3485	17.7924	21.3646	25.1597	28.4019	31.457
313	13.1759	13.5408	14.3289	14.9314	15.4215	15.8345	16.3024	16.7799	17.2519	17.7088	21.4265	25.1782	28.691	31.8978
314	9.55644	11.8849	13.2388	13.9221	14.4333	15.0047	15.4224	15.7483	16.01	16.4242	20.7163	24.6515	28.3744	31.4448
315	6.05123	9.62388	11.302	12.5045	13.3192	13.9494	14.5589	15.0193	15.6073	16.171	20.8656	24.7939	28.6815	31.8366
316	7.55241	10.7094	12.1871	13.2105	13.9121	14.5342	15.1505	15.6743	16.2655	16.8899	21.9085	25.7784	29.5414	32.5752
317	9.05358	11.7949	13.0723	13.9164	14.5051	15.119	15.7422	16.3294	16.9237	17.6088	22.9513	26.763	30.4012	33.3138
318	3.77725	6.14519	8.90037	10.2868	11.8105	12.9081	13.7198	14.3649	15.1301	15.9206	21.9062	26.3266	29.7071	32.7302
319	5.36753	5.64578	7.85465	10.1988	12.1375	13.5066	14.4983	15.2479	16.0389	16.9369	23.4446	27.8862	31.1286	33.99
320	7.21055	8.44016	11.106	13.3015	15.0765	16.3177	17.2223	18.0285	18.8367	19.6534	25.958	30.0189	33.1387	35.8765
321	9.05358	11.2345	14.3573	16.4041	18.0154	19.1289	19.9463	20.8092	21.6345	22.3699	28.4714	32.1516	35.1487	37.763
322	7.65273	9.41803	12.1847	14.2638	16.2569	17.7454	18.8934	19.9449	20.8455	21.7138	27.8834	31.6426	34.9187	37.8267
323	6.25188	7.60152	10.012	12.1234	14.4984	16.362	17.8405	19.0805	20.0565	21.0576	27.2954	31.1337	34.6887	37.8903
324	9.33803	11.683	13.834	15.184	16.2126	17.0746	17.7782	18.783	19.76	20.7091	33.7658	46.2746	55.0172	61.4312
325	8.13691	10.2945	12.4277	14.5423	15.9525	17.0027	17.8369	18.7037	19.4845	20.2074	28.8326	36.8837	43.2655	48.3542
326	7.53634	9.6003	11.7245	14.2214	15.8225	16.9667	17.8663	18.664	19.3467	19.9566	26.366	32.1882	37.3896	41.8157
327	6.93578	8.90607	11.0213	13.9005	15.6924	16.9307	17.8956	18.6243	19.2089	19.7058	23.8994	27.4927	31.5137	35.2772
328	3.77899	8.28258	11.1757	13.8616	15.8926	17.2925	18.3229	19.1046	19.7176	20.2333	24.4819	27.915	32.0791	35.92
329	16.4489	17.7085	18.6733	19.4264	20.0258	20.4775	20.8055	21.2299	21.6045	22.1283	26.4335	29.6393	33.9947	37.85
330	3.78056	9.80081	12.2968	13.8587	14.8759	15.6627	16.29	16.9158	17.412	17.9526	23.1186	26.5463	30.8721	34.9776
331	6.33285	10.6332	12.5645	13.5478	14.5504	15.247	16.1534	16.8969	17.5582	18.2508	23.0827	26.5951	30.9062	34.8748
332	9.03553	11.2149	12.4247	13.0445	13.9374	14.8897	15.8136	16.5669	17.1947	17.7967	22.4236	25.8932	30.1156	34.0188
333	11.7382	11.7966	12.2849	12.5412	13.3243	14.5324	15.4737	16.2369	16.8312	17.3427	21.7645	25.1913	29.325	33.1628
334	12.9668	13.201	14.0387	14.5284	15.411	16.0777	16.6881	17.1627	17.5901	17.9345	21.2542	24.2601	27.8967	31.558
335	10.9982	13.6141	14.7328	15.5835	16.1083	16.7605	17.4198	17.967	18.4759	18.9272	22.3315	25.3585	28.9885	32.599
336	12.2405	13.9021	15.4191	16.4234	17.3848	18.0789	18.5983	18.9978	19.3925	19.7609	23.3701	26.3233	29.7466	32.958
337	14.2681	14.4898	14.6216	15.4658	16.2422	16.8065	17.3554	17.8374	18.3597	18.8811	22.1107	25.0671	28.3665	31.3995
338	10.8674	11.9385	12.9938	14.1663	14.9276	15.6433	16.2572	16.9027	17.4661	18.0148	21.7316	25.0079	28.5212	31.4433
339	9.6044	9.74329	11.2731	12.8228	13.7589	14.4072	14.8911	15.2906	15.6183	16.1107	20.0064	23.47	27.038	30.0627
340	6.6181	9.75834	10.9125	11.7076	12.2377	12.8319	13.4652	14.0461	14.5849	15.127	19.2807	22.9753	26.2356	29.2163
341	8.13959	9.88846	10.8237	11.4902	11.9174	12.3692	12.9516	13.4892	13.9853	14.471	19.0638	22.9059	26.1117	28.9127
342	9.66108	10.0186	10.735	11.2727	11.5972	11.9066	12.438	12.9323	13.3858	13.8151	18.8468	22.8365	25.9879	28.6091
343	3.79322	7.62351	9.38489	10.3713	11.0912	11.7238	12.1881	12.6361	13.1708	13.7757	18.7453	23.177	26.4354	29.0228
344	6.18839	8.12666	9.58264	10.5391	11.2206	11.756	12.1558	12.5657	13.1731	13.8142	19.006	23.5961	26.8638	29.5135
345	8.58356	8.62981	9.78038	10.7069	11.3499	11.7883	12.1235	12.4954	13.1754	13.8527	19.2666	24.0151	27.2922	30.0041
346	6.86808	8.21448	9.29098	10.3958	11.122	11.6144	12.0733	12.5891	13.2489	13.8772	19.6337	24.3507	27.7367	30.4788
347	5.1526	7.79915	8.80159	10.0847	10.8941	11.4405	12.023	12.6827	13.3224	13.9018	20.0008	24.6863	28.1813	30.9536
348	6.28989	9.21216	10.3879	11.131	11.6358	12.2926	12.7912	13.3272	13.8784	14.3835	19.7378	24.2636	27.8254	30.7525
349	10.2236	12.1684	13.2973	14.0697	14.6789	15.2772	15.8819	16.4433	16.9834	17.5888	22.7223	27.109	30.7002	33.6658
350	12.1905	13.6465	14.752	15.539	16.2004	16.7695	17.4272	18.0013	18.5359	19.1914	24.2145	28.5317	32.1376	35.1225
351	13.1739	14.3856	15.4793	16.2737	16.9611	17.5156	18.1999	18.7804	19.3122	19.9928	24.9607	29.243	32.8563	35.8508
352	14.1573	15.1247	16.2067	17.0084	17.7219	18.2617	18.9726	19.5594	20.0884	20.7941	25.7068	29.9543	33.575	36.5792
353	14.5116	14.9588	15.5246	16.6015	17.4647	18.1534	18.868	19.453	20.1034	20.8541	25.9408	30.6141	33.995	36.669
354	11.6262	12.1307	12.8153	14.1336	15.1932	16.0402	16.7618	17.3789	17.9931	18.6052	24.1776	28.8721	32.2182	34.7683
355	10.1834	10.7167	11.4607	12.8996	14.0575	14.9836	15.7087	16.3418	16.9379	17.4808	23.296	28.0011	31.3298	33.8179
356	8.74069	9.30269	10.106	11.6657	12.9218	13.927	14.6556	15.3048	15.8828	16.3564	22.4144	27.1302	30.4414	32.8675
357	8.4397	9.51266	10.4589	11.6505	12.6182	13.4457	14.0478	14.6065	15.0847	15.5362	21.5065	25.7963	28.8597	31.2533
358	8.28921	9.61765	10.6353	11.6429	12.4664	13.2051	13.7439	14.2574	14.6857	15.1261	21.0525	25.1294	28.0688	30.4462
359	8.13872	9.72263	10.8117	11.6354	12.3146	12.9644	13.4399	13.9082	14.2866	14.716	20.5986	24.4625	27.278	29.6391
360	9.68635	12.0269	13.0383	13.6637	14.1626	14.627	15.1527	15.7031	16.2021	16.6411	21.9844	25.5145	28.2911	30.6615
361	9.46486	11.4649	12.932	13.7508	14.4743	15.18	15.815	16.5412	17.1366	17.6344	21.5919	25.1579	28.0307	30.1385
362	11.0581	12.1534	13.7586	14.872	15.7698	16.3701	16.9949	17.5282	18.0001	18.499	21.9435	25.4553	28.1875	30.2778
363	7.41646	11.3364	12.7377	13.9994	14.7811	15.3168	15.8692	16.4074	16.8458	17.2484	20.7492	24.072	26.6002	28.526
364	6.26822	11.9618	14.0311	15.25	16.0035	16.5125	16.9542	17.3579	17.7214	18.0311	21.357	24.6996	27.1782	28.9895
365	4.50016	9.98765	12.3117	13.6091	14.4054	14.9929	15.5396	16.089	16.5537	17.0726	20.9754	24.1266	26.5186	28.3238
366	5.64962	10.8129	12.9503	14.3963	15.4939	16.2429	16.78	17.1937	17.5622	17.9167	21.2918	24.3854	26.4129	28.099
367	3.81552	8.87696	11.3051	12.8352	13.8245	14.4978	15.021	15.642	16.1345	16.5455	19.8182	23.0649	25.2081	26.8711
368	13.129	13.736	14.0241	14.5886	14.964	15.3068	15.5855	15.8792	16.1749	16.5208	20.04	22.801	24.9007	26.698
369	3.79808	8.53292	10.3332	11.5058	12.3946	13.2049	13.7873	14.2503	14.6393	14.9571	18.801	21.4616	23.5017	25.1997
370	5.87893	9.28789	11.6578	12.8644	13.7483	14.4504	15.0267	15.6369	16.1797	16.6289	19.8255	22.486	24.3488	25.9526
371	8.22462	8.70689	10.0428	11.1784	12.1668	12.9986	13.9646	14.7934	15.4405	15.9635	19.5253	22.0187	24.0472	25.6726
372	7.70693	8.66717	9.77761	10.667	11.5787	12.3453	13.1593	13.8451	14.482	15.1778	19.586	22.2801	24.4504	26.3332
373	7.18925	8.62745	9.51244	10.1557	10.9905	11.692	12.354	12.8968	13.5234	14.3921	19.6467	22.5415	24.8537	26.9937
374	9.14912	10.0106	10.5254	11.1154	11.8007	12.4009	12.9575	13.4062	13.8795	14.6561	20.094	23.3663	25.845	28.003
375	11.109	11.3938	11.5383	12.075	12.6108	13.1098	13.5611	13.9156	14.2357	14.9201	20.5412	24.1911	26.8364	29.0122
376	11.1083	11.676	12.0866	12.8589	13.4312	13.9236	14.3484	14.7359	15.1117	15.6435	21.2477	25.2562	27.9512	30.1782
377	11.1077	11.9583	12.6349	13.6428	14.2515	14.7374	15.1358	15.5562	15.9877	16.367	21.9542	26.3213	29.0661	31.3441
378	10.6754	12.7653	13.4632	14.1103	14.6712	15.1532	15.6432	16.1374	16.6483	17.0906	22.9073	27.437	30.4149	32.7413
379	12.0454	13.3706	14.1758	14.8182	15.3539	15.8419	16.3752	16.8631	17.3668	17.856	23.6407	27.594	30.3585	32.6598
380	12.7305	13.6732	14.5321	15.1722	15.6952	16.1862	16.7412	17.2259	17.726	18.2387	24.0074	27.6724	30.3302	32.6191
381	13.073	13.8246	14.7102	15.3492	15.8659	16.3584	16.9242	17.4074	17.9057	18.43	24.1908	27.7117	30.3161	32.5988
382	13.2442	13.9002	14.7993	15.4377	15.9512	16.4444	17.0158	17.4981	17.9955	18.5257	24.2824	27.7313	30.3091	32.5886
383	13.4155	13.9759	14.8884	15.5262	16.0366	16.5305	17.1073	17.5888	18.0853	18.6214	24.3741	27.7509	30.302	32.5784
384	3.80431	7.78095	9.59415	11.3271	12.5163	13.4168	14.2235	14.9275	15.5504	16.4354	22.8385	26.632	29.2916	31.7146
385	4.8776	8.28507	9.68477	10.8653	11.7564	12.4804	13.1251	13.6615	14.1308	14.944	21.4779	25.4261	28.3714	30.8221
386	5.95089	8.78918	9.7754	10.4034	10.9965	11.544	12.0267	12.3956	12.7112	13.4525	20.1172	24.2201	27.4512	29.9295
387	9.13372	9.26701	9.9707	10.3892	10.7179	11.1614	11.4792	11.7323	12.196	12.9468	19.3277	23.9007	27.2776	29.8639
388	7.35461	8.07406	8.68814	9.13598	9.60244	10.1211	10.6512	11.1534	11.7575	12.4516	18.2292	22.7742	26.2277	28.8399
389	5.5755	6.88112	7.40558	7.88278	8.48703	9.08072	9.82312	10.5745	11.319	11.9565	17.1307	21.6476	25.1778	27.8159
390	5.73609	5.83491	7.05387	7.85862	8.76994	9.43764	10.192	10.8036	11.3321	11.8642	16.5843	20.7289	24.1321	27.084
391	6.11603	6.60385	7.63885	8.51647	9.28345	9.90994	10.5747	11.1029	11.5531	11.991	16.424	20.2439	23.5032	26.4783
392	6.49598	7.3728	8.22383	9.17433	9.79695	10.3822	10.9573	11.4021	11.7742	12.1179	16.2638	19.759	22.8743	25.8725
393	6.16961	6.67059	8.32219	9.34864	10.0293	10.5386	10.9665	11.4439	11.8806	12.2391	15.7314	19.1452	22.1674	25.0894
394	5.27124	8.09951	9.29057	10.1153	10.9203	11.5532	12.0825	12.5158	12.8696	13.1957	16.249	19.543	22.5336	25.2823
395	5.41553	7.99459	9.68249	10.6106	11.3139	11.8717	12.3712	12.7683	13.0777	13.3673	16.7011	19.6928	22.4756	25.1682
396	7.00042	8.77078	9.8572	10.4678	10.9869	11.4993	12.0785	12.5648	12.9713	13.3468	16.4695	19.3901	22.3918	25.0716
397	8.58532	9.54698	10.0319	10.3249	10.6598	11.1269	11.7857	12.3612	12.8649	13.3262	16.2378	19.0873	22.3079	24.9751
398	3.79941	5.03374	6.67535	7.67419	8.38753	9.30333	10.0391	10.628	11.176	11.6439	15.4279	18.5382	21.4152	24.2391
399	4.42804	5.11579	6.10026	7.10626	8.05319	8.9162	9.61826	10.1891	10.7336	11.2153	15.2597	18.2124	21.2983	24.1893
400	5.05666	5.19784	5.52517	6.53832	7.71885	8.52907	9.19742	9.7502	10.2912	10.7867	15.0914	17.8865	21.1813	24.1396
401	3.77649	4.52174	5.01493	6.12521	7.2223	8.05044	8.90974	9.58558	10.1665	10.7645	14.9899	17.8871	21.11	24.0281
402	10.5309	11.7979	12.7582	13.4553	14.0496	14.7173	15.3008	15.7851	16.2604	16.7111	20.7106	23.5111	25.9181	28.3295
403	3.7989	3.80379	5.69129	6.69149	7.79445	8.64567	9.27282	9.82423	10.254	10.6447	14.8991	18.3261	21.3904	24.6599
404	5.3021	7.90537	9.01655	9.69516	10.3388	10.9251	11.4992	12.0138	12.4196	12.7526	15.788	18.9169	22.3108	25.3792
405	3.79224	4.44469	6.20421	7.60572	8.59553	9.29891	10.1106	10.7845	11.4005	11.9379	15.595	18.9489	22.1525	25.2803
406	5.44772	6.07671	7.4402	8.57712	9.46181	10.0746	10.7171	11.2811	11.7562	12.1874	15.7201	19.5472	22.5707	25.9015
407	5.09209	6.92672	8.50238	9.43788	10.042	10.6599	11.1133	11.4834	11.8802	12.235	15.3253	18.9421	22.5694	25.9198
408	6.72259	8.32948	9.62008	10.5211	11.1062	11.6127	11.9854	12.3181	12.6926	13.0351	16.2663	19.8369	23.4074	26.7257
409	8.35309	9.73224	10.7378	11.6043	12.1704	12.5656	12.8575	13.1528	13.505	13.8353	17.2073	20.7317	24.2453	27.5315
410	7.91882	9.32187	10.0716	10.6812	11.2977	11.8305	12.2202	12.5736	12.9815	13.377	17.0353	20.6531	24.4683	27.7665
411	7.48454	8.9115	9.40551	9.75807	10.4249	11.0953	11.583	11.9945	12.4581	12.9187	16.8634	20.5746	24.6912	28.0015
412	8.75603	9.20105	10.042	10.5127	11.5392	12.2521	12.9792	13.6202	14.1529	14.5844	18.2587	21.7191	25.7014	28.954
413	8.54025	9.50727	10.9929	11.9163	12.7796	13.5044	14.1741	14.6911	15.1623	15.5601	19.5023	23.0472	26.9583	30.3096
414	6.20325	6.92763	8.80529	9.75568	10.8091	11.6606	12.5552	13.3025	13.9077	14.3991	18.9159	22.7377	27.028	30.3945
415	5.0523	5.57371	7.25003	8.71543	10.1437	11.1031	12.2962	13.2753	14.1051	14.8698	19.0198	23.0447	27.2328	30.5191
416	5.41471	7.61806	9.75951	11.4602	12.6992	13.8635	14.9057	15.7185	16.5048	17.1797	21.2229	24.9211	29.0073	32.2284
417	3.78652	7.21229	9.99048	11.4042	13.0165	14.1371	15.2906	16.235	16.9831	17.5862	21.9848	25.7568	29.9896	33.298
418	8.64164	10.9407	11.8357	13.2906	14.5826	15.588	16.5568	17.408	18.1541	18.7727	22.8258	26.8611	30.8894	34.2044
419	3.79262	7.07609	9.55143	11.2284	12.9943	14.4256	15.4853	16.4756	17.403	18.1627	22.8618	26.8788	30.9535	34.2393
420	5.33758	9.4268	12.3021	13.8532	15.669	17.032	18.05	19.0855	19.9713	20.693	24.9986	28.8363	32.968	36.2107
421	5.79427	9.44338	12.0616	13.4502	15.0457	16.2895	17.3399	18.4347	19.3394	20.0848	24.9285	29.0228	33.046	36.3688
422	6.25096	9.45996	11.8211	13.0472	14.4224	15.547	16.6298	17.7839	18.7075	19.4767	24.8584	29.2094	33.1241	36.527
423	9.77987	13.043	15.2541	16.4275	17.4557	18.6028	19.5372	20.2826	21.2541	22.0547	27.6132	32.0301	35.8782	39.1961
424	11.0211	14.8434	17.0506	18.4958	19.6054	20.7413	21.5862	22.4781	23.4544	24.2515	29.4627	33.7087	37.7144	41.1344
425	12.4046	15.9961	17.6009	18.8855	19.7797	20.4592	21.3135	22.2967	23.1655	23.8847	29.7863	34.161	38.3078	41.6566
426	12.9326	16.7162	18.1546	19.6421	20.5402	21.3213	22.1389	23.2157	24.1483	24.924	30.2958	34.252	38.6778	42.0778
427	16.5908	20.0423	21.2986	21.9432	22.7047	23.6577	24.5485	25.4218	26.2426	26.9983	32.9212	37.0005	41.2322	44.6835
428	15.6738	19.3571	20.6887	21.9761	22.9578	23.8413	24.6457	25.3517	26.1347	26.8463	32.1595	35.8657	40.1581	43.6884
429	15.2153	19.0146	20.3838	21.9926	23.0844	23.9331	24.6942	25.3166	26.0807	26.7704	31.7787	35.2983	39.621	43.1909
430	14.7568	18.672	20.0788	22.009	23.211	24.0249	24.7428	25.2816	26.0268	26.6944	31.3978	34.7309	39.084	42.6933
431	10.9672	14.91	16.5235	18.4112	19.8015	20.7898	21.6597	22.3623	23.1263	23.7549	28.5459	32.0213	36.4425	39.9942
432	9.73878	14.0079	16.2616	18.0281	19.6748	20.7821	21.8101	22.6452	23.3806	24.0426	28.4287	32.0321	36.3333	39.791
433	9.64769	13.7835	16.2393	17.9406	19.4487	20.5627	21.3867	22.1338	22.7771	23.309	27.3748	30.8335	34.8977	38.322
434	10.2193	13.828	16.0559	17.523	18.5454	19.4004	20.0419	20.6363	21.1693	21.6498	25.7093	29.131	33.0501	36.5001
435	10.0516	13.135	14.7408	15.8802	17.0134	17.7889	18.4781	19.0533	19.6394	20.1393	24.3692	27.8035	31.9066	35.4485
436	7.7744	10.2154	11.6242	13.21	14.1713	15.0347	15.7225	16.2457	16.7641	17.3554	22.0671	25.5431	29.8344	33.4118
437	10.3382	11.5452	12.4316	12.902	13.5439	14.1396	14.6437	15.0837	15.4448	15.8559	20.3495	23.8669	28.0003	31.6172
438	11.0846	11.2779	11.6218	12.3553	13.1015	13.6544	14.0905	14.4683	14.8979	15.5147	20.2434	23.9007	28.2248	31.8012
439	11.405	12.3311	12.9548	13.4258	13.762	14.0326	14.4779	14.9661	15.4586	15.8783	20.1966	23.8887	28.0005	31.5352
440	9.52765	10.4302	11.6515	12.2817	12.6726	13.0306	13.291	13.7123	14.0772	14.4162	18.5901	22.2809	26.108	29.7845
441	10.7151	10.7482	11.1819	11.5101	11.7621	12.0203	12.222	12.4138	12.6479	13.0514	17.4624	21.3737	25.5608	29.1286
442	9.63211	9.9001	10.2818	10.6743	11.1466	11.517	11.7975	12.0418	12.3458	12.737	16.8533	20.789	24.7522	28.3148
443	9.09062	9.47606	9.83182	10.2564	10.8388	11.2654	11.5852	11.8558	12.1947	12.5798	16.5487	20.4967	24.3479	27.9079
444	8.54913	9.05202	9.3818	9.83853	10.5311	11.0138	11.373	11.6698	12.0437	12.4226	16.2442	20.2043	23.9436	27.5009
445	6.06418	8.05443	8.82248	9.54913	10.1075	10.578	10.981	11.294	11.6495	12.0352	15.6939	20.1233	24.1124	27.4731
446	5.233	8.38052	9.59117	10.3494	10.8143	11.4937	12.0196	12.4992	12.9024	13.2711	16.852	21.2146	25.1179	28.2914
447	5.45271	7.55309	8.66831	9.67275	10.3173	10.9441	11.4051	11.7701	12.1591	12.6224	16.5619	20.4983	24.0156	27.308
448	3.80083	7.11761	8.32696	9.17665	9.76142	10.2888	10.7788	11.1678	11.5145	11.8142	15.1905	19.2413	22.9391	26.1319
449	10.1577	10.7695	11.0561	11.6376	12.0815	12.4303	12.7681	13.0981	13.387	13.6402	16.847	21.2273	24.7254	27.5819
450	3.80124	8.20532	9.92773	10.8572	11.4416	11.9349	12.3533	12.6998	12.9963	13.3646	17.1708	21.2339	24.6439	27.3984
451	4.56636	7.35092	8.66778	9.36439	10.2063	10.8303	11.3415	11.8463	12.2616	12.6811	16.5269	20.4992	23.8385	26.5962
452	5.33147	6.49651	7.40783	7.87156	8.97102	9.72573	10.3297	10.9927	11.527	11.9975	15.883	19.7645	23.0331	25.7941
453	6.22246	7.99725	8.97423	9.53764	10.4548	11.5438	12.3422	12.9489	13.4725	13.9207	17.4856	21.6069	24.6412	27.0865
454	8.67174	9.21143	9.47224	9.94253	11.0483	11.8826	12.6674	13.3258	13.8989	14.4657	18.6561	22.3798	24.868	27.1713
455	11.2145	11.5926	11.9421	12.3627	13.264	14.0055	14.6086	15.255	15.8838	16.4522	20.484	23.7085	26.056	28.1922
456	14.3717	14.4382	14.5898	15.2482	16.0429	16.7893	17.4329	17.9723	18.4136	18.796	22.5702	25.4455	27.9764	29.995
457	15.8364	16.3106	16.8199	17.2962	17.7867	18.3626	19.0435	19.6131	20.0995	20.5142	23.9971	26.5605	28.953	30.7403
458	16.3256	16.9737	17.3987	17.7842	18.215	18.8359	19.4326	19.9263	20.352	20.7641	24.1152	26.7715	29.1587	31.0166
459	16.8147	17.6368	17.9775	18.2722	18.6434	19.3091	19.8218	20.2396	20.6046	21.014	24.2333	26.9826	29.3645	31.293
460	17.7371	17.9549	18.3912	18.9649	19.5947	20.0816	20.4655	20.8816	21.2255	21.5291	24.9277	27.7607	30.0312	31.8135
461	14.2811	15.453	16.0519	16.9336	17.5878	18.1745	18.7145	19.2796	19.7399	20.1149	24.1504	26.9357	28.8886	30.4714
462	13.3688	14.4394	14.9432	16.1385	16.934	17.4805	17.9808	18.4546	18.8365	19.1861	23.1165	25.9005	28.1084	29.9759
463	14.2677	14.7477	15.9252	16.6469	17.0969	17.4266	17.6979	18.0418	18.4562	18.8277	22.6066	25.3366	27.6734	29.7765
464	12.2642	12.868	13.7793	14.4269	15.2317	15.827	16.2985	16.9009	17.469	18.1235	22.1261	24.8555	26.8863	28.779
465	9.97643	10.3122	12.0047	12.8619	13.6596	14.3989	15.1553	15.7432	16.3044	16.9629	21.3974	23.9291	25.8905	27.6783
466	9.26768	10.3394	11.7459	12.4779	13.0697	13.6936	14.3693	15.0235	15.6225	16.2115	20.5519	23.1049	25.4078	27.3995
467	8.55894	10.3666	11.4871	12.0939	12.4797	12.9884	13.5833	14.3038	14.9405	15.4601	19.7064	22.2807	24.9251	27.1207
468	6.13567	8.34484	9.21555	9.69932	10.4723	11.2128	11.8126	12.8529	13.7702	14.5413	19.262	21.9028	24.0798	26.1516
469	5.81403	7.70864	8.56551	9.50003	10.3098	11.0932	11.6978	12.5085	13.2044	13.871	18.3341	20.9969	23.5235	25.8248
470	5.4924	7.07244	7.91547	9.30074	10.1473	10.9736	11.583	12.164	12.6385	13.2006	17.4061	20.091	22.9673	25.4981
471	5.34892	7.11607	7.99291	9.1748	9.89315	10.6842	11.3714	12.0502	12.6029	13.1964	17.5531	20.2033	22.7883	25.2791
472	5.20545	7.1597	8.07035	9.04887	9.63899	10.3949	11.1598	11.9363	12.5672	13.1922	17.7001	20.3155	22.6093	25.0602
473	3.78603	4.64229	5.96305	7.56747	8.53738	9.39359	10.0199	10.6394	11.1742	11.7413	15.849	18.8388	21.6221	24.1447
474	3.79336	4.6637	5.61583	6.85438	7.88314	8.58362	9.11956	9.72243	10.5356	11.203	15.288	18.1236	21.2966	24.1584
475	5.20545	7.1001	8.40065	9.06343	9.49853	9.81231	10.435	11.0373	11.5182	11.9056	16.0187	18.9801	21.8181	24.7083
476	3.79407	4.95354	6.72223	7.77435	8.46123	9.05647	9.87695	10.4984	11.0057	11.5105	15.2377	18.3112	20.9711	23.6543
477	5.40701	6.81394	7.42283	7.79024	8.49364	9.41553	10.0919	10.6868	11.1655	11.5707	14.901	17.8442	20.9363	23.8123
478	5.20072	6.06424	7.39939	8.15751	8.69598	9.35863	9.88842	10.3173	10.7786	11.2691	14.7506	17.6282	20.9892	24.1301
479	6.10357	8.1026	8.90471	9.60148	10.0835	10.4233	10.7123	11.0601	11.4279	11.7315	15.1879	18.1312	21.097	24.19
480	8.53042	9.62171	10.4359	11.0815	11.5713	12.0254	12.3526	12.6036	12.8897	13.1351	15.6563	18.6934	21.4607	24.2455
481	7.71667	8.83396	9.77137	10.4799	10.9764	11.4169	11.8251	12.2146	12.6257	12.9883	15.5699	18.5386	21.6459	24.7297
482	9.34707	9.69004	10.037	10.7131	11.3383	11.8079	12.3251	12.7614	13.1239	13.4271	15.8805	18.886	22.1686	25.2497
483	7.89388	8.20632	8.55351	9.08315	9.87858	10.4112	10.7949	11.2046	11.55	11.8325	15.0912	18.2318	21.8729	25.1384
484	6.31856	7.90985	8.67104	9.11004	9.49354	9.8392	10.1715	10.5656	10.9303	11.2549	15.0091	18.5944	21.896	25.2164
485	5.85821	6.86641	8.10869	8.91841	9.54872	10.0398	10.4749	10.9143	11.3085	11.6979	15.4221	19.1309	22.6575	25.978
486	5.39787	5.82297	7.54633	8.72679	9.60389	10.2403	10.7784	11.263	11.6867	12.1409	15.8351	19.6674	23.419	26.7395
487	5.39753	6.52338	7.98335	8.94518	9.77094	10.3965	11.0092	11.5121	11.9326	12.3312	16.4006	20.4659	24.0243	27.3343
488	5.39719	7.22378	8.42037	9.16357	9.93799	10.5526	11.2401	11.7611	12.1785	12.5215	16.9661	21.2643	24.6296	27.9291
489	3.79001	3.7957	6.02043	7.42863	8.30643	9.33545	10.1587	10.8843	11.5489	12.1633	17.035	21.5069	25.0386	28.4362
490	5.39719	6.97839	7.53281	8.18671	9.68256	10.6852	11.4065	12.0749	12.633	13.1833	17.8052	22.4052	26.2154	29.5718
491	3.80977	4.41561	5.17394	5.84283	6.85958	7.73005	8.66384	9.44431	10.0702	10.6334	16.556	21.5315	25.2856	28.6605
492	5.47393	5.8074	7.15149	7.96119	8.61636	9.27085	9.81016	10.4977	11.2546	12.0681	18.2962	23.0071	26.5304	29.8935
493	5.22953	5.96589	6.85088	7.66607	8.78101	9.71728	10.7167	11.7359	12.5991	13.3766	19.3245	24.075	27.8375	31.2351
494	6.08823	6.52419	6.95886	7.67198	8.42225	9.02662	10.1504	11.0653	11.9278	12.7216	18.9577	23.9032	27.9218	31.2463
495	8.1218	8.22	8.51108	8.91045	9.33022	9.68109	10.378	11.0103	11.8298	12.6504	19.2669	24.2271	28.0941	31.322
496	10.5549	10.5959	10.7951	10.9938	11.3242	11.9733	12.534	13.3171	14.0293	14.6956	21.5538	26.357	30.1931	33.3926
497	10.5696	10.6876	10.8679	11.189	11.9479	12.5573	13.184	13.8095	14.3376	15.2371	22.0369	27.1703	31.1827	34.3067
498	8.06242	9.74187	10.9917	11.9221	12.5121	13.061	13.5375	13.947	14.4371	15.1261	22.2873	27.5288	31.3584	34.5101
499	9.47546	10.0802	10.9813	12.0352	12.7381	13.2719	13.6887	14.2675	15.049	15.8386	22.7069	27.9311	31.8482	34.9072
500	11.4154	11.8541	12.3654	13.0333	13.6349	14.3285	14.8758	15.4872	16.2816	17.0126	23.8931	29.0978	33.0411	36.157
501	12.3854	12.7411	13.0574	13.5324	14.0833	14.8568	15.4694	16.097	16.8978	17.5996	24.4862	29.6812	33.6375	36.7819
502	13.3554	13.628	13.7494	14.0314	14.5317	15.3851	16.0629	16.7068	17.5141	18.1865	25.0793	30.2645	34.2339	37.4069
503	13.068	14.2838	14.9275	15.4053	15.887	16.7784	17.4783	18.2321	19.1006	19.8109	26.3944	31.2964	35.3296	38.6454
504	12.9244	14.6117	15.5165	16.0922	16.5647	17.475	18.186	18.9947	19.8938	20.6232	27.052	31.8123	35.8774	39.2647
505	12.7807	14.9396	16.1055	16.7791	17.2424	18.1716	18.8937	19.7574	20.687	21.4354	27.7096	32.3282	36.4253	39.884
506	9.31682	12.6447	13.848	15.2961	16.36	17.2683	17.9709	18.9822	19.8897	20.7095	26.485	30.8267	35.1189	38.6067
507	8.19241	11.4324	12.5354	14.3559	15.5002	16.3791	17.369	18.3502	19.1465	19.7841	25.2375	29.2	33.703	37.2147
508	11.8199	13.9915	15.243	16.7781	17.929	18.7101	19.2941	20.0974	20.7644	21.3631	26.895	30.6951	35.1793	38.7302
509	14.7428	15.4294	16.7535	17.8385	18.4959	19.1694	19.8941	20.5431	21.0937	21.6259	27.3312	31.1733	35.568	39.0054
510	14.5367	14.9337	16.1565	17.4969	18.3606	18.9816	19.6357	20.158	20.5874	21.0063	26.039	29.7011	34.04	37.5943
511	10.932	11.7337	12.7879	14.2723	15.3997	16.1582	16.8492	17.4712	18.0767	18.6412	23.7455	27.6305	32.0923	35.6263
512	11.0065	11.5133	12.6399	13.6797	14.4315	15.2726	15.9456	16.5055	17.1088	17.7455	23.6162	27.9164	32.2002	35.7234
513	8.53547	10.1566	11.2221	12.0754	12.7417	13.5322	14.164	14.7703	15.4655	16.1987	22.0267	26.5927	30.7501	34.2476
514	7.29995	9.4783	10.5133	11.2733	11.8967	12.662	13.2732	13.9027	14.6439	15.4252	21.2319	25.9308	30.025	33.5098
515	6.06443	8.79997	9.8044	10.4711	11.0518	11.7919	12.3824	13.0351	13.8223	14.6518	20.4371	25.269	29.3	32.7719
516	5.805	8.3048	9.6601	10.4456	11.0359	11.6544	12.2663	12.8321	13.6255	14.4117	19.8202	24.7238	28.6702	32.0107
517	5.54556	7.80962	9.51579	10.42	11.0201	11.517	12.1502	12.629	13.4286	14.1716	19.2033	24.1786	28.0404	31.2494
518	3.78914	6.22758	7.33747	8.58717	9.42787	10.0196	10.6048	11.0728	11.9253	12.6283	17.6578	22.6917	26.7692	30.0641
519	6.45015	7.50487	8.60777	9.16297	9.64892	10.2474	10.6952	11.6548	12.4118	13.1083	18.403	23.4946	27.3659	30.3806
520	3.79773	4.47287	5.92425	7.24079	8.06814	8.64138	9.20627	10.0917	10.8511	11.6809	17.0685	22.2811	26.12	29.0742
521	5.41277	5.4946	6.33091	7.49179	8.28903	8.93379	9.76261	10.4176	11.1234	11.6958	16.1611	21.3937	25.3521	28.3202
522	3.79758	4.54048	5.6258	6.31112	6.87781	7.77931	8.66999	9.34323	9.96588	10.4873	15.1106	20.2507	24.2657	27.4411
523	8.50989	9.21448	9.52282	9.92972	10.4579	11.0099	11.506	12.1065	12.6476	13.3291	19.359	24.343	28.121	31.1238
524	7.00879	7.61262	8.28699	8.95182	9.55064	10.0695	10.5246	11.0119	11.447	11.928	17.3319	21.9893	25.5299	28.417
525	6.25823	6.81168	7.66907	8.46288	9.09703	9.59936	10.0339	10.4646	10.8467	11.2275	16.3183	20.8125	24.2344	27.0636
526	5.88296	6.41122	7.36011	8.2184	8.87023	9.36427	9.78853	10.191	10.5466	10.8772	15.8115	20.224	23.5866	26.3869
527	5.50768	6.01075	7.05116	7.97393	8.64342	9.12918	9.54318	9.91733	10.2464	10.5269	15.3047	19.6356	22.9388	25.7102
528	5.41519	5.90345	6.73031	7.23106	7.90892	8.76078	9.42278	9.99359	10.4866	10.9011	15.152	19.5091	22.8042	25.6071
529	6.93733	7.31528	7.79318	8.3902	8.97625	9.60352	10.2763	10.8416	11.3505	11.8656	16.2018	20.0949	23.0975	25.639
530	7.6984	8.02119	8.32462	8.96977	9.50991	10.0249	10.703	11.2656	11.7825	12.3479	16.7267	20.3877	23.2442	25.655
531	8.45947	8.72711	8.85606	9.54934	10.0436	10.4463	11.1298	11.6896	12.2144	12.8302	17.2517	20.6806	23.3909	25.671
532	3.78604	5.05661	5.94262	6.84689	8.02273	8.93772	9.74939	10.5012	11.3844	12.0997	16.974	20.1853	22.6474	24.7894
533	3.76236	4.76458	5.39716	6.01363	7.1463	8.0422	9.13323	10.046	10.8451	11.5369	16.3476	19.2937	21.7903	24.0946
534	8.45947	9.17555	9.53201	9.91195	10.4517	11.6147	12.5523	13.2593	13.8222	14.29	17.4831	20.1145	22.6843	24.8327
535	7.12506	7.92206	8.33797	8.65584	9.18476	10.1757	11.0577	11.811	12.4117	12.9297	16.6733	19.4347	22.0532	24.5228
536	5.79066	6.66857	7.14393	7.39973	7.91783	8.73662	9.56318	10.3626	11.0012	11.5694	15.8635	18.7549	21.422	24.2129
537	5.06594	5.41761	6.14655	7.41294	8.36785	9.25452	9.92046	10.4628	11.2168	11.8471	15.8924	19.0617	21.9313	24.5721
538	5.25808	5.50692	7.42691	8.91792	9.90536	10.6212	11.2665	11.9088	12.5168	13.0314	16.5222	19.3856	22.1108	24.7044
539	3.81232	6.23187	8.13493	9.15922	9.82339	10.3388	11.014	11.6137	12.2417	12.9159	16.9791	19.5083	22.2708	25.0635
540	8.93594	9.59044	10.1913	10.7584	11.493	12.1197	12.7817	13.3555	13.9288	14.4542	17.6422	20.8467	23.7526	26.3879
541	3.80028	6.48675	8.10386	9.74486	10.8603	11.8774	12.6316	13.3056	13.8498	14.2933	17.4829	20.6677	23.5692	26.1489
542	5.3229	6.51032	8.78692	10.2338	11.7434	12.8257	13.6248	14.3652	14.969	15.4598	18.8144	21.8862	24.6315	27.2391
543	5.13158	5.22325	6.91257	8.92996	10.1845	11.0494	11.8491	12.4989	13.1648	13.7477	18.0422	21.6345	24.5954	27.268
544	3.7842	4.57984	7.15079	9.01776	10.1709	11.0796	11.7368	12.3783	12.9008	13.4756	17.5528	21.3385	24.4444	27.0766
545	8.93594	10.9858	11.9627	12.8701	13.7157	14.2933	14.8897	15.3479	15.7284	16.2338	20.3012	23.7016	26.7544	29.3826
546	3.79662	6.21731	7.28562	8.52669	9.33183	9.99522	10.7202	11.3349	12.0081	12.6369	18.1728	22.2124	25.383	28.1387
547	4.41588	6.95395	8.032	9.14475	9.90545	10.5259	11.2674	11.9192	12.5293	13.1387	18.3604	22.1811	25.4192	28.2959
548	5.03514	7.69059	8.77838	9.76281	10.4791	11.0566	11.8146	12.5036	13.0505	13.6405	18.548	22.1497	25.4554	28.4531
549	5.67142	7.14922	9.1763	10.3047	11.0256	11.5273	12.1011	12.6293	13.4656	14.2899	19.3819	23.4847	26.7946	29.8747
550	4.74152	7.01808	9.0014	10.2049	10.9718	11.6373	12.3274	12.9661	13.6861	14.401	19.6875	23.9254	27.3062	30.4162
551	4.27658	6.95251	8.91395	10.155	10.9449	11.6923	12.4406	13.1345	13.7964	14.4565	19.8403	24.1458	27.5619	30.6869
552	3.81163	6.88694	8.8265	10.1051	10.918	11.7474	12.5538	13.3029	13.9067	14.5121	19.9931	24.3662	27.8177	30.9576
553	9.54517	10.1869	10.7699	11.5565	12.2653	12.8072	13.2254	13.9701	14.6124	15.2897	21.1124	25.5601	28.9094	32.0218
554	7.65445	8.43697	9.13357	9.94028	10.9557	11.6797	12.2922	13.0906	13.7642	14.4046	20.5428	25.1926	28.7467	31.8331
555	5.76374	6.68707	7.49723	8.32402	9.64618	10.5522	11.359	12.2111	12.916	13.5195	19.9732	24.825	28.584	31.6444
556	5.84898	6.11371	6.35076	6.68641	8.18429	9.23131	10.2056	11.0508	11.829	12.4804	18.6041	23.2307	26.8135	29.9219
557	3.79534	4.79384	6.33748	7.34247	9.00745	10.1834	11.1311	11.9507	12.6161	13.1802	19.0545	23.252	26.4972	29.6643
558	9.03265	9.28891	10.0568	11.3504	12.2641	13.0453	13.6362	14.1987	14.6783	15.3475	20.5674	23.9255	26.8263	29.794
559	3.79179	4.57229	6.13019	7.14572	8.24506	9.0087	9.66723	10.3317	10.9568	11.4686	17.5003	21.7611	25.0425	27.8824
560	5.61089	5.87713	6.78559	7.62795	8.50802	9.12539	9.6714	10.1275	10.5873	11.0509	17.1876	21.4595	24.6289	27.4983
561	5.89149	6.60177	7.42619	8.51265	9.40151	10.0205	10.5194	10.9915	11.4131	11.8198	17.4226	21.4928	24.4603	27.2031
562	6.17209	7.3264	8.06679	9.39735	10.295	10.9155	11.3675	11.8555	12.2388	12.5887	17.6577	21.526	24.2916	26.908
563	7.67004	8.55255	9.30775	10.1973	10.8403	11.3829	11.9219	12.4533	12.8838	13.2524	17.6112	21.2671	24.039	26.6058
564	8.41901	9.16563	9.92823	10.5973	11.1129	11.6166	12.1991	12.7523	13.2063	13.5843	17.588	21.1377	23.9127	26.4547
565	9.16799	9.7787	10.5487	10.9973	11.3855	11.8503	12.4763	13.0512	13.5287	13.9162	17.5648	21.0082	23.7864	26.3036
566	5.53096	7.63754	8.6954	9.4848	10.0688	10.7279	11.2341	11.7322	12.1214	12.4999	16.6245	20.3387	23.2359	25.6005
567	7.31171	7.41197	7.72793	8.90112	9.67999	10.4569	11.0175	11.4687	11.868	12.3761	16.0368	19.7765	22.8672	25.2653
568	8.17879	8.30383	8.98664	9.9538	10.848	11.5832	12.1303	12.5665	12.9399	13.3402	16.682	20.0629	23.0158	25.4791
569	9.04588	9.19569	10.2453	11.0065	12.016	12.7096	13.2431	13.6643	14.0117	14.3043	17.3272	20.3493	23.1645	25.6928
570	5.58554	6.64556	8.0899	9.34184	10.348	11.0548	11.5624	12.1871	12.7522	13.2082	16.6687	19.8057	22.6392	24.9376
571	7.44835	8.05257	8.99383	9.91918	10.6054	11.1313	11.5093	11.9807	12.418	12.8247	16.5228	19.8893	22.7387	25.1171
572	8.37976	8.75607	9.44579	10.2079	10.7341	11.1695	11.4828	11.8774	12.251	12.633	16.4498	19.931	22.7885	25.2069
573	9.31117	9.45958	9.89775	10.4965	10.8628	11.2077	11.4563	11.7742	12.0839	12.4412	16.3769	19.9728	22.8383	25.2967
574	9.03197	9.39897	9.78595	10.1888	10.5723	11.0156	11.3455	11.6902	12.0157	12.4212	16.8135	20.4163	23.4276	25.9971
575	8.89237	9.36867	9.73005	10.0349	10.427	10.9195	11.2901	11.6482	11.9816	12.4112	17.0318	20.6381	23.7222	26.3474
576	8.75277	9.33837	9.67414	9.88106	10.2818	10.8235	11.2347	11.6063	11.9476	12.4012	17.2502	20.8599	24.0168	26.6976
577	10.1563	10.1674	10.9077	11.3096	11.7407	12.1091	12.6236	13.118	13.5375	14.1492	18.3497	21.9312	24.9718	27.36
578	9.40482	10.4137	10.7517	11.4134	11.8152	12.3256	13.0003	13.789	14.4261	14.9554	18.6283	22.02	25.0599	27.7664
579	10.2229	11.0707	12.197	12.9151	13.4049	13.8125	14.6349	15.3922	15.9944	16.5323	20.2874	23.5661	26.5814	29.4398
580	11.9775	12.3208	13.8054	14.6847	15.2377	15.7123	16.1132	16.6129	17.225	17.8347	21.4653	24.536	27.6969	30.7703
581	9.27483	12.6938	13.888	14.6805	15.6759	16.4251	16.9836	17.4914	17.9963	18.4177	21.7331	24.6558	28.0935	31.1682
582	9.89499	12.0613	13.2552	14.2178	15.1902	15.9242	16.5968	17.1459	17.6317	18.0481	21.2155	24.2235	27.7537	30.8486
583	10.2051	11.7451	12.9387	13.9865	14.9474	15.6738	16.4034	16.9732	17.4493	17.8633	20.9567	24.0073	27.5837	30.6888
584	10.3601	11.587	12.7805	13.8708	14.826	15.5486	16.3068	16.8869	17.3582	17.7709	20.8274	23.8992	27.4988	30.6089
585	10.5152	11.4289	12.6223	13.7552	14.7046	15.4234	16.2101	16.8005	17.267	17.6785	20.698	23.7912	27.4138	30.529
586	11.6851	12.2011	12.3885	13.4083	14.1975	14.7674	15.3669	15.9253	16.4638	16.8973	20.052	22.8566	26.2398	29.2491
587	14.8559	14.8778	14.9376	15.5581	16.287	16.8357	17.302	17.6572	18.0165	18.3278	20.9004	24.0411	27.2199	30.0353
588	12.6764	12.8017	13.5914	14.5875	15.4093	16.0705	16.6117	17.0733	17.5099	17.921	20.8612	24.1061	27.3909	30.214
589	10.4969	10.7257	12.2452	13.617	14.5316	15.3052	15.9214	16.4895	17.0032	17.5142	20.822	24.1712	27.5619	30.3928
590	12.7909	13.3444	14.5231	15.5204	16.1286	16.6376	17.1908	17.6207	18.1006	18.5009	21.5339	24.7526	27.8587	30.5995
591	13.2318	13.786	14.2935	15.2097	15.8555	16.3152	16.6965	17.0934	17.7285	18.3428	22.4985	25.9377	29.0613	32.0819
592	11.7437	12.0853	13.282	14.3033	15.1157	15.7351	16.2324	16.7338	17.2897	17.8742	22.1831	25.6378	28.8516	31.8269
593	10.2556	10.3845	12.2705	13.3969	14.3759	15.155	15.7683	16.3742	16.851	17.4057	21.8678	25.3379	28.6419	31.5718
594	12.2616	13.2552	14.2405	15.0152	15.6905	16.2433	16.9128	17.5681	18.0854	18.5111	22.572	25.7039	28.9199	31.7202
595	13.3297	14.7317	15.238	15.6901	16.1933	16.9866	17.7197	18.2723	18.7958	19.251	22.5764	25.4985	28.4227	31.1157
596	12.6799	14.7978	15.5757	16.1318	16.689	17.3173	17.9253	18.3956	18.8582	19.2567	22.2324	24.9052	27.6693	30.271
597	12.03	14.8638	15.9134	16.5735	17.1848	17.6479	18.1308	18.519	18.9206	19.2624	21.8885	24.3119	26.9159	29.4262
598	9.40141	12.7145	13.9841	14.6239	15.594	16.3366	16.8753	17.3534	17.7317	18.0433	20.8478	23.3332	25.9474	28.4415
599	10.1695	12.6244	14.1017	14.8531	15.3788	15.9629	16.392	16.733	17.1354	17.5203	20.4008	22.9592	25.8109	28.4701
600	13.7208	15.2111	15.8508	16.3074	16.8006	17.1525	17.4174	17.6649	17.8812	18.1377	20.7591	23.3264	25.7934	28.5026
601	13.3259	14.4094	14.8631	15.434	16.1078	16.588	16.9377	17.219	17.4504	17.6686	20.3066	22.612	25.1299	27.6675
602	12.4222	13.4431	13.8435	14.2718	14.5429	14.7388	15.0373	15.2845	15.5261	15.8634	19.1809	21.7804	24.4655	27.1991
603	11.5987	12.486	13.4439	14.1982	14.6775	15.0243	15.403	15.7028	15.9779	16.2868	19.3389	21.8808	24.4761	27.3106
604	10.7753	11.5288	13.0443	14.1247	14.8122	15.3098	15.7687	16.1212	16.4298	16.7101	19.4968	21.9812	24.4867	27.4221
605	9.99746	11.2071	12.3309	12.9138	13.28	13.6833	14.1657	14.5719	14.9557	15.3984	18.5174	20.955	23.7598	26.5827
606	7.89635	8.80765	10.0581	11.0851	11.7845	12.3858	13.087	13.6451	14.1328	14.6101	18.2008	20.9059	23.8326	26.7836
607	5.79524	6.40817	7.78521	9.2564	10.289	11.0884	12.0083	12.7183	13.3098	13.8218	17.8843	20.8568	23.9054	26.9845
608	6.24841	7.41031	8.59063	9.66863	10.5631	11.2989	12.0033	12.5751	13.0566	13.5282	17.3444	20.3235	23.4083	26.3572
609	6.70158	8.41245	9.39605	10.0809	10.8371	11.5094	11.9984	12.4319	12.8033	13.2345	16.8046	19.7901	22.9111	25.73
610	8.49814	9.92998	10.6219	11.4742	12.0305	12.4538	12.7917	13.0735	13.3943	13.7221	16.8969	20.0396	23.0209	25.5918
611	6.60726	8.4458	9.62065	10.3479	11.0542	11.543	12.1416	12.6054	13.07	13.4419	16.5893	20.1061	23.2665	26.1607
612	3.79428	5.14759	6.57101	7.29025	7.86031	8.4575	9.34688	10.0739	10.6784	11.2291	15.5243	19.5035	23.094	26.0589
613	5.92657	6.04349	7.19138	7.78055	8.91345	9.68794	10.7265	11.5312	12.2069	12.7677	17.1012	20.9168	24.3953	27.4993
614	3.77563	3.78456	4.35512	5.34577	6.50077	7.67584	8.52136	9.53245	10.3995	11.1655	16.3609	20.2873	23.8232	26.9872
615	9.62815	10.6806	11.3048	11.877	12.4286	13.4136	14.3757	15.1553	15.8231	16.4332	20.5909	24.0307	27.1327	30.1183
616	3.79039	6.40679	7.35925	8.04479	8.81681	9.71982	10.7955	11.6992	12.5612	13.275	18.68	22.5768	25.7709	28.8864
617	4.37836	6.49535	7.56067	8.40213	9.2849	10.1973	11.0767	12.048	12.9074	13.6517	18.8118	22.5009	25.5724	28.7771
618	4.96632	6.5839	7.76208	8.75948	9.75299	10.6749	11.3579	12.3968	13.2537	14.0284	18.9437	22.425	25.3739	28.6678
619	6.07339	7.40541	8.63028	9.80219	10.7111	11.4285	12.1414	13.1832	14.1245	14.8985	20.3492	23.858	26.9044	30.1184
620	8.47399	10.4171	11.3075	12.2524	13.0418	13.7563	14.2734	14.9186	15.5929	16.2618	20.9263	24.1328	27.1284	30.1983
621	9.92475	11.4872	12.0511	12.985	13.6997	14.4032	14.9673	15.5014	16.0693	16.5835	20.5593	23.8213	26.5246	29.5761
622	10.2774	10.3629	11.015	11.7831	12.8487	13.6504	14.4383	15.1769	15.8898	16.6071	21.4273	24.818	27.4904	30.4686
623	11.4749	11.7354	12.5711	13.5842	14.6555	15.4098	16.0774	16.7332	17.3372	17.9232	22.6612	26.0498	28.9439	31.7764
624	11.8077	12.3954	13.025	14.0506	15.0491	15.7371	16.4577	17.2573	17.9571	18.6136	23.4147	26.8935	29.6787	32.4414
625	11.974	12.7253	13.2519	14.2838	15.2459	15.9008	16.6479	17.5194	18.267	18.9588	23.7915	27.3154	30.0461	32.774
626	12.0572	12.8903	13.3654	14.4004	15.3443	15.9826	16.7429	17.6504	18.422	19.1314	23.9799	27.5263	30.2298	32.9402
627	12.1404	13.0553	13.4788	14.517	15.4427	16.0644	16.838	17.7814	18.5769	19.304	24.1682	27.7372	30.4135	33.1065
628	14.0374	14.6079	14.872	15.3629	15.9006	16.6539	17.5817	18.3948	19.1394	19.7692	24.2445	27.956	30.7877	33.5524
629	10.349	12.0501	12.6241	13.4298	14.4794	15.6609	16.6004	17.5866	18.4069	19.0775	24.0578	27.3967	30.366	33.1159
630	11.9823	12.2226	12.4116	13.6343	15.2811	16.4431	17.374	18.099	18.6973	19.1766	23.9368	27.1845	30.3564	33.1802
631	10.7336	11.8636	12.575	13.8269	15.0601	16.093	16.8939	17.5569	18.1725	18.6816	23.4821	26.5721	29.5205	32.2886
632	9.4849	11.5046	12.7383	14.0195	14.8391	15.7429	16.4137	17.0147	17.6477	18.1865	23.0273	25.9597	28.6845	31.397
633	6.68232	8.683	10.9436	12.2858	13.5385	14.9884	16.0678	17.0835	17.9506	18.6882	23.3836	26.5169	29.5028	32.2296
634	3.79286	7.21819	9.09132	10.9119	12.6374	13.9837	15.2895	16.41	17.4506	18.3131	23.5883	27.0796	30.1206	32.9092
635	11.4571	11.8346	12.6406	14.8365	16.3894	17.4435	18.4438	19.2064	19.9251	20.5235	25.3803	28.8954	31.7617	34.4471
636	3.78689	7.85054	9.48492	11.0075	13.0372	14.5233	15.5877	16.6916	17.5758	18.3749	24.6447	28.6265	32.0384	35.0002
637	6.61011	9.60405	11.2954	12.5626	13.8877	14.9855	16.198	17.3158	18.2621	19.0654	25.115	29.6311	33.2906	36.4703
638	9.43333	11.3576	13.1058	14.1178	14.7381	15.4477	16.8084	17.94	18.9485	19.7558	25.5853	30.6356	34.5428	37.9405
639	11.7025	12.9392	13.9508	14.5395	15.5749	16.4668	17.5894	18.5133	19.4325	20.233	26.098	31.4528	35.6588	39.2769
640	13.9717	14.5208	14.7958	14.9612	16.4117	17.4859	18.3704	19.0867	19.9164	20.7101	26.6107	32.27	36.7747	40.6134
641	12.437	13.3944	13.7879	14.9676	16.524	17.8917	18.9644	19.8364	20.7623	21.6604	28.3998	34.2283	39.1397	43.3193
642	11.6696	12.8312	13.284	14.9707	16.5802	18.0946	19.2614	20.2112	21.1853	22.1355	29.2944	35.2075	40.3222	44.6722
643	11.286	12.5496	13.0321	14.9723	16.6083	18.1961	19.4099	20.3987	21.3968	22.3731	29.7416	35.6971	40.9134	45.3487
644	10.9023	12.268	12.7801	14.9739	16.6363	18.2975	19.5583	20.5861	21.6083	22.6106	30.1889	36.1867	41.5047	46.0252
645	12.097	12.1727	12.8981	14.963	16.99	18.367	19.8719	21.0111	22.0996	23.1639	31.3418	36.5852	42.4564	47.3241
646	13.5212	14.3761	15.1816	17.1558	18.7803	20.2271	21.5538	22.6765	23.6575	24.6051	31.7408	36.9751	43.312	48.4403
647	14.9453	16.5794	17.4652	19.3487	20.5707	22.0872	23.2356	24.3418	25.2155	26.0464	32.1398	37.365	44.1677	49.5564
648	13.4368	15.855	16.8924	18.5461	19.6835	21.3882	22.7291	24.0362	25.2264	26.2721	32.5743	38.1596	45.1227	50.6833
649	15.477	16.7753	17.5279	18.3291	19.6787	21.0679	22.283	23.6018	24.7411	25.6796	31.9851	37.7047	44.4962	50.0679
650	16.0476	17.1933	17.7888	18.658	19.8859	21.1424	22.4204	23.6835	24.8136	25.8351	32.4293	38.3442	45.0631	50.6411
651	16.6182	17.6114	18.0497	18.9869	20.0932	21.2168	22.5578	23.7653	24.8862	25.9907	32.8736	38.9837	45.6301	51.2143
652	15.7672	18.4171	19.3922	20.5456	21.3515	22.6024	23.8278	24.9042	25.8357	26.8397	33.8809	40.2309	46.9457	52.5747
653	15.1306	19.4705	21.3523	22.4853	23.5788	24.4161	25.2936	26.2059	27.0706	27.9485	34.3119	40.8207	47.6177	53.3527
654	17.1703	21.9407	23.7569	24.7937	25.4697	26.1544	26.9268	27.8847	28.7192	29.5064	35.6926	42.6618	49.6965	55.5987
655	20.6821	22.5721	24.4491	25.5278	26.3243	27.0464	27.5873	28.2502	28.8556	29.5494	35.8402	43.4996	51.0552	57.2665
656	20.1309	22.5567	23.558	24.3894	25.3706	26.1083	26.639	27.1506	27.8089	28.396	34.4761	41.9219	49.4408	55.598
657	23.4225	23.6395	24.1813	25.0287	25.6439	26.3708	26.8965	27.5222	28.0192	28.4463	34.6064	42.5044	50.3984	56.7339
658	20.136	21.3109	22.5222	23.5011	24.5041	25.2415	25.798	26.2607	27.0187	27.8065	34.3496	41.7503	49.3182	55.4322
659	18.2793	21.0314	22.2306	23.0588	23.6272	24.2658	25.0493	25.922	27.0951	28.0571	35.564	42.94	50.3653	56.4134
660	17.0111	19.2357	20.091	20.8699	21.4324	21.8496	23.4924	24.8938	26.0592	27.3103	35.561	42.3722	49.2691	55.0309
661	12.0405	15.0228	16.3838	17.5236	18.7801	19.8816	21.83	23.5919	25.1646	26.6188	35.7869	42.1608	48.8736	54.5058
662	9.5552	12.9164	14.5301	15.8505	17.4539	18.8975	20.9988	22.9409	24.7172	26.2731	35.8999	42.0551	48.6759	54.2433
663	7.06988	10.8099	12.6765	14.1773	16.1278	17.9135	20.1676	22.29	24.2699	25.9274	36.0128	41.9494	48.4781	53.9807
664	3.77462	8.45414	10.3068	12.1366	14.7821	16.9991	19.1899	21.5356	23.4699	25.1509	35.3574	41.0481	47.4117	52.7863
665	10.2226	11.239	13.3293	16.4778	19.2496	21.3775	23.5502	25.6837	27.3695	28.8176	38.1753	43.3756	49.0354	54.011
666	3.77126	6.91195	8.05531	10.2015	13.561	16.3501	18.4941	20.4223	22.4598	24.2228	34.9586	40.8287	46.2421	51.1599
667	6.63171	8.00093	9.25882	11.7689	15.2853	18.1191	20.4937	22.3007	24.272	25.9136	36.2874	42.4757	47.614	52.3739
668	9.84229	10.194	10.3638	12.4518	15.9153	18.3502	20.2913	22.2204	23.8255	25.3914	35.2766	41.8979	46.6484	51.0282
669	12.8186	13.0329	13.2676	15.4439	18.9033	21.2707	23.0142	24.7867	26.2935	27.5749	36.664	43.2398	47.8404	52.1384
670	13.7825	14.6869	15.0697	16.792	19.5208	21.4672	23.2421	24.6098	25.7565	26.9514	35.6068	42.1364	46.853	50.7887
671	11.8037	14.027	14.9644	16.1394	18.2977	19.9181	21.403	22.7504	23.902	24.9961	33.61	40.0151	44.8714	48.7107
672	14.0962	16.827	18.0673	18.867	20.0866	21.2996	22.1946	23.1557	24.1656	25.1542	33.0016	39.0541	43.8099	47.6303
673	13.0815	16.1054	17.2823	18.2286	19.1989	20.1786	20.9626	22.1913	23.2186	24.0678	32.0187	38.001	42.6573	46.4733
674	15.2946	17.8335	18.8455	19.5908	20.2506	20.923	21.4248	22.1586	22.839	23.6648	30.8276	36.3871	40.8098	44.4749
675	16.0061	17.4707	18.2921	19.1672	19.8404	20.4425	20.919	21.6526	22.3352	23.0262	29.9238	35.2557	39.5608	43.116
676	16.7177	17.1079	17.7388	18.7436	19.4303	19.9621	20.4133	21.1465	21.8314	22.3877	29.0199	34.1242	38.3118	41.7572
677	15.3602	15.8299	16.6019	17.4275	17.9931	18.8498	19.6674	20.4949	21.2004	21.8065	28.3158	33.4508	37.6749	41.1365
678	14.0026	14.5519	15.465	16.1114	16.5558	17.7375	18.9215	19.8432	20.5695	21.2252	27.6116	32.7774	37.038	40.5159
679	12.4568	14.5663	15.4987	16.6441	17.4124	18.2286	18.9369	19.989	21.0112	21.8397	28.8481	34.5083	38.9989	42.7191
680	10.135	12.8601	15.0232	16.3236	17.1463	17.7625	18.61	19.8548	20.9137	21.8074	29.3454	35.4266	40.1085	43.9872
681	6.81644	9.365	12.223	13.8814	14.9685	15.724	17.1136	18.2945	19.5442	20.6384	28.6036	34.9446	39.8462	43.7878
682	7.56654	9.82551	12.0369	13.9897	15.3326	16.4477	17.8123	19.1661	20.4192	21.5817	30.3242	36.6173	41.4383	45.3793
683	8.31664	10.286	11.8509	14.098	15.6967	17.1713	18.511	20.0376	21.2943	22.525	32.0449	38.29	43.0304	46.9709
684	7.54815	8.86423	10.0084	12.0183	13.7852	15.3858	16.7337	18.39	19.8372	21.2667	31.7839	37.8755	42.8573	47.1145
685	6.77966	7.44245	8.166	9.93865	11.8738	13.6003	14.9564	16.7424	18.3801	20.0084	31.523	37.461	42.6842	47.258
686	8.9555	9.53421	10.1108	12.1413	13.5966	14.6515	15.892	17.7349	19.2604	20.6933	31.3905	37.1391	42.5377	47.3266
687	8.46663	10.132	11.6406	12.9308	14.5308	15.6217	16.5132	18.0972	19.3856	20.4953	30.2071	35.8955	41.1846	45.8826
688	11.0232	12.5216	13.5056	14.5703	15.964	16.9839	18.1808	19.5656	20.6676	21.5615	30.1862	35.7658	41.1207	45.9063
689	13.9103	14.4069	15.563	16.606	17.7671	19.0964	20.2284	21.0797	21.8613	22.8173	30.0872	35.3024	40.9053	45.8455
690	11.8622	13.1801	15.4222	16.7744	18.0277	19.1354	20.0304	20.7909	21.6981	22.5966	29.5363	35.0131	40.2054	44.9406
691	12.1575	12.3428	13.9304	14.9825	16.5822	17.6989	18.6388	19.3852	20.1327	20.815	28.4705	34.0475	38.91	43.23
692	11.838	12.9	14.0626	15.0699	16.4513	17.4876	18.3043	19.025	19.8761	20.6126	28.0332	33.5978	38.503	42.6896
693	11.5185	13.4572	14.1948	15.1574	16.3205	17.2762	17.9697	18.6649	19.6195	20.4101	27.5959	33.1482	38.0961	42.1492
694	10.4185	11.9201	12.502	14.4576	15.7127	16.5741	17.3248	18.0322	19.0097	19.8456	26.8199	32.4826	37.5591	41.3419
695	13.2738	13.6219	14.6405	15.2983	16.0784	16.7742	17.6614	18.5654	19.4023	20.2467	26.2578	31.9379	36.8555	40.5826
696	13.8038	14.4338	15.0159	15.5821	16.0044	17.0353	17.9716	18.8585	19.7027	20.5291	26.0987	31.9265	36.5833	40.4146
697	11.4677	12.5291	13.6839	14.6299	15.3096	16.1505	17.0019	17.9389	18.877	19.7125	25.5441	30.766	35.012	38.6828
698	7.72726	9.7133	11.5587	13.2345	14.3891	15.3717	16.2068	17.0997	17.8171	18.6208	25.0923	29.8418	33.8747	37.4839
699	5.71645	9.17968	10.5863	12.235	13.9595	15.116	16.0277	16.8224	17.5607	18.3005	25.1971	30.0368	34.3353	38.0331
700	4.4644	7.76543	9.83466	11.5698	12.7962	14.1153	15.4874	16.5878	17.4569	18.2	24.992	30.2465	34.5134	38.2165
701	7.58441	9.34604	10.5042	11.7058	13.4497	14.8678	16.1749	17.2226	18.0536	18.8072	25.4456	30.873	35.2546	39.0628
702	9.14442	10.1363	10.8389	11.7739	13.7765	15.244	16.5187	17.54	18.352	19.1108	25.6723	31.1862	35.6252	39.4859
703	9.92443	10.5315	11.0063	11.8079	13.9399	15.4321	16.6906	17.6987	18.5011	19.2626	25.7857	31.3428	35.8105	39.6975
704	10.7044	10.9267	11.1737	11.8419	14.1032	15.6202	16.8625	17.8574	18.6503	19.4143	25.8991	31.4994	35.9958	39.9091
705	7.70181	9.18817	9.77659	11.4712	13.482	15.0156	16.3004	17.3407	18.1679	18.9118	26.1702	31.9895	36.7046	40.7244
706	6.01849	6.67513	9.30666	11.4158	13.1063	14.6235	15.7874	16.7544	17.8399	18.7501	27.2349	33.4427	38.4594	42.4267
707	3.77434	4.96917	8.38591	10.5057	12.3985	13.7891	14.8107	15.8494	17.0861	18.3398	28.3317	34.5544	39.7234	43.7712
708	8.31664	11.8647	13.7464	14.7141	15.5675	16.4936	17.3661	18.1597	19.5886	20.7589	30.1188	36.0494	40.8077	44.6484
709	7.97073	10.8964	12.6059	13.8213	14.8293	15.7806	16.8807	17.865	19.0986	20.1699	29.5801	35.5011	40.3489	44.3889
710	7.79778	10.4123	12.0356	13.3749	14.4602	15.424	16.638	17.7177	18.8536	19.8754	29.3107	35.227	40.1195	44.2591
711	7.7113	10.1702	11.7505	13.1517	14.2756	15.2458	16.5167	17.644	18.7311	19.7281	29.176	35.0899	40.0048	44.1942
712	7.62483	9.92814	11.4653	12.9285	14.0911	15.0675	16.3954	17.5703	18.6086	19.5809	29.0413	34.9529	39.8902	44.1293
713	4.88153	7.86135	10.5106	12.0544	13.2176	14.06	15.2255	16.5471	17.6254	18.9145	29.2545	35.1653	40.2336	44.5065
714	4.90688	6.65036	9.24558	11.0712	12.3504	13.4967	14.6852	16.1087	17.3221	18.8167	29.6564	35.8461	40.9549	45.1858
715	4.93223	5.43937	7.98053	10.0881	11.4832	12.9333	14.145	15.6704	17.0188	18.7189	30.0582	36.5269	41.6762	45.8651
716	5.26389	6.5741	8.48797	9.71815	11.2203	13.0531	14.7311	16.273	17.7287	19.3057	31.0769	37.8522	42.9006	47.0578
717	7.71112	9.11124	10.3652	11.5836	12.7784	14.5557	16.1911	17.7344	19.0838	20.3983	31.8423	38.6829	43.703	47.7387
718	8.93474	10.3798	11.3039	12.5163	13.5575	15.3069	16.921	18.4651	19.7613	20.9447	32.225	39.0983	44.1042	48.0791
719	10.1584	11.6484	12.2425	13.449	14.3365	16.0582	17.651	19.1958	20.4389	21.491	32.6077	39.5137	44.5054	48.4196
720	9.36253	9.82366	11.6229	12.562	13.5269	14.9183	16.4674	17.7521	18.7619	19.9574	31.1331	38.0805	42.9764	46.983
721	6.68951	8.7235	10.6615	11.9418	13.0339	14.303	15.6358	16.7281	17.6971	19.0795	29.8854	36.6358	41.5481	45.5483
722	5.35299	8.17341	10.1808	11.6317	12.7874	13.9954	15.22	16.2161	17.1647	18.6406	29.2616	35.9135	40.8339	44.8309
723	4.01648	7.62333	9.70014	11.3216	12.5409	13.6878	14.8042	15.7041	16.6323	18.2017	28.6378	35.1911	40.1197	44.1136
724	4.91159	8.11911	9.80686	11.5258	12.7936	13.8617	14.8035	15.7628	16.7432	18.0623	27.6477	34.0703	38.8614	42.8286
725	5.80671	8.6149	9.91359	11.73	13.0463	14.0356	14.8027	15.8216	16.8541	17.923	26.6577	32.9495	37.6031	41.5436
726	7.61485	10.3969	11.6917	12.3648	13.5417	14.7554	15.624	16.5662	17.3802	18.442	27.6605	34.148	38.9189	42.7687
727	8.30234	9.82259	11.3188	12.779	14.3577	15.4881	16.3414	17.0679	17.7979	18.8331	28.8496	35.4146	40.3287	44.1941
728	10.8109	11.103	11.845	13.8208	15.1614	16.192	17.1188	18.0172	18.861	20.0602	30.6567	37.5025	42.4474	46.3023
729	12.119	12.5836	13.3232	14.714	15.7576	17.4116	18.7994	19.9816	21.0498	22.3287	33.681	40.5996	45.5429	49.4353
730	12.773	13.3239	14.0623	15.1606	16.0557	18.0213	19.6398	20.9637	22.1442	23.463	35.1932	42.1481	47.0907	51.0018
731	13.427	14.0642	14.8014	15.6072	16.3538	18.6311	20.4801	21.9459	23.2387	24.5973	36.7053	43.6967	48.6385	52.5683
732	9.77951	12.6634	14.0292	14.9065	15.6893	18.3621	20.4644	22.2798	23.7238	25.1791	37.6358	44.7725	49.5761	53.6399
733	9.37033	13.7708	15.2867	16.6454	17.7935	20.6859	22.9782	24.8223	26.3676	27.7504	40.0887	47.2251	51.9892	56.0188
734	9.74473	13.6466	15.3595	17.1322	18.2842	20.9568	23.0782	24.888	26.3713	27.6105	39.3666	46.2394	51.1015	54.9647
735	10.2179	12.2803	14.0549	15.2771	16.3852	18.7452	20.6755	22.4178	23.8456	24.998	36.5334	43.4579	48.3982	52.2375
736	11.3072	11.9498	13.8257	14.8898	16.4917	18.5304	20.0993	21.5507	23.0377	24.2997	34.9434	41.7308	46.7123	50.5133
737	11.0664	11.5028	13.0343	14.4289	16.6702	18.7654	20.3242	21.8132	23.4089	24.7873	35.0527	41.8389	46.7116	50.6001
738	10.946	11.2793	12.6386	14.1984	16.7594	18.883	20.4366	21.9444	23.5944	25.0312	35.1073	41.8929	46.7112	50.6436
739	10.8255	11.0558	12.243	13.968	16.8486	19.0005	20.549	22.0756	23.78	25.275	35.1619	41.947	46.7108	50.687
740	11.2054	12.3174	12.9595	15.1323	18.3893	20.7111	22.3825	23.9966	25.6621	27.0504	36.9203	43.5054	48.1927	52.2293
741	8.05844	9.04631	10.4521	12.9497	16.1527	18.912	20.9969	22.8252	24.7207	26.3038	37.0462	43.5397	48.4152	52.8218
742	6.48496	7.41078	9.19843	11.8585	15.0345	18.0125	20.3042	22.2395	24.2499	25.9305	37.1091	43.5569	48.5264	53.1181
743	4.91148	5.77525	7.94475	10.7672	13.9162	17.113	19.6114	21.6538	23.7792	25.5572	37.1721	43.5741	48.6376	53.4144
744	4.64346	5.95269	8.05782	10.5431	13.3257	16.3205	18.7363	20.9358	23.05	24.9671	36.6754	42.957	48.257	53.1655
745	4.37545	6.13013	8.17089	10.3191	12.7352	15.5281	17.8612	20.2178	22.3207	24.3771	36.1788	42.3399	47.8764	52.9166
746	6.03912	8.64051	9.57317	10.7244	12.5997	14.7878	16.8903	19.1991	21.117	23.08	34.7366	40.8452	46.4372	51.4295
747	8.747	11.32	12.442	13.2822	14.4889	16.1159	18.2562	20.6001	22.5173	24.3348	35.3405	41.5541	47.4298	52.6283
748	11.8759	13.6967	14.5635	15.3414	15.974	16.7976	18.7238	20.8352	22.7457	24.454	34.6438	40.8566	46.7969	52.049
749	15.0835	16.7059	17.2606	17.9106	18.3556	18.7475	20.7409	22.738	24.4908	26.0602	35.8317	42.3333	48.4539	53.8028
750	17.4154	17.5026	17.725	17.9594	18.5531	19.3318	21.0762	22.8601	24.5062	25.9104	34.9429	41.328	47.4852	52.8054
751	18.8314	18.8584	19.2931	19.8016	20.6808	21.4197	23.282	24.9895	26.3869	27.5401	36.5581	43.288	49.5895	54.9796
752	15.2219	16.6008	17.7229	18.4935	19.47	20.3135	22.1113	23.6274	25.531	27.1355	36.6227	43.3766	49.1673	54.2392
753	14.5472	15.2037	15.7399	16.6016	17.4084	18.43	20.0444	21.5352	23.4622	25.1541	34.876	41.4109	47.0052	51.9635
754	13.6529	14.0528	14.5585	15.1152	15.8279	16.8222	18.516	20.2007	22.0726	23.93	34.4639	40.9852	46.4116	51.3166
755	12.7586	12.902	13.377	13.6288	14.2473	15.2143	16.9877	18.8661	20.683	22.706	34.0518	40.5596	45.818	50.6697
756	12.0067	12.8234	13.3388	13.6296	13.8252	15.4571	17.4813	19.5234	21.3904	23.5609	35.4548	42.1262	47.3132	52.1148
757	9.58867	9.81682	10.62	11.576	12.6263	14.9198	17.0265	19.27	21.0503	23.0906	35.51	42.0985	47.2818	51.9888
758	6.5268	7.90125	9.74017	11.6172	13.1666	15.9985	18.3131	20.6316	22.5356	24.4976	37.1705	43.8047	48.9062	53.6408
759	3.80567	6.73617	8.62076	10.8965	13.0091	16.1734	18.5138	20.6365	22.6034	24.3457	37.011	43.832	48.7139	53.27
760	10.2226	12.6016	15.4425	17.8328	21.3019	23.7558	25.7938	27.8187	29.3952	31.2318	41.7715	47.8101	52.4016	56.8142
761	3.781	7.23359	10.5516	13.4948	15.6191	18.9374	21.5172	23.9133	26.025	27.9271	40.2762	46.9477	52.0462	56.9355
762	6.09632	9.12086	11.7555	13.8524	15.4762	18.4986	20.9544	23.267	25.2341	27.1436	39.7311	46.5216	51.5357	56.2575
763	8.41164	11.0081	12.9593	14.21	15.3333	18.0598	20.3915	22.6207	24.4432	26.36	39.1859	46.0955	51.0252	55.5795
764	9.75201	11.8822	12.7173	13.3772	14.0388	16.5936	18.6314	20.6235	22.2834	24.0847	36.9637	43.9277	48.8449	53.118
765	12.2693	12.8233	14.156	14.975	15.4872	17.6624	19.5709	21.2413	22.9035	24.6955	37.4515	44.4768	49.3818	53.5164
766	9.71222	12.1024	13.1637	13.6969	14.4124	16.1549	17.8398	19.3413	20.9646	22.7273	35.4094	42.3535	47.2504	51.4068
767	9.59874	11.2767	12.5905	13.5297	14.3638	15.6538	17.1975	18.6234	20.2684	21.998	34.3206	41.1944	46.0872	50.3372
768	9.48526	10.4509	12.0172	13.3626	14.3153	15.1528	16.5553	17.9054	19.5721	21.2688	33.2319	40.0353	44.924	49.2676
769	8.77302	10.8655	12.5288	14.1799	15.451	16.4893	17.8199	19.0809	20.6261	22.1081	32.6331	39.104	44.0877	48.5726
770	8.4169	11.0727	12.7846	14.5886	16.0188	17.1575	18.4521	19.6686	21.1531	22.5277	32.3337	38.6384	43.6695	48.2251
771	8.23884	11.1763	12.9125	14.7929	16.3028	17.4916	18.7683	19.9625	21.4166	22.7375	32.184	38.4055	43.4604	48.0513
772	8.06077	11.28	13.0404	14.9972	16.5867	17.8257	19.0844	20.2564	21.6802	22.9473	32.0343	38.1727	43.2513	47.8776
773	10.1275	13.2467	15.2245	16.8421	17.8491	19.3284	20.6125	21.828	23.1896	24.4678	32.6977	38.5849	44.2711	49.2844
774	10.8884	13.7079	15.9194	17.4009	18.5524	19.8114	21.1132	22.2459	23.3973	24.4526	32.025	37.6296	43.4295	48.5222
775	11.6493	14.1691	16.6142	17.9598	19.2557	20.2945	21.6138	22.6638	23.6049	24.4373	31.3524	36.6743	42.5879	47.76
776	15.0851	15.6344	16.6535	17.3916	18.8879	20.1804	21.188	22.4765	23.5185	24.5267	31.5709	36.9865	43.1832	48.5004
777	13.6281	14.3876	14.9948	15.4222	16.9145	18.0088	19.1206	20.8252	22.1913	23.326	31.8061	37.1635	43.1549	48.3455
778	11.4288	12.2996	12.9709	14.0847	15.8133	17.154	18.3955	20.1704	21.6077	22.8947	31.9192	37.3018	43.2542	48.368
779	9.22941	10.2115	10.9471	12.7472	14.7121	16.2993	17.6703	19.5156	21.0241	22.4635	32.0322	37.4401	43.3535	48.3905
780	8.49416	9.45588	9.78239	11.929	14.1659	15.6777	16.9615	18.4622	19.823	21.1985	30.9262	36.5223	41.9668	46.6597
781	6.85946	8.30806	9.60519	11.8859	13.7487	15.3291	16.7273	18.0631	19.3618	20.6689	29.8879	35.8943	41.1619	45.538
782	5.22477	7.16024	9.42799	11.8429	13.3316	14.9805	16.4931	17.6641	18.9006	20.1393	28.8496	35.2664	40.357	44.4164
783	6.51128	9.18614	11.3236	13.3668	14.69	15.9009	17.6304	19.0617	20.1886	21.0995	28.9474	35.5786	40.4639	44.4115
784	9.6541	11.9349	14.3267	15.5666	16.3456	17.329	18.6131	19.7157	20.6234	21.5072	28.4653	34.6985	39.5829	43.4808
785	12.5565	15.2311	16.9684	17.9943	18.8616	19.6061	20.6509	21.4809	22.1359	22.7876	29.6319	35.8105	40.6786	44.5379
786	11.6892	14.3204	15.972	16.8934	18.3426	19.4183	20.775	21.8862	22.7879	23.6004	30.8913	37.3172	42.1311	46.015
787	10.8219	13.4097	14.9755	15.7925	17.8236	19.2305	20.8991	22.2916	23.4398	24.4133	32.1507	38.8238	43.5837	47.492
788	12.0788	13.0082	14.3203	15.6805	18.3637	20.2186	22.1375	23.7052	24.9245	25.9369	33.8048	40.5814	45.1501	49.3362
789	10.174	10.3891	11.7257	13.3545	16.5485	18.9681	20.7345	22.458	23.9527	25.2434	34.1156	40.5151	45.3754	49.8868
790	8.22873	10.501	11.7635	13.7681	17.3678	19.8166	21.8891	23.4778	25.0065	26.5589	35.5039	41.2618	46.6446	51.5405
791	6.02832	9.39144	11.1306	13.0008	16.4769	18.9677	20.8113	22.613	24.1914	25.9141	35.0732	40.4223	46.3499	51.4568
792	4.91388	9.25595	11.2637	13.6604	17.0575	19.7204	21.8287	23.9285	25.6745	27.1261	36.7215	42.0428	48.3679	53.7299
793	8.55694	12.5518	14.8748	17.292	20.0554	22.4554	24.3418	26.0718	27.7146	29.0946	38.0318	43.795	50.7142	56.3993
794	10.3785	14.1997	16.6804	19.1078	21.5543	23.8229	25.5984	27.1435	28.7346	30.0788	38.6869	44.6711	51.8873	57.7341
795	12.2	15.8476	18.486	20.9236	23.0532	25.1904	26.8549	28.2151	29.7546	31.0631	39.3421	45.5473	53.0604	59.0688
796	13.5623	17.3776	19.6398	21.9854	24.1136	26.3501	28.0469	29.325	30.7418	31.9987	39.2599	45.2271	52.6796	58.65
797	10.6773	14.864	16.7508	18.9474	22.2664	24.5132	26.1203	27.6566	29.0389	30.22	37.9488	43.2604	50.2871	56.0058
798	8.5913	12.1292	14.5492	17.1786	20.5928	23.2452	25.264	26.9258	28.6516	30.0779	39.0056	44.2133	50.894	56.4938
799	7.42033	10.3373	13.1457	15.9556	19.2115	22.0103	24.2671	26.0815	27.8974	29.542	39.1956	44.6591	51.1643	56.716
800	6.24936	8.54551	11.7423	14.7325	17.8301	20.7754	23.2702	25.2373	27.1432	29.0062	39.3856	45.1048	51.4346	56.9383
801	8.81515	9.01426	12.5101	15.8014	18.892	22.1478	24.7163	26.7911	28.6547	30.632	41.3823	47.1723	53.1321	58.4935
802	9.74534	10.1076	13.6299	16.7042	19.3381	22.3141	24.6867	26.7723	28.794	30.6642	41.5743	47.543	53.7494	59.2442
803	10.6755	11.2009	14.7496	17.607	19.7843	22.4803	24.6572	26.7535	28.9332	30.6963	41.7663	47.9137	54.3667	59.9948
804	9.4345	10.9934	14.0649	16.4424	18.3262	20.6507	22.9822	24.9729	27.1527	28.9568	39.7351	45.9606	52.5131	58.1011
805	12.2549	12.9883	15.8552	17.8107	19.0549	21.1323	23.5218	25.5106	27.6067	29.4016	40.4657	46.9972	53.3532	58.8595
806	15.3225	16.3687	19.2252	20.7738	21.976	23.6806	25.2998	27.3976	29.3327	30.9054	41.5363	48.3769	55.1046	60.8485
807	15.9459	17.9287	20.408	21.7475	22.6854	23.9097	25.1416	27.1626	28.7506	30.0709	40.0704	47.1672	54.1869	60.0875
808	12.5192	15.1774	17.46	18.946	20.15	21.517	23.239	25.138	26.8987	28.4053	38.2391	44.8899	51.8111	57.6136
809	12.0632	15.6146	17.7936	19.301	20.9659	22.2583	23.5687	25.4323	26.917	28.1293	37.1817	43.9497	51.2387	57.1881
810	9.34334	13.4265	15.6779	17.4865	19.7613	21.4512	23.0667	24.8612	26.4957	27.8746	36.8053	43.1185	50.3389	56.1842
811	9.21918	13.8389	15.4728	16.7869	18.955	20.5665	22.4681	23.9897	25.6353	27.0186	35.0791	41.0702	48.1876	53.9253
812	11.3114	16.0977	17.697	19.1959	21.442	23.1775	24.4974	26.0392	27.2572	28.3297	35.5847	41.7725	49.2721	55.1585
813	13.0704	17.3815	18.961	20.2432	21.8937	23.4375	24.6506	25.9434	27.0556	28.0495	34.7885	41.2167	48.7806	54.7234
814	14.8294	18.6653	20.2251	21.2906	22.3454	23.6976	24.8037	25.8476	26.8541	27.7692	33.9922	40.6609	48.289	54.2883
815	16.3233	19.8789	21.47	22.6913	23.8128	24.9461	26.0561	27.0074	27.8293	28.5492	33.5931	40.24	48.0178	54.0157
816	19.937	23.156	24.3501	25.2655	26.0267	26.5354	27.0225	27.5413	27.9912	28.4044	32.9833	40.2251	48.2695	54.4609
817	22.714	24.5637	25.5921	26.1124	26.6409	27.1631	27.6361	28.1026	28.4818	28.7882	33.5296	41.5751	50.0751	56.5116
818	24.002	25.9693	26.8359	27.3485	27.7216	27.9806	28.246	28.518	28.7309	28.9146	32.7455	40.5241	48.8622	55.1881
819	21.1722	23.8705	25.1403	26.2717	27.1711	27.8665	28.3773	28.8345	29.2176	29.5248	32.8077	39.6813	47.5771	53.6055
820	18.9223	21.943	23.692	24.9963	26.4392	27.4594	28.2528	28.962	29.5359	30.0788	33.9406	40.292	48.0344	53.9343
821	15.2204	18.3537	20.3194	21.5403	23.4965	25.2779	26.5995	27.6175	28.4598	29.2553	34.2107	39.8955	47.2661	52.9715
822	15.2029	17.3919	19.1717	20.6014	22.7579	24.2058	25.4327	26.4642	27.5634	28.4669	33.9655	38.9749	45.8166	51.2442
823	15.8715	16.999	18.2255	19.9963	21.711	22.9444	24.0166	25.0504	26.0246	26.8293	32.7224	37.7528	44.1683	49.3133
824	16.5401	16.6062	17.2792	19.3913	20.664	21.6831	22.6005	23.6366	24.4857	25.1916	31.4793	36.5306	42.52	47.3825
825	14.9272	15.5403	16.2889	17.9867	19.0331	20.2163	21.0858	21.9418	22.6246	23.4765	29.6382	35.4402	40.8375	45.3338
826	14.2905	14.6768	16.0281	17.2546	18.2724	19.002	19.9738	20.8595	21.5633	22.4301	28.9504	34.6007	39.92	44.4004
827	16.4573	17.4064	17.9771	18.595	19.3094	19.8062	20.1875	21.031	21.7084	22.5756	28.4574	34.0946	39.2524	43.6677
828	16.463	17.5461	18.2672	18.8791	19.3721	20.2194	20.969	21.6013	22.0945	22.5987	28.0724	34.0677	39.0676	43.2228
829	15.0333	17.4741	18.6546	19.4845	20.0511	20.6991	21.327	21.8375	22.3297	22.8107	28.1686	34.4212	39.288	43.3342
830	13.6036	17.4021	19.0421	20.0898	20.7301	21.1788	21.6851	22.0737	22.5648	23.0226	28.2647	34.7748	39.5084	43.4455
831	16.8516	20.0703	21.2687	22.0402	22.6044	23.1006	23.4912	23.8069	24.1534	24.5189	29.612	35.9681	40.8818	45.0918
832	18.3019	20.6397	22.1259	22.9273	23.7527	24.3518	24.7871	25.2486	25.6079	25.8977	30.6813	37.2117	41.9606	46.146
833	19.0458	20.2743	21.1278	22.225	22.9742	23.8812	24.5465	25.284	25.918	26.5068	32.0842	38.2051	43.3335	47.7194
834	21.6829	21.7142	22.0427	23.1024	23.8258	25.0969	26.0054	26.897	27.6014	28.1948	33.9225	39.9205	45.2186	49.6828
835	18.3169	19.0555	19.4308	20.8456	21.8944	23.2615	24.3214	25.2146	26.0643	26.7465	33.5889	39.8725	44.9101	49.0303
836	16.8324	17.2565	18.4312	20.2732	21.4303	22.3889	23.1966	23.9779	24.6008	25.2161	31.6097	38.1682	42.9224	46.8155
837	14.5259	16.5159	18.235	19.7699	20.8571	21.6996	22.5423	23.2401	23.7903	24.2341	29.942	36.6335	41.2987	45.1546
838	14.0856	16.4955	17.8077	18.8623	19.6971	20.2979	21.4352	22.3105	23.0163	23.7243	29.9832	36.3687	41.3106	45.477
839	13.7727	16.5384	17.7405	18.7917	19.5632	20.1552	21.1033	21.8448	22.4772	23.203	29.5931	35.6656	40.7071	45.01
840	13.4599	16.5814	17.6733	18.721	19.4294	20.0125	20.7715	21.379	21.938	22.6817	29.2029	34.9626	40.1036	44.5429
841	13.4044	15.4682	16.3655	17.8221	18.7953	19.4927	20.3005	20.9139	21.5706	22.1523	29.1354	34.5773	39.8147	44.3458
842	16.0441	17.1594	18.0975	19.2622	20.0659	20.7152	21.2889	21.8242	22.304	22.736	29.0392	34.3239	39.6941	44.3925
843	19.6174	20.3548	20.8792	21.2577	21.6107	22.1242	22.6672	23.078	23.4596	23.9309	29.7009	34.827	40.8104	45.8556
844	21.3622	21.5491	21.9711	22.2456	22.5652	23.1065	23.592	24.0302	24.448	24.7866	30.1105	35.4088	41.7937	47.1596
845	19.485	20.0643	21.1584	21.7076	22.4602	22.965	23.4404	23.9237	24.5182	25.1479	30.3579	35.6595	42.1265	47.5335
846	18.9302	20.4668	21.4543	22.2969	23.2952	24.0154	24.6739	25.222	25.6615	26.0787	31.0369	36.723	43.5872	49.2595
847	15.6045	18.5482	20.5639	21.7718	22.8536	23.7779	24.5243	25.093	25.5424	26.0003	31.3238	36.9609	43.5291	49.1124
848	15.1883	18.3363	20.0402	21.3569	22.7118	23.6464	24.3457	25.1305	25.9065	26.5535	32.0882	38.0974	44.8289	50.5092
849	16.2245	20.5559	22.0518	22.8163	23.6521	24.5602	25.4542	26.2362	26.9898	27.6192	32.5401	38.968	45.9611	51.8355
850	19.5011	21.4873	22.3472	23.3276	23.9798	24.8933	25.5684	26.2197	27.0027	27.6525	31.954	38.8717	46.24	52.324
851	20.8417	22.3548	23.1988	23.9835	24.4968	25.2735	26.0735	26.692	27.3523	27.912	32.7247	40.0712	47.6924	53.9034
852	20.7424	21.2879	22.4887	23.8228	24.8284	25.7297	26.4446	27.1426	27.815	28.399	33.6645	41.3085	49.0077	55.3062
853	18.4844	19.6176	21.1883	22.6537	24.0655	25.1395	26.0244	26.8158	27.5514	28.1742	34.0945	42.1087	49.9766	56.37
854	16.2265	17.9473	19.8879	21.4846	23.3025	24.5492	25.6042	26.489	27.2878	27.9494	34.5245	42.909	50.9455	57.4338
855	12.542	15.1279	17.7639	20.1684	21.705	22.9107	23.8404	24.5547	25.6205	26.7481	35.2783	44.4161	52.8685	59.5983
856	10.2479	12.8405	16.0302	18.8362	20.8411	22.2159	23.3774	24.2886	25.448	26.9622	36.4333	45.7622	54.2224	60.9186
857	11.4114	14.6957	17.8098	20.7057	22.6005	23.9017	24.8609	25.6478	27.0686	28.5696	38.3329	47.7738	56.2248	62.9544
858	10.8895	14.579	17.5508	20.3933	22.2251	23.6986	24.8291	26.0616	27.6831	29.4432	40.6671	50.5069	59.1441	65.9076
859	10.6286	14.5207	17.4212	20.2371	22.0374	23.597	24.8132	26.2684	27.9903	29.88	41.8342	51.8735	60.6038	67.3842
860	10.4981	14.4915	17.3565	20.159	21.9435	23.5462	24.8053	26.3719	28.144	30.0984	42.4177	52.5567	61.3336	68.1225
861	10.3677	14.4624	17.2917	20.0809	21.8497	23.4954	24.7974	26.4753	28.2976	30.3168	43.0013	53.24	62.0635	68.8608
862	12.4536	16.5604	18.9731	21.547	23.1086	24.6938	26.0019	27.9713	29.9378	32.0559	45.6055	56.0844	65.0088	71.8123
863	12.0678	16.2363	18.1553	20.3853	21.7609	23.3922	24.9035	27.2203	29.3028	31.4291	45.9727	56.8778	65.9882	72.8619
864	11.6819	15.9122	17.3374	19.2236	20.4132	22.0907	23.8051	26.4692	28.6679	30.8023	46.3399	57.6711	66.9675	73.9116
865	12.2826	15.473	17.1462	18.6161	19.5663	21.2073	23.0452	25.7958	28.2375	30.4246	46.6695	58.396	67.8592	74.8919
866	12.8832	15.0338	16.955	18.0086	18.7194	20.324	22.2852	25.1224	27.8072	30.047	46.999	59.1208	68.7509	75.8721
867	10.4577	12.9415	15.3032	16.6582	17.488	18.8281	20.4963	23.4499	26.1706	28.4109	45.0377	57.2053	67.0171	74.3074
868	12.9373	14.6258	16.5239	17.7514	18.8235	19.9646	21.5268	24.6144	27.4556	29.7846	46.8457	59.2321	69.1569	76.5039
869	15.4168	16.31	17.7446	18.8446	20.1589	21.101	22.5573	25.7788	28.7405	31.1583	48.6538	61.259	71.2967	78.7005
870	13.6068	13.6305	14.8751	15.887	17.1632	18.3663	19.8188	23.0959	26.0834	28.6472	46.2968	59.1419	69.3963	76.9508
871	13.2881	14.1105	15.9384	17.208	18.0472	19.2481	20.1981	23.5509	26.4902	28.9661	45.9263	58.581	68.8111	76.4521
872	14.8271	15.4875	16.6075	17.1795	17.9174	18.909	20.2443	23.8155	27.0065	29.5795	46.989	60.0351	70.5435	78.365
873	13.7751	14.5528	15.3829	16.1274	16.9255	17.756	19.1766	22.7143	25.8546	28.4113	45.4612	58.4366	68.9612	76.8274
874	13.249	14.0855	14.7705	15.6013	16.4296	17.1794	18.6427	22.1638	25.2786	27.8273	44.6973	57.6373	68.1701	76.0586
875	12.723	13.6181	14.1582	15.0753	15.9336	16.6029	18.1088	21.6132	24.7027	27.2432	43.9334	56.838	67.3789	75.2898
876	13.1937	13.3437	14.7174	15.5387	16.2513	16.812	18.7383	22.4345	25.7088	28.4152	45.6787	58.9141	69.724	77.7555
877	11.7496	12.1236	13.6909	14.5594	15.2159	15.8076	17.7309	21.3061	24.4895	27.0911	43.8464	56.9113	67.6803	75.669
878	10.3054	10.9034	12.6644	13.5801	14.1805	14.8032	16.7234	20.1778	23.2703	25.7669	42.0141	54.9085	65.6366	73.5826
879	10.2832	12.1086	13.1197	14.6113	15.6368	16.5972	18.7365	22.3872	25.3412	27.8591	44.1391	57.0711	67.862	75.8669
880	7.04906	9.6142	11.8727	13.9017	15.3291	16.609	19.0495	22.5392	25.4058	27.9253	43.9216	56.7948	67.66	75.66
881	5.432	8.36699	11.2492	13.5469	15.1753	16.6148	19.2061	22.6153	25.4381	27.9585	43.8129	56.6566	67.559	75.5565
882	4.62347	7.74339	10.9374	13.3695	15.0984	16.6178	19.2843	22.6533	25.4543	27.975	43.7585	56.5875	67.5085	75.5048
883	3.81493	7.11979	10.6257	13.1921	15.0214	16.6207	19.3626	22.6913	25.4705	27.9916	43.7042	56.5184	67.4581	75.4531
884	14.0192	15.0756	16.1523	17.1045	18.7183	21.5507	25.1454	28.0007	30.3647	32.7511	47.6261	60.0484	70.5881	78.2325
885	3.81464	9.1282	11.8381	13.7092	15.051	16.9257	19.658	22.8211	25.3301	27.5304	42.8842	55.4991	66.3667	74.2768
886	5.74557	9.05192	13.0034	15.5009	17.2424	19.2434	22.12	24.9876	27.5487	29.8335	44.677	57.149	68.0016	75.8781
887	5.80257	9.6345	13.6761	16.0538	17.8328	19.9974	23.0455	26.2543	28.988	31.3966	47.1783	60.019	71.059	79.0577
888	9.293	12.6792	16.6844	18.8508	20.5162	22.8335	25.943	28.9905	31.6449	33.9507	49.4727	62.2051	73.2131	81.1851
889	10.4561	12.6002	17.0202	19.5371	21.3253	23.5666	26.5905	29.1343	31.6704	33.8898	48.2579	60.5495	71.3478	79.1901
890	10.1613	11.5968	16.3721	19.1459	21.126	23.3227	26.3909	29.0489	31.7423	34.0499	48.8153	61.2715	72.1626	80.0523
891	10.0139	11.0951	16.048	18.9503	21.0263	23.2007	26.291	29.0062	31.7783	34.13	49.094	61.6325	72.57	80.4835
892	9.86656	10.5934	15.7239	18.7548	20.9266	23.0787	26.1912	28.9635	31.8142	34.21	49.3727	61.9935	72.9774	80.9146
893	10.7213	11.7789	17.1252	20.2998	22.5981	24.6753	27.8009	30.593	33.4891	35.9384	51.3721	64.0744	75.1075	83.0723
894	11.5761	12.9645	18.5264	21.8449	24.2695	26.2718	29.4106	32.2225	35.1641	37.6668	53.3715	66.1553	77.2376	85.2301
895	13.2778	14.9624	20.3093	23.5359	25.9504	27.8032	30.8912	33.844	36.8761	39.4613	55.4942	68.4148	79.5333	87.5764
896	12.5672	15.7951	21.7068	25.3267	27.936	29.7244	32.7773	35.3069	37.9574	40.4771	56.0584	68.6482	79.6214	87.5568
897	8.79892	12.8582	18.9525	22.7935	25.3604	27.1736	30.1458	32.5833	35.1857	37.6028	52.9199	65.365	76.2369	84.128
898	6.65107	10.5939	16.3364	20.0972	22.4471	24.2414	27.103	29.7695	32.5979	34.9897	50.3978	62.9373	73.7964	81.7224
899	3.82353	8.17182	13.8502	17.5993	19.9214	21.7204	24.4806	27.0987	29.9297	32.2409	47.2679	59.6756	70.4443	78.3285
900	14.0192	20.2825	23.3618	25.2311	26.5751	29.0246	30.8569	33.1081	35.0791	36.804	49.5165	60.9516	71.0933	78.3935
901	3.83606	9.58634	16.1622	20.39	22.9461	24.8498	27.4757	29.6504	31.8933	34.1067	48.3708	60.3038	70.9375	78.6715
902	5.81393	9.7883	15.9866	19.9265	22.5193	24.3229	26.869	29.0705	31.2903	33.4604	47.3362	59.1769	69.8086	77.5058
903	5.49436	8.63798	14.5167	18.3027	20.8375	22.5987	25.3204	27.7599	30.3229	32.5884	47.0037	59.1662	69.9111	77.7105
904	5.17479	7.48766	13.0468	16.6788	19.1556	20.8746	23.7718	26.4493	29.3555	31.7164	46.6711	59.1555	70.0136	77.9153
905	6.72657	7.70278	12.2943	15.3175	17.4879	19.2543	22.18	25.3709	28.326	30.9847	46.6812	59.5449	70.5597	78.5774
906	9.29202	9.6743	14.0274	16.902	19.0581	20.7043	23.6157	27.0044	30.0921	32.8165	49.0429	62.1082	73.196	81.2826
907	10.305	11.491	15.1016	17.5133	19.4478	21.0136	23.872	27.5339	30.6399	33.4001	50.155	63.4154	74.5651	82.7106
908	11.318	13.3078	16.1758	18.1247	19.8374	21.3229	24.1282	28.0633	31.1877	33.9836	51.267	64.7227	75.9341	84.1386
909	12.5423	14.0061	16.2248	18.0435	19.6349	20.7086	23.2544	27.2283	30.3316	33.0949	50.2525	63.6122	74.6934	82.8497
910	13.9631	14.1281	16.3834	18.3298	19.6046	20.8234	23.1404	26.877	29.9457	32.4614	49.1271	62.1941	73.0563	81.1453
911	16.5262	16.9258	19.3117	21.1858	22.4703	23.7299	26.0207	29.7581	32.8622	35.3813	52.178	65.2703	76.1101	84.2186
912	14.2132	15.4148	18.9138	21.5031	23.0689	24.5023	27.0409	30.5275	33.6565	36.2276	52.7667	65.8109	76.7428	84.8524
913	13.323	15.485	19.0581	21.3257	23.1058	24.6359	26.9949	30.2112	33.0782	35.6109	51.5655	64.2928	75.0171	83.039
914	12.4328	15.5552	19.2024	21.1483	23.1426	24.7695	26.9489	29.8949	32.4998	34.9943	50.3643	62.7747	73.2915	81.2256
915	15.844	18.2257	20.618	21.9911	23.7732	25.2595	27.1491	30.2865	32.7999	35.2757	50.7495	63.1533	73.5344	81.4361
916	15.8504	18.7566	20.3991	21.8261	23.7621	25.2826	26.8996	29.6984	31.8893	34.2737	48.817	60.8387	70.9758	78.7354
917	15.2958	17.3718	19.0795	20.267	22.0228	23.4424	25.1651	28.238	30.6473	33.0219	48.1242	60.3846	70.672	78.5139
918	14.7412	15.987	17.7599	18.7079	20.2834	21.6022	23.4307	26.7775	29.4053	31.7702	47.4315	59.9305	70.3682	78.2925
919	18.2019	18.824	19.2279	19.825	21.2447	22.4352	23.873	27.0475	29.7439	32.0306	47.5481	59.8268	70.0788	77.9131
920	16.8908	17.3475	18.1311	18.8743	20.4939	21.7413	23.0286	25.866	28.2861	30.4737	45.1253	57.0587	67.1388	74.8688
921	15.8626	16.0845	16.1889	16.5544	17.9212	19.0146	20.5029	23.7492	26.3979	28.5593	43.8187	56.1364	66.429	74.2639
922	13.9636	15.1661	15.9871	16.599	17.8995	18.8956	20.086	23.1452	25.6865	27.8261	42.7105	54.8072	64.9493	72.6997
923	13.0141	14.7069	15.8863	16.6213	17.8886	18.8361	19.8775	22.8432	25.3308	27.4595	42.1564	54.1426	64.2094	71.9175
924	12.0646	14.2477	15.7854	16.6436	17.8778	18.7766	19.6691	22.5411	24.9751	27.093	41.6024	53.478	63.4695	71.1354
925	10.5534	11.8419	13.7983	15.1861	16.144	16.9165	17.8688	21.036	23.6523	26.0514	41.4991	53.8079	63.9736	71.7
926	9.41227	12.3436	15.3538	16.8727	17.871	18.6196	19.3663	22.4252	24.8124	27.1873	42.438	54.4178	64.3533	71.8982
927	8.42414	12.4423	15.358	17.0692	18.2519	19.0464	19.6613	22.2338	24.4356	26.6467	40.6251	52.0925	61.7974	69.2498
928	6.24716	9.71575	12.8416	14.5165	15.5916	16.4086	17.4172	20.1022	22.326	24.462	38.7962	50.4916	60.294	67.7865
929	4.67687	8.82239	11.7563	13.5658	14.6987	16.0041	17.5102	20.2268	22.6244	24.7614	39.9856	51.8021	61.5733	68.9468
930	5.1143	10.8673	12.972	15.345	16.8615	18.2973	19.6625	22.106	24.0671	26.1528	40.1908	51.3666	60.7771	67.9722
931	3.79589	9.51408	11.6826	14.1416	15.8188	17.3693	18.8355	21.0386	22.7548	24.6511	37.8302	48.7405	58.0502	65.194
932	13.109	13.444	15.2126	16.377	18.1363	20.0336	22.184	24.2541	26.0121	28.1918	40.9555	51.8255	60.881	67.654
933	3.79906	8.29759	11.1686	13.7929	15.5637	17.7009	19.7574	21.8855	23.755	25.5797	39.6447	50.537	59.6439	66.5466
934	5.60896	8.85486	12.3567	15.272	17.2872	19.412	21.2974	23.0045	24.3984	26.0731	38.5306	48.7	57.4644	64.2075
935	5.13452	7.25805	10.7176	13.4402	15.4314	17.7367	19.7677	21.4135	22.8778	24.3339	36.76	47.0165	55.8222	62.5386
936	5.04244	7.32468	10.2039	12.5715	14.3183	16.7097	18.975	20.7793	22.503	24.1465	37.7252	48.4427	57.431	64.2137
937	4.95037	7.39131	9.69011	11.7028	13.2053	15.6828	18.1824	20.1452	22.1282	23.9592	38.6904	49.8689	59.0398	65.8887
938	7.46758	9.75038	11.4675	13.1413	14.3353	16.7878	19.4404	21.4983	23.6062	25.6157	41.2032	52.628	61.8229	68.6465
939	9.71949	11.4694	12.7071	13.5956	14.2043	16.4379	19.0846	21.4176	23.6884	26.0442	42.7068	54.696	64.2029	71.1814
940	13.4961	14.0916	14.9009	15.3241	15.7087	17.984	20.789	23.0714	25.2589	27.7926	44.9509	57.0628	66.5039	73.414
941	14.6144	14.9514	15.2895	15.5443	16.5981	18.6013	21.3292	23.8381	26.1548	28.9472	46.8778	59.4127	69.1194	76.1557
942	15.1766	15.5069	15.7023	16.6382	17.7851	19.872	22.7946	25.1072	27.2171	29.9371	48.223	60.7627	70.3874	77.3331
943	13.2355	13.8811	14.4421	16.217	18.0036	19.8111	22.66	25.1264	27.3061	30.0737	49.0357	61.938	71.8739	78.9461
944	13.1934	14.2885	14.8921	17.0306	19.1325	20.6775	23.2551	26.0156	28.4052	31.3302	50.7532	64.0111	74.245	81.4859
945	11.5399	12.5886	13.2279	15.4737	17.2867	19.1325	21.4998	24.4647	27.0269	30.0772	49.4626	62.8686	73.3477	80.7369
946	9.8863	10.8886	11.5638	13.9168	15.4409	17.5876	19.7446	22.9138	25.6486	28.8242	48.1721	61.726	72.4503	79.9879
947	12.7789	13.3488	14.2471	15.9093	17.1797	19.4568	21.1546	24.5627	27.4997	30.8076	50.0562	63.7409	74.5869	82.2599
948	14.0081	15.3183	16.0238	17.8015	19.3789	21.721	23.5064	26.8334	29.6619	32.9071	52.5606	66.322	77.1913	84.8024
949	12.0807	13.4644	14.1998	15.8106	17.6464	20.0113	21.9182	25.2686	28.1083	31.3468	50.9078	64.6827	75.6396	83.3675
950	10.1534	11.6106	12.3757	13.8197	15.9139	18.3015	20.33	23.7038	26.5547	29.7866	49.255	63.0435	74.0879	81.9325
951	12.7542	14.0139	14.8512	15.2715	17.5453	19.3838	21.7019	25.2288	28.1887	31.4842	50.7567	64.6362	75.8171	83.8515
952	12.6814	14.0024	14.9901	15.6539	17.6991	19.5804	22.104	25.6506	28.6127	31.8137	50.7571	64.5857	75.8078	83.9351
953	12.6087	13.9909	15.1289	16.0363	17.8528	19.777	22.5061	26.0724	29.0366	32.1431	50.7576	64.5351	75.7986	84.0187
954	12.261	15.5925	17.1924	18.4344	19.4782	21.5398	24.446	28.1129	31.1561	34.0525	52.3987	66.1412	77.4673	85.721
955	11.3329	15.0456	16.8574	18.0524	19.1409	21.3729	24.3265	27.8027	30.6669	33.4304	51.283	64.814	76.0459	84.2688
956	12.8992	17.5484	19.6255	20.6867	21.5254	23.9011	26.9615	30.3816	33.1789	35.7169	53.0688	66.4335	77.6374	85.83
957	9.69286	15.1519	17.2469	18.4918	19.5472	21.8933	24.9527	28.3432	31.1449	33.5101	50.3645	63.5465	74.6868	82.8109
958	7.31859	12.3917	15.3429	16.8754	18.2747	20.4983	23.5803	27.1864	30.1241	32.5496	49.5413	62.8205	74.0349	82.1785
959	10.8342	14.9699	18.0112	19.5686	21.0138	23.2654	26.4068	30.1197	33.0746	35.5647	52.7795	66.179	77.4745	85.6651
960	11.8414	14.4629	18.2948	20.3643	22.1424	24.294	27.455	31.0731	34.0936	36.7283	53.6831	67.0361	78.3409	86.5163
961	15.384	16.9098	21.0143	23.2299	25.1224	27.2309	30.4096	33.9476	37.0597	39.7745	56.6682	70.0396	81.3784	89.5604
962	15.1664	15.888	20.0517	22.4739	24.4846	26.3653	29.4429	32.997	36.1878	39.0032	55.844	69.2072	80.5016	88.682
963	16.3603	17.7956	21.1099	23.0305	24.7922	26.5239	29.4949	33.3774	36.5797	39.4063	56.8598	70.4381	81.7814	90.0288
964	14.9112	17.7215	20.4773	21.9325	23.4369	25.3207	28.328	32.334	35.5109	38.231	56.0778	69.7691	81.1698	89.4411
965	11.6334	15.5219	18.0469	19.3511	20.7392	22.723	25.7459	29.6427	32.8554	35.4827	53.3071	66.9491	78.3228	86.5695
966	9.17447	13.4658	15.6243	16.928	18.1252	20.0174	22.939	26.7502	29.9371	32.6259	50.4766	64.0807	75.3912	83.6064
967	6.71552	11.4097	13.2016	14.5049	15.5112	17.3119	20.1321	23.8578	27.0187	29.7692	47.6462	61.2123	72.4595	80.6434
968	5.05549	10.0027	12.0549	13.6162	15.0185	16.6337	19.4109	23.1778	26.3458	28.943	46.2318	59.607	70.7633	78.9198
969	6.83651	9.78495	11.7016	12.9674	13.928	15.1299	17.6082	21.2814	24.4694	27.1735	44.5833	57.9458	69.0055	77.1138
970	10.0923	10.935	11.8598	13.0107	14.4761	15.5457	17.8832	21.5705	24.7577	27.7557	45.8395	59.4046	70.4939	78.5997
971	10.5365	10.9298	11.0791	11.9349	14.0636	15.5058	17.9368	21.5088	24.5547	27.7065	46.1447	59.8057	70.9526	79.0674
972	8.31504	9.42493	9.88401	11.1765	13.5433	15.5828	17.8848	21.2439	24.0883	27.1826	45.96	59.5876	70.6438	78.6736
973	6.09354	7.92006	8.68891	10.4181	13.023	15.6599	17.8328	20.979	23.622	26.6587	45.7753	59.3694	70.335	78.2798
974	3.82287	5.38502	6.89502	9.60074	12.358	15.1818	17.4516	20.2542	22.5994	25.401	44.4412	57.8105	68.5861	76.4045
975	3.80432	5.31098	9.64256	12.1994	14.8587	17.5221	20.346	22.7086	25.6004	28.5102	45.8211	58.3362	68.5578	75.8367
976	3.80432	5.3456	9.81368	12.3506	14.4552	17.3712	19.6733	21.653	24.2525	27.0348	43.6484	55.7901	65.772	72.8962
977	5.37889	6.88371	9.45971	11.5933	13.2344	15.743	17.8574	19.7395	21.9872	24.4016	40.7304	52.7203	62.5927	69.6521
978	6.95345	8.42181	9.10573	10.836	12.0136	14.1149	16.0415	17.826	19.7218	21.7683	37.8124	49.6506	59.4133	66.408
979	10.106	11.063	11.9509	12.741	13.3535	15.19	16.6919	18.0438	19.928	21.6593	36.0582	47.2738	56.7345	63.5939
980	11.7198	11.7439	11.8579	12.0686	12.6442	14.777	16.4731	18.0699	19.9602	21.8722	36.1179	47.2908	56.623	63.3826
981	10.8914	11.0809	11.5942	12.0121	12.6681	14.539	16.2571	17.9349	19.5923	21.5555	35.5669	46.8231	56.3201	63.2735
982	10.0631	10.4179	11.3304	11.9555	12.6921	14.3009	16.0411	17.7999	19.2243	21.2387	35.0158	46.3553	56.0173	63.1643
983	12.09	12.4383	12.6574	13.07	13.9254	15.7126	17.0533	18.5441	20.041	21.8308	34.0937	44.8097	54.0727	60.9747
984	8.33578	9.97793	10.62	11.5561	12.6108	14.5319	16.4517	18.2158	19.8032	21.6442	34.9641	46.0636	55.4565	62.4806
985	9.28068	9.52253	10.8483	12.0299	12.7506	14.049	15.8984	17.6586	19.4995	21.4736	35.0421	46.4695	56.2017	63.4981
986	9.47222	10.6496	11.8884	13.2059	14.232	15.6151	17.3262	18.8232	20.4796	22.0801	34.3988	45.299	54.7174	61.8719
987	9.66375	11.7766	12.9286	14.3818	15.7134	17.1812	18.7541	19.9877	21.4598	22.6866	33.7556	44.1285	53.2331	60.2458
988	7.24218	10.2033	11.9188	13.4043	14.6351	15.8737	17.3299	19.1339	21.0054	22.5679	35.0589	46.0543	55.4942	62.7349
989	9.61884	12.4428	13.8577	15.3307	16.5565	17.598	18.7591	20.3289	21.8545	23.2986	34.4375	44.9952	54.2705	61.4244
990	11.9955	14.6823	15.7965	17.2571	18.478	19.3224	20.1884	21.5239	22.7036	24.0294	33.8161	43.9361	53.0468	60.1138
991	9.95711	13.7243	15.1579	17.1166	18.5582	19.5608	20.4013	21.8367	23.1188	24.5971	34.9766	45.1517	54.2049	61.2971
992	12.4279	16.012	17.3797	18.9484	20.1607	21.1146	21.9668	23.0316	24.1785	25.411	34.9243	44.7568	53.6742	60.6923
993	13.6632	17.1559	18.4906	19.8643	20.9619	21.8915	22.7496	23.6291	24.7084	25.818	34.8981	44.5593	53.4088	60.3898
994	14.8986	18.2998	19.6015	20.7802	21.7631	22.6684	23.5323	24.2266	25.2383	26.225	34.8719	44.3619	53.1435	60.0874
995	14.2143	18.3386	19.7786	20.6356	21.6109	22.6901	23.6198	24.5007	25.7343	26.9973	36.5567	46.3968	55.316	62.3513
996	16.6915	18.2923	19.813	20.7201	21.7386	22.8806	23.822	24.8972	25.9103	27.2638	37.0285	47.0977	56.2088	63.3464
997	19.1461	20.5521	22.1908	23.1387	23.8467	24.765	25.5783	26.2243	26.861	27.7411	35.9344	45.3279	54.0812	60.9856
998	19.0375	21.7762	23.2348	24.2385	24.8755	25.5399	26.4236	27.2071	27.952	28.7056	36.5173	45.6018	54.0902	60.8637
999	19.8478	21.7043	23.3874	24.5584	25.4198	26.1533	26.8993	27.7421	28.5113	29.2647	37.3416	46.5934	55.2013	62.0185
1000	20.6582	21.6323	23.5401	24.8783	25.9641	26.7667	27.375	28.2771	29.0706	29.8239	38.1659	47.585	56.3124	63.1734
1001	24.1064	24.1934	25.1921	25.9334	26.9018	27.6094	28.1466	28.7907	29.4244	30.0019	37.3614	46.0667	54.3549	60.9557
1002	24.2214	24.7416	25.7596	27.076	27.9966	28.707	29.2515	29.9622	30.5666	31.287	38.9847	47.7707	56.0043	62.6149
1003	22.8199	24.5439	26.5945	27.637	28.3554	29.1893	29.9667	30.7248	31.4032	31.9895	40.283	49.3911	57.8305	64.5122
1004	24.7616	25.9118	26.7857	27.2355	28.3424	29.1501	29.7523	30.2255	30.737	31.2069	39.2267	47.8591	55.9845	62.4418
1005	22.6443	24.0444	25.2522	26.3093	27.1595	28.07	28.7649	29.3389	29.8332	30.2707	38.1232	46.8763	55.2231	61.7982
1006	22.5461	23.5847	24.8141	25.6068	26.4382	27.0978	27.5888	28.0616	28.5662	29.0547	36.3573	44.6315	52.7752	59.2137
1007	20.8702	22.8044	24.4708	25.3951	26.0762	26.5648	26.9823	27.4064	27.9724	28.5426	35.3494	43.3814	51.6072	58.0522
1008	18.5366	21.6822	23.5185	24.57	25.3753	26.1448	26.8023	27.3406	28.1032	28.7183	35.9314	43.7185	51.9615	58.3615
1009	18.6672	21.7214	23.7353	24.7908	25.7334	26.3663	27.1217	27.7407	28.365	29.207	35.759	43.52	51.9213	58.3167
1010	19.237	21.082	23.2149	24.6874	25.6801	26.6942	27.6772	28.5574	29.2644	30.1362	37.6726	45.6718	54.226	60.731
1011	18.362	21.3614	23.4107	25.2288	26.3766	27.5109	28.5766	29.5137	30.2557	31.1072	39.4079	47.9786	56.7146	63.3943
1012	17.9244	21.5011	23.5086	25.4994	26.7248	27.9192	29.0264	29.9918	30.7514	31.5926	40.2756	49.1321	57.9589	64.7259
1013	17.4869	21.6408	23.6065	25.7701	27.073	28.3275	29.4761	30.4699	31.2471	32.0781	41.1433	50.2855	59.2033	66.0575
1014	19.7032	22.7138	25.4071	26.8454	28.4981	29.8243	30.9361	31.8062	32.5031	33.0705	42.7228	51.7057	60.3629	67.101
1015	22.5962	22.6007	24.5217	26.559	27.8359	28.839	29.632	30.2592	30.7687	31.5546	40.8792	49.3982	57.7028	64.2455
1016	20.7184	22.6735	25.1613	26.638	27.548	28.5065	29.3375	29.9909	30.5728	31.0919	39.8483	48.723	57.2355	63.894
1017	21.5635	21.9868	24.4862	25.8373	26.6901	27.5267	28.1536	28.6712	29.2488	29.8507	37.9635	46.5315	55.0117	61.6251
1018	21.3761	22.0364	23.918	25.1163	26.0505	27.0081	27.7077	28.2989	28.8474	29.4038	36.9283	45.5298	54.1659	60.8102
1019	21.1887	22.0859	23.3499	24.3953	25.4109	26.4895	27.2618	27.9265	28.4459	28.9569	35.8931	44.528	53.3201	59.9954
1020	20.569	22.149	22.788	23.5958	24.1152	25.162	25.9221	26.6629	27.257	27.9352	35.1934	44.2902	53.2565	60.0906
1021	22.3825	22.7984	23.7538	24.4812	25.118	25.7677	26.3162	27.0605	27.6517	28.205	35.0597	43.858	52.5134	59.2368
1022	22.264	23.788	24.4023	25.0346	25.4444	25.7246	26.0415	26.631	27.1355	27.6212	33.6196	42.0158	50.466	57.0729
1023	19.2327	21.307	22.5528	23.4819	24.1497	24.7987	25.3432	25.8035	26.3839	26.9393	33.0803	41.6339	50.0466	56.6955
1024	19.2548	20.7826	21.9473	23.0353	23.79	24.4685	25.0312	25.5179	26.0403	26.5389	32.4667	41.0095	49.4218	56.0426
1025	19.277	20.2581	21.3418	22.5886	23.4303	24.1383	24.7193	25.2323	25.6968	26.1386	31.8532	40.3851	48.797	55.3897
1026	22.4851	23.763	24.5093	25.0137	25.4865	26.0136	26.3919	26.6794	26.925	27.2743	32.0226	40.1563	48.4807	54.9882
1027	21.8085	22.8248	23.5747	23.9738	24.3916	24.8262	25.225	25.7031	26.2625	26.7167	32.9405	41.8252	50.6106	57.3548
1028	21.4669	22.2561	22.8342	23.1474	23.6415	24.076	24.5235	25.0779	25.7424	26.3271	33.2645	42.4649	51.442	58.2565
1029	21.1252	21.6874	22.0936	22.321	22.8915	23.3257	23.8219	24.4528	25.2223	25.9375	33.5886	43.1046	52.2735	59.1582
1030	19.2371	19.9557	20.7293	21.2846	21.7817	22.2552	23.2498	24.3492	25.2403	26.2739	35.0153	45.0176	54.5044	61.5526
1031	17.3893	18.1498	18.8256	19.3885	19.8702	20.4777	21.4316	22.7058	23.9036	25.1127	34.9172	45.3069	54.9311	62.1075
1032	16.4653	17.2469	17.8738	18.4405	18.9144	19.589	20.5225	21.8841	23.2352	24.5321	34.8681	45.4516	55.1445	62.3849
1033	15.5414	16.3439	16.9219	17.4924	17.9586	18.7002	19.6134	21.0624	22.5668	23.9514	34.819	45.5963	55.3579	62.6624
1034	14.2804	14.9604	16.1774	16.9309	17.4434	17.914	19.235	21.201	22.9105	24.4597	36.0513	47.187	57.1826	64.6244
1035	14.5286	15.0439	15.3839	16.2814	16.8262	17.3725	18.372	20.4136	22.264	23.905	35.5747	46.7282	56.6386	64.0922
1036	11.7429	13.1594	13.9688	14.5308	15.0486	16.192	17.021	18.9215	20.822	22.6905	35.1512	46.5096	56.4523	63.9112
1037	10.3019	11.53	12.3932	13.0547	13.746	14.8526	16.2435	18.5391	20.6901	22.7863	36.6209	48.5243	58.8051	66.4517
1038	9.80048	10.6871	12.077	12.8512	13.3654	14.1892	15.696	18.4117	20.9233	23.1153	37.6434	49.8437	60.2501	67.9871
1039	8.23188	9.7206	11.1536	12.04	12.6107	14.0262	15.0689	17.6358	20.0673	22.3062	36.9517	49.057	59.297	66.9282
1040	5.9382	8.26369	9.41069	10.2801	11.2405	12.8566	14.3958	16.809	19.0691	21.5853	36.7603	49.0177	59.3281	66.9716
1041	5.63187	8.39675	9.51148	10.2606	11.1254	12.8711	14.3106	17.0225	19.5241	22.108	37.956	50.4638	60.881	68.5961
1042	5.32553	8.52982	9.61226	10.2411	11.0103	12.8856	14.2255	17.2359	19.9791	22.6306	39.1517	51.91	62.4339	70.2206
1043	3.80614	6.89697	7.96067	8.58769	10.3427	11.8027	13.8186	16.5352	19.0518	21.7218	38.3402	50.9568	61.2955	68.8826
1044	6.81765	6.85227	9.1612	10.9039	13.0449	15.295	18.2696	20.8793	23.9538	26.4495	42.7014	55.0082	65.2063	72.4935
1045	3.80285	5.87258	7.08977	8.92859	10.1957	12.4491	14.3148	17.5005	20.322	23.3861	41.4054	54.6501	65.3805	73.1534
1046	4.40775	6.04346	6.89706	8.64403	10.4412	12.379	14.6165	17.5747	20.2188	23.2294	41.2359	54.3352	64.8953	72.4908
1047	5.01265	6.21433	6.70435	8.35948	10.6867	12.3088	14.9181	17.6489	20.1156	23.0727	41.0663	54.0203	64.41	71.8282
1048	5.70546	5.97776	6.58529	9.11287	11.1643	13.2536	15.7197	18.7005	21.3142	24.3837	43.1967	56.5084	67.1569	74.7019
1049	7.8094	7.95235	8.40577	10.376	12.367	14.3027	16.9024	19.7213	22.2239	25.2203	43.8405	56.9693	67.3725	74.7664
1050	9.91335	9.92695	10.2262	11.6391	13.5697	15.3517	18.0851	20.7421	23.1335	26.0569	44.4843	57.4303	67.5881	74.8308
1051	9.3866	9.68396	10.2992	11.3149	12.5552	14.6119	17.3222	19.7197	21.9117	24.5831	41.8509	54.2935	64.1801	71.3001
1052	9.12322	9.56246	10.3356	11.1528	12.0479	14.242	16.9408	19.2085	21.3008	23.8462	40.5342	52.7251	62.4761	69.5348
1053	8.85985	9.44097	10.3721	10.9907	11.5407	13.872	16.5594	18.6973	20.6899	23.1093	39.2176	51.1568	60.7721	67.7695
1054	9.17097	9.31004	10.7579	11.8904	12.944	15.6175	17.8275	20.0222	21.847	23.965	39.1181	50.4335	59.5687	66.2886
1055	6.71611	8.17757	10.4666	11.9387	13.3151	15.7159	17.734	19.5589	21.4761	23.3242	37.1685	47.9583	56.8482	63.435
1056	3.77039	6.68488	10.5084	12.8939	14.7996	16.9943	19.1716	20.9178	22.7207	24.2471	37.0504	47.2255	55.7168	62.1143
1057	13.109	17.3589	19.1972	20.7719	21.8202	23.4238	25.1793	26.5028	27.8987	29.1975	39.8028	48.8524	56.4552	62.1895
1058	3.79971	9.4887	13.8381	16.0749	17.5826	19.0839	20.3879	22.0477	23.5507	24.8275	35.4266	44.4608	52.1962	58.111
1059	6.5419	11.7723	15.3235	17.9353	19.7455	21.2216	22.47	23.4271	24.4763	25.7	34.9709	43.1411	50.4649	56.1478
1060	10.0262	14.6986	16.4307	18.7754	20.5589	21.8669	22.8137	23.6232	24.5207	25.3583	33.8519	41.4354	48.4318	53.919
1061	12.6242	16.6083	17.9859	19.6765	21.2193	22.3538	23.3154	24.2112	25.0479	25.9029	33.1283	40.1795	47.0474	52.54
1062	16.3506	18.1444	19.4971	20.4952	21.4193	22.2953	23.1927	24.2254	25.171	25.9327	32.2492	38.5574	45.0968	50.456
1063	16.87	18.6556	19.7811	20.5735	21.5497	22.572	23.4569	24.3104	25.073	25.9074	32.0667	37.8725	43.9232	48.9959
1064	17.1297	18.9112	19.923	20.6127	21.6149	22.7103	23.589	24.3528	25.0241	25.8947	31.9754	37.5301	43.3364	48.2659
1065	17.3894	19.1668	20.065	20.6519	21.6801	22.8487	23.7211	24.3953	24.9751	25.8821	31.8841	37.1876	42.7496	47.5358
1066	14.3677	17.0527	19.7526	21.1351	21.9858	22.7164	23.271	24.3265	25.184	25.8897	31.6272	36.6743	41.6974	46.161
1067	15.1161	16.2298	18.1577	19.5686	20.4461	21.0585	21.9709	22.9715	23.7619	24.5159	30.3859	35.5255	40.3152	44.7405
1068	14.9816	16.8528	17.8895	18.5907	19.9636	21.0733	21.9138	22.5534	23.407	24.2157	30.5552	35.7143	40.4884	44.7456
1069	12.4048	14.6594	16.1065	17.4799	18.4164	19.4943	20.6189	21.7069	22.5621	23.3308	29.2369	34.4584	39.0821	43.0978
1070	13.7288	15.2112	16.307	17.6394	18.7005	19.7416	20.7161	21.6018	22.361	23.0528	29.3985	34.6189	39.5125	43.7861
1071	15.0528	15.763	16.5074	17.799	18.9846	19.9889	20.8133	21.4967	22.16	22.7749	29.5602	34.7794	39.9429	44.4745
1072	12.581	12.687	14.0875	16.0591	17.5086	18.5582	19.4159	20.0606	20.826	21.8255	29.2157	34.5202	39.4065	43.66
1073	9.82979	10.9005	13.5656	15.637	16.9947	17.9667	18.7047	19.571	20.2631	21.1099	28.3187	33.8365	38.5259	42.4989
1074	6.38288	8.05508	11.6608	13.478	14.9529	16.2031	17.1758	18.5398	19.6075	20.4765	27.9242	33.869	38.2705	41.9812
1075	8.40013	9.95055	12.987	14.8485	16.195	17.308	18.1655	19.2095	20.091	20.9905	28.4084	34.1357	38.5031	42.1245
1076	10.4174	11.846	14.3132	16.2191	17.4371	18.4129	19.1552	19.8791	20.5744	21.5045	28.8927	34.4024	38.7356	42.2678
1077	9.46831	11.2612	13.2577	14.8009	15.9271	17.1746	18.1018	18.9417	19.837	20.8206	28.1273	33.0469	36.9643	40.1307
1078	8.99378	10.9687	12.73	14.0918	15.172	16.5554	17.5751	18.473	19.4683	20.4787	27.7447	32.3691	36.0786	39.0622
1079	8.51924	10.6763	12.2023	13.3827	14.417	15.9363	17.0484	18.0042	19.0996	20.1368	27.362	31.6913	35.1929	37.9936
1080	11.2282	11.3683	12.9139	13.8413	14.4739	15.9535	17.1657	18.1402	19.0028	19.7943	27.2855	31.576	34.8083	37.6395
1081	10.1736	11.5122	12.084	13.3878	14.4631	15.7887	17.1413	18.2934	19.3265	20.1558	28.0926	33.1521	36.6845	39.6511
1082	10.4871	11.773	12.9004	13.5948	15.1777	16.238	18.0005	19.3236	20.3636	21.2011	28.9874	33.8024	37.3483	40.0748
1083	11.252	12.1829	13.5093	14.73	15.7864	17.1618	18.7041	19.9438	21.0203	22.1378	30.3808	35.5464	39.0121	41.7689
1084	13.5869	14.8907	15.8049	16.7752	17.7311	19.1257	20.5806	21.775	22.8915	24.0654	31.5306	36.2708	39.467	42.0852
1085	12.4047	15.4393	16.5321	17.5159	18.6034	20.1894	21.4468	22.6001	23.6637	24.8457	32.9623	38.0012	41.3307	43.9824
1086	10.1717	14.325	15.9691	16.9054	18.5446	20.0785	21.4091	22.5007	23.5477	24.6922	33.9328	39.4796	42.9827	45.7146
1087	7.08741	10.9498	13.4395	15.616	17.3602	18.6208	19.8363	21.2628	22.624	23.9728	34.6466	40.6472	44.3665	47.316
1088	3.77585	8.50214	10.7858	13.4165	15.2866	16.5693	17.7952	19.2592	20.6808	22.0335	33.02	39.3923	43.3532	46.4531
1089	10.4438	12.5109	15.0323	16.9247	18.1509	19.0342	20.7075	22.2516	23.629	25.0295	35.2691	41.5315	45.4119	48.3517
1090	3.793	7.13136	8.89116	11.4544	13.3655	14.7708	16.0801	17.8181	19.4703	20.8985	31.8242	38.7464	43.1073	46.5049
1091	7.03586	8.13128	9.8772	11.6202	13.0394	14.653	16.4288	18.4125	20.2422	21.7612	32.308	39.0014	43.729	47.466
1092	10.378	10.3817	11.0465	12.1778	13.0054	14.3815	16.4641	18.5382	20.2619	21.8728	31.4694	38.002	42.9451	46.9851
1093	11.6319	11.6792	12.0913	13.0485	13.723	15.1615	17.5535	19.637	21.3167	22.8123	31.5919	38.0754	43.4006	47.8326
1094	12.8857	12.9766	13.1361	13.9192	14.4405	15.9414	18.643	20.7357	22.3714	23.7519	31.7144	38.1489	43.856	48.6801
1095	15.5054	15.8973	16.0343	16.5805	17.1581	18.5587	20.836	22.5477	23.9619	25.1251	32.074	38.1661	44.1767	49.1824
1096	13.3229	14.344	15.4504	16.4504	17.545	18.8333	20.6889	22.3788	23.7593	24.9239	31.6148	37.8738	44.265	49.5865
1097	9.65426	10.8211	12.547	14.4452	15.9029	17.4127	19.1497	20.9712	22.6014	23.9083	31.6497	38.439	44.9413	50.3675
1098	8.89667	11.0493	13.2521	14.6746	16.2052	17.2919	18.73	20.5439	22.0436	23.2435	30.8809	37.4331	43.7896	49.0813
1099	8.56237	11.14	12.99	14.1429	15.0842	16.2128	17.7999	19.5202	21.0452	22.3562	30.5955	36.8658	42.7267	47.6272
1100	10.0852	11.6991	12.3988	13.1228	13.9003	14.6379	16.9771	18.8279	20.3786	21.7285	30.4434	36.5498	41.8673	46.4574
1101	10.6548	11.0986	11.9036	12.3076	12.8574	13.3544	16.0157	18.0784	19.7347	21.2071	30.7507	36.9374	41.7963	45.919
1102	9.81805	10.5896	11.0906	11.6019	12.1365	12.7016	15.0991	17.2402	19.0464	20.7425	30.8109	37.168	41.7827	45.6468
1103	9.64238	9.92203	10.3538	11.491	12.2695	12.853	14.9393	17.1228	18.8773	20.5968	31.2696	37.4762	41.9042	45.3464
1104	8.81302	9.46231	10.445	11.8849	13.0971	14.0525	15.728	17.5783	19.0803	20.5927	30.7045	36.5182	40.7585	43.9403
1105	7.98366	9.00259	10.5361	12.2788	13.9246	15.2521	16.5166	18.0338	19.2833	20.5885	30.1394	35.5601	39.6128	42.5343
1106	9.59997	9.7542	11.7863	14.0206	15.7448	17.1026	18.2778	19.4033	20.4405	21.536	30.0812	34.8672	38.4293	41.2782
1107	7.98815	9.17158	12.2116	14.585	16.3389	17.7019	18.8253	19.8687	20.7816	21.7133	29.2531	33.8804	37.2492	40.0429
1108	6.37633	8.58896	12.637	15.1493	16.9329	18.3011	19.3729	20.3341	21.1228	21.8906	28.4249	32.8936	36.0691	38.8075
1109	8.69065	12.6598	15.738	17.618	19.1021	20.3151	21.2467	22.0516	22.7178	23.3284	29.4045	33.8543	37.2039	40.005
1110	11.005	16.7306	18.839	20.0866	21.2712	22.3291	23.1206	23.769	24.3128	24.7662	30.3841	34.815	38.3387	41.2024
1111	3.81698	6.87836	11.3768	14.2878	16.0907	17.7345	18.928	19.9182	20.7237	21.4709	27.8766	32.865	37.0441	40.316
1112	5.55794	9.3934	13.5469	15.699	17.3498	18.7694	19.9491	20.8597	21.7162	22.4944	28.8642	33.8597	38.1155	41.4529
1113	6.09462	9.86478	13.0686	15.8703	17.6	18.8255	19.7912	20.6542	21.923	23.0094	30.0923	35.2099	39.4658	42.73
1114	8.81177	11.0155	12.584	14.5816	16.036	17.13	18.678	19.8875	21.1299	22.3413	30.5909	35.9676	40.5408	44.0145
1115	8.91906	9.99505	11.6726	13.4346	14.5079	15.2585	17.2389	19.0291	20.4376	21.7473	30.6612	36.2071	40.6745	44.0114
1116	10.7652	12.2414	13.099	14.343	15.1193	15.805	18.1574	19.9855	21.5091	22.8046	32.2808	37.6905	42.0242	45.1855
1117	10.6023	13.3427	14.2962	15.7893	16.9687	17.9746	19.9413	21.4607	22.6763	23.938	32.7057	37.9782	42.1832	45.3577
1118	8.86791	12.3639	14.7474	16.8162	18.075	18.9256	20.6705	22.2327	23.4644	24.6346	32.3533	37.5091	41.2754	44.1137
1119	10.3147	13.0789	15.6506	17.0266	18.0377	18.9215	20.6779	22.1806	23.6451	24.9279	32.777	37.7981	41.4399	44.1102
1120	8.03306	10.186	13.0665	15.0994	16.3444	17.5661	19.0201	20.3829	21.6411	22.9012	31.1849	36.2247	39.8485	42.6084
1121	9.8164	10.3904	12.2625	13.5817	14.4941	15.4322	17.2429	18.9739	20.4728	21.9521	31.358	36.8957	40.8953	43.766
1122	10.9316	11.3068	12.3725	13.1922	13.7918	14.3664	16.5161	18.5192	20.2309	21.7705	31.7361	37.4843	41.7479	44.8997
1123	12.0468	12.2233	12.4824	12.8028	13.0895	13.3006	15.7893	18.0645	19.9891	21.5888	32.1142	38.0729	42.6005	46.0334
1124	9.377	10.2491	11.0762	11.9913	12.7643	13.3325	15.8076	18.2058	20.1527	21.7676	32.0101	38.3057	43.1659	47.0168
1125	6.70718	8.27492	9.66995	11.1798	12.4392	13.3645	15.8259	18.3471	20.3163	21.9465	31.906	38.5385	43.7313	48.0002
1126	5.15664	6.29644	8.02897	10.4753	11.986	13.5442	15.929	18.5845	20.7256	22.4547	32.0409	38.9953	44.7306	49.4652
1127	5.98936	8.57779	11.333	13.5518	15.0272	16.4684	18.6675	20.8503	22.6431	24.1441	33.7193	40.6774	46.4874	51.1681
1128	6.82208	10.8591	14.637	16.6282	18.0685	19.3927	21.406	23.116	24.5606	25.8335	35.3976	42.3594	48.2441	52.871
1129	3.75886	4.33562	6.84253	10.0958	12.3151	14.1482	16.3121	18.8411	21.0506	22.8961	33.7539	41.0718	46.7476	51.3157
1130	6.07316	7.21454	9.16839	11.7861	13.3856	14.5788	16.731	19.524	21.7034	23.5008	33.9846	40.8538	45.9622	50.103
1131	9.73905	10.3494	11.1448	12.7992	13.8676	14.6504	17.2132	19.6233	21.7936	23.6432	34.4004	40.6875	45.4222	49.1011
1132	11.7565	12.4765	13.1795	14.3002	15.0174	15.6584	18.161	20.3576	22.2601	23.9563	34.3233	40.081	44.4618	47.873
1133	13.7739	14.6036	15.2142	15.8012	16.1672	16.6663	19.1088	21.092	22.7267	24.2695	34.2463	39.4744	43.5014	46.6449
1134	13.3884	15.3885	16.4284	17.4225	18.194	18.956	21.1028	22.9242	24.3421	25.5868	34.6572	39.7768	43.5213	46.5225
1135	14.3372	14.832	15.8787	16.8381	17.5869	18.5993	20.2988	22.2837	23.9149	25.3545	34.8599	40.323	44.5853	47.8814
1136	11.0136	12.7221	14.4549	15.3916	16.4171	17.4855	19.1443	21.468	23.4172	25.0368	34.9572	41.044	45.6658	49.2597
1137	9.51186	10.6308	12.6001	14.5473	16.0618	17.2747	18.9595	21.352	23.3623	25.0832	35.6215	42.1438	46.9693	50.835
1138	8.01008	8.53943	10.7453	13.703	15.7065	17.064	18.7748	21.2359	23.3074	25.1296	36.2858	43.2437	48.2728	52.4103
1139	7.09707	7.867	9.10273	11.6951	13.897	15.602	17.9713	20.7245	22.9102	24.8689	36.1354	43.2423	48.2416	52.3418
1140	3.78423	5.96202	7.121	10.0184	12.6604	14.9059	17.4761	20.1088	22.4016	24.3758	35.8346	43.3537	48.7578	53.1481
1141	6.82208	8.60407	12.4277	15.3422	17.7975	20.0715	22.2771	24.3858	26.0371	27.441	37.6229	44.9325	50.6368	55.1954
1142	3.78778	4.25716	6.76839	10.198	12.6605	14.9086	17	19.1257	21.1275	22.78	33.4628	41.0752	47.3868	52.4643
1143	8.38947	8.67036	10.3028	12.9405	14.8183	16.9121	18.9971	20.9075	22.7023	24.2182	33.3532	40.5401	46.9988	52.2411
1144	10.6903	10.877	12.0699	14.3118	15.8972	17.9138	19.9956	21.7984	23.4897	24.9372	33.2983	40.2725	46.8048	52.1295
1145	12.9911	13.0836	13.8371	15.683	16.9761	18.9156	20.9942	22.6893	24.2771	25.6563	33.2435	40.0049	46.6107	52.0178
1146	13.8006	13.9571	14.4603	15.5278	16.6682	18.7079	21.3419	23.4148	25.0413	26.4673	33.946	40.3947	46.6768	51.7396
1147	10.1103	10.6043	11.5606	12.731	14.2421	16.4754	19.4169	21.6264	23.537	25.2599	33.9485	40.6752	46.7248	51.6211
1148	7.83289	9.30128	10.3138	11.4737	12.8108	14.9323	17.7448	20.1782	22.2355	24.0059	33.5033	40.2793	45.9177	50.4692
1149	5.5555	7.99827	9.06698	10.2165	11.3796	13.3891	16.0727	18.7301	20.934	22.7519	33.0582	39.8834	45.1105	49.3174
1150	5.00662	5.94812	8.57144	10.3602	11.6425	13.6484	15.9182	18.375	20.5814	22.418	33.7471	40.379	45.2964	49.0481
1151	5.73092	6.08812	8.66124	10.1824	11.5344	13.0974	15.1961	17.5574	19.7736	21.5759	33.1693	39.578	44.2938	47.7639
1152	4.17743	6.21882	9.25227	11.2984	13.0585	14.571	16.2297	18.3926	20.437	22.2479	33.8673	40.444	44.7575	47.9763
1153	6.6338	8.83304	11.6163	13.6793	15.3436	16.716	18.0083	19.9859	21.8932	23.6386	34.8595	41.0027	45.0204	48.1022
1154	9.09016	11.4473	13.9804	16.0602	17.6287	18.8611	19.787	21.5792	23.3495	25.0294	35.8516	41.5614	45.2834	48.2281
1155	11.5206	14.3451	15.8824	17.5891	18.7874	19.8411	20.8842	22.3336	23.9337	25.5137	35.033	40.2689	43.6635	46.4714
1156	13.9545	16.5021	18.5694	20.2244	21.4415	22.393	23.4478	24.8657	26.3434	27.7066	36.7205	41.8247	45.2006	47.8064
1157	13.8979	15.9278	17.8192	19.3526	20.4607	21.4337	22.4623	24.0775	25.7935	27.3235	36.6821	41.7604	45.1473	47.8441
1158	13.8413	15.3535	17.0689	18.4807	19.4798	20.4745	21.4769	23.2893	25.2437	26.9404	36.6437	41.6961	45.0939	47.8818
1159	11.9058	12.7277	14.6953	15.9977	17.0367	18.0546	19.5147	21.6004	23.7108	25.5071	36.0686	41.5283	45.2121	48.1991
1160	9.97031	10.1019	12.3217	13.5147	14.5936	15.6348	17.5525	19.9116	22.178	24.0737	35.4935	41.3605	45.3302	48.5163
1161	6.6643	8.03315	10.04	11.8512	13.1545	14.8249	17.1352	19.7789	22.2474	24.2315	36.0375	42.178	46.6872	50.0224
1162	3.78155	6.70456	8.18464	9.74043	11.2795	13.2171	15.9129	18.7469	21.1342	23.1176	34.7921	41.3588	46.2681	49.9284
1163	10.3861	10.4149	11.9087	13.8313	16.2669	19.1771	22.1831	24.5211	26.5637	28.2029	37.8764	44.3265	49.1696	52.7619
1164	3.78785	6.04597	8.3511	9.54018	11.7281	14.2707	17.3769	20.0334	22.4415	24.3735	34.9313	42.1321	47.7235	52.0654
1165	6.20945	8.67929	10.368	11.7606	13.8397	16.4834	19.3267	22.0336	24.2667	26.0694	36.0534	43.0445	48.811	53.1824
1166	5.55317	8.93112	10.331	12.3646	14.5082	17.2124	19.8013	22.5726	24.8269	26.6967	37.4718	44.4097	49.7859	53.7657
1167	5.11579	7.97803	10.0639	11.7709	14.3247	17.111	20.0461	22.8175	25.1695	27.1017	38.1022	45.3072	50.7682	54.8119
1168	4.13658	7.3387	9.28617	11.007	13.4591	16.0285	18.9486	21.7958	24.2168	26.3231	37.767	44.8016	50.0008	53.767
1169	6.51582	8.14857	9.97794	11.7033	14.212	16.6244	19.5838	22.2416	24.5994	26.7478	38.247	45.3206	50.4098	54.2099
1170	8.89505	8.95844	10.6697	12.3996	14.9648	17.2204	20.2189	22.6875	24.982	27.1726	38.727	45.8396	50.8189	54.6528
1171	11.6416	12.2465	13.4559	15.2983	17.7857	19.775	22.3736	24.869	27.0007	29.0604	40.6462	47.505	52.127	55.9004
1172	13.0149	13.8906	14.849	16.7476	19.1961	21.0523	23.451	25.9598	28.01	30.0043	41.6058	48.3377	52.781	56.5242
1173	14.3882	15.5346	16.2422	18.1969	20.6065	22.3296	24.5283	27.0505	29.0194	30.9482	42.5654	49.1703	53.435	57.148
1174	13.7958	14.1169	15.513	17.1401	19.6896	21.7231	24.3407	26.7307	28.8216	30.8538	42.5715	49.3278	53.721	57.3843
1175	12.9809	13.7601	15.3832	16.327	18.5004	20.3048	23.1088	25.4013	27.8712	29.8824	41.402	47.7165	51.7722	55.3023
1176	9.7129	11.6663	13.0454	14.3492	16.4997	18.514	21.2055	23.8742	26.2363	28.4408	40.0674	46.4707	50.7692	54.2966
1177	9.91634	11.9485	12.8251	14.1262	15.7313	17.3067	19.758	22.5486	24.7501	26.8116	38.5949	44.5036	48.5961	51.9412
1178	9.87897	11.3311	12.3363	13.0131	14.4009	15.7036	18.3816	20.9734	23.2249	25.1772	36.8213	42.8533	47.1789	50.5829
1179	13.0055	14.017	14.789	15.5199	16.3159	17.0321	19.2954	21.8603	23.9539	25.7313	37.1	42.4542	46.237	49.397
1180	15.4968	15.8943	17.1341	18.198	18.9132	19.5267	21.4064	23.773	25.9873	27.7822	38.4689	43.4999	46.9179	49.8109
1181	18.1649	18.5507	19.8802	20.5825	21.124	21.707	23.1385	25.1913	27.2353	28.8902	38.3209	42.7494	46.1255	48.8058
1182	16.3486	17.3833	17.9458	18.2586	19.2377	20.0012	21.2546	23.1122	24.9691	26.5531	36.0157	40.4953	43.913	46.6434
1183	16.2417	17.202	17.7348	18.3896	19.3404	20.4152	21.5712	23.0594	24.7289	26.1485	34.7091	39.1321	42.3812	45.0286
1184	16.1348	17.0208	17.5237	18.5206	19.4431	20.8292	21.8878	23.0066	24.4886	25.744	33.4026	37.7689	40.8494	43.4138
1185	16.5701	17.1344	17.6864	18.9624	20.0268	21.6137	22.7491	23.6382	24.6545	25.667	32.3954	36.2357	39.1514	41.5375
1186	15.0075	15.2706	16.3459	17.19	18.7636	19.9525	21.4311	22.5641	23.4952	24.2965	30.599	34.4869	37.3105	39.7944
1187	13.1035	13.913	14.2634	15.4497	16.685	18.181	19.5626	20.6271	21.8509	22.9008	30.6552	35.1247	38.3415	41.0266
1188	9.9899	11.3708	12.2757	13.7749	15.1546	16.7172	18.0241	19.0869	20.3289	21.4251	30.007	34.9483	38.6064	41.439
1189	6.87633	8.82855	10.2879	12.1	13.6243	15.2535	16.4856	17.5467	18.807	19.9494	29.3588	34.7718	38.8713	41.8514
1190	5.70881	7.4498	9.71232	11.0361	12.9911	14.3593	15.4191	16.8063	18.192	19.4761	29.4023	35.4485	39.827	43.0155
1191	4.24399	8.02364	9.42961	11.0201	12.5357	13.7985	15.323	16.8589	18.0923	19.3547	28.8263	35.1926	39.4141	42.8003
1192	6.41314	9.27469	10.6862	12.174	13.3494	14.3199	15.9595	17.5974	18.9008	20.0945	29.0356	35.1761	39.6418	43.3395
1193	8.58229	10.5257	11.9428	13.3279	14.1631	14.8414	16.5959	18.3359	19.7092	20.8343	29.2449	35.1596	39.8694	43.8788
1194	11.2421	12.3854	13.4636	14.6454	15.5825	16.4353	17.9615	19.3825	20.5373	21.4902	29.4944	35.2353	40.3203	44.6776
1195	13.9019	14.2451	14.9843	15.9629	17.0019	18.0293	19.3272	20.4291	21.3653	22.1462	29.7438	35.3109	40.7712	45.4765
1196	16.1723	16.8049	17.5792	18.5265	19.6694	20.5665	21.3972	22.0602	22.7133	23.2595	29.8251	35.1701	41.05	46.0588
1197	16.9541	17.823	19.016	19.7826	20.6342	21.5941	22.3554	22.964	23.5994	24.1812	30.2021	35.5684	41.8269	46.9996
1198	15.114	16.2796	17.1678	17.7522	18.3956	19.2946	20.6666	21.7676	22.718	23.533	30.3596	36.1063	41.8448	46.683
1199	14.194	15.5079	16.2437	16.737	17.2764	18.1448	19.8222	21.1694	22.2772	23.2089	30.4384	36.3752	41.8537	46.5247
1200	13.2739	14.7362	15.3196	15.7219	16.1571	16.9951	18.9778	20.5712	21.8365	22.8848	30.5171	36.6442	41.8627	46.3665
1201	12.8518	13.7715	14.4054	15.5823	16.3574	17.3407	19.0517	20.5752	21.8091	22.9151	30.7274	37.1133	42.0918	46.2347
1202	10.0976	10.8383	12.0903	14.0288	15.2052	16.043	17.466	18.924	20.2	21.3946	30.112	36.7113	41.3608	45.1465
1203	10.5968	12.1511	13.734	15.1889	16.5646	17.5294	18.6502	19.8021	20.8406	21.8396	30.6732	37.2559	41.7606	45.3203
1204	10.8464	12.8075	14.5558	15.7689	17.2443	18.2726	19.2423	20.2411	21.1609	22.0622	30.9538	37.5281	41.9605	45.4073
1205	10.9712	13.1357	14.9667	16.0589	17.5842	18.6442	19.5384	20.4607	21.3211	22.1735	31.0941	37.6643	42.0604	45.4507
1206	11.0959	13.4639	15.3777	16.3489	17.924	19.0158	19.8344	20.6802	21.4812	22.2847	31.2344	37.8004	42.1603	45.4942
1207	12.6001	15.814	17.0268	18.3308	19.7822	20.7637	21.7239	22.5209	23.3399	24.0379	33.2085	39.8644	44.3968	47.6996
1208	10.8472	13.955	16.0468	18.0447	19.685	21.128	22.2224	23.0966	23.9017	24.5887	34.7173	41.5926	45.977	49.2575
1209	11.9243	14.3716	16.282	18.2488	19.908	21.2429	22.4503	23.3857	24.1933	24.9266	34.7454	41.551	46.1121	49.5169
1210	13.0015	14.7882	16.5172	18.4528	20.131	21.3579	22.6782	23.6748	24.485	25.2644	34.7735	41.5093	46.2472	49.7763
1211	12.5122	13.4439	15.5342	17.3454	18.8666	20.6025	22.088	23.5133	24.6421	25.6391	35.5573	42.1716	47.1049	50.7727
1212	12.0228	12.0996	14.5512	16.2381	17.6023	19.8471	21.4978	23.3517	24.7992	26.0138	36.3412	42.8339	47.9625	51.7691
1213	8.90934	9.84775	12.283	14.5832	15.9902	18.436	20.3951	22.6466	24.4037	25.8436	36.8411	43.4879	48.6366	52.4001
1214	10.016	10.676	13.5213	15.8834	17.481	19.7138	21.5887	23.6187	25.2501	26.5992	37.8918	44.6086	49.4407	53.007
1215	11.1227	11.5043	14.7597	17.1836	18.9718	20.9915	22.7822	24.5909	26.0965	27.3548	38.9426	45.7293	50.2449	53.614
1216	9.97461	11.301	13.7033	16.2597	18.1204	20.7654	22.6855	24.9574	26.8131	28.3004	39.7853	46.4738	51.4471	54.9302
1217	7.53176	8.81558	11.5707	14.248	16.0813	18.6025	20.5942	23.0543	24.9963	26.6698	38.6249	45.3118	50.0758	53.5162
1218	7.1732	8.05199	11.7739	14.1843	16.0879	18.2336	19.8293	21.9817	23.6999	25.2252	37.3417	44.0087	48.4523	51.6316
1219	9.10431	10.8309	14.8033	16.9871	19.0566	20.5871	22.2266	23.9193	25.3453	26.5438	38.4293	45.0881	49.2106	52.2527
1220	9.97579	11.3642	15.1444	17.4458	19.4384	21.0384	22.6261	24.4686	25.9613	27.285	39.1782	45.6752	49.6963	52.623
1221	10.8473	11.8974	15.4855	17.9046	19.8202	21.4896	23.0255	25.018	26.5774	28.0262	39.927	46.2622	50.1821	52.9934
1222	9.85395	12.4297	16.2512	18.4664	20.0337	21.5854	22.9693	24.5417	25.7951	27.0047	38.2419	44.5	48.3439	51.1499
1223	7.7477	11.2909	14.6186	16.792	18.5517	20.1785	21.5302	22.9448	24.0767	25.186	36.3206	42.6774	46.5865	49.5453
1224	5.64145	10.1521	12.9859	15.1176	17.0698	18.7715	20.091	21.3478	22.3583	23.3673	34.3994	40.8548	44.829	47.9407
1225	5.42728	9.59666	12.0702	14.0592	15.9595	17.6156	18.9329	20.0872	21.1041	22.1028	32.714	39.1705	43.2131	46.3684
1226	5.21312	9.0412	11.1544	13.0007	14.8492	16.4597	17.7748	18.8266	19.8499	20.8383	31.0287	37.4863	41.5972	44.7961
1227	8.62486	11.0356	12.9005	14.2549	16.0252	17.2765	18.3353	19.3066	20.1864	21.0315	30.3407	36.6431	40.725	43.9724
1228	9.88262	13.358	14.6426	15.8725	17.4355	18.5704	19.5252	20.4794	21.4369	22.4128	31.8018	37.9764	41.9901	45.2383
1229	11.347	13.3726	14.3996	15.5736	16.7639	17.7262	18.688	19.643	20.6151	21.6735	30.5114	36.474	40.413	43.6016
1230	12.8113	13.3872	14.1566	15.2747	16.0923	16.8819	17.8507	18.8067	19.7934	20.9343	29.2209	34.9716	38.836	41.9649
1231	13.5009	14.3252	14.9317	15.7172	16.2956	16.8057	17.8202	18.8242	19.7538	20.7479	28.8568	34.4219	38.4098	41.5446
1232	14.1904	15.2632	15.7068	16.1598	16.499	16.7294	17.7897	18.8416	19.7142	20.5614	28.4928	33.8723	37.9836	41.1243
1233	13.383	14.4243	15.1665	16.1581	17.1923	17.9068	18.7166	19.354	19.9961	20.7541	28.6189	34.4395	38.7648	42.0239
1234	10.0627	11.946	13.2223	14.6202	15.7581	16.8231	17.7241	18.4953	19.178	19.8782	27.8874	33.7324	37.7997	41.0524
1235	8.80912	12.5382	13.9055	14.7556	15.4348	16.4361	17.2906	18.1047	18.7946	19.3566	26.7861	32.3525	36.2926	39.5599
1236	5.57061	10.3118	12.3481	14.0824	15.2888	16.3178	17.1952	17.9009	18.8602	19.7288	26.6572	32.5106	36.5869	39.9861
1237	5.92709	9.52064	12.1879	14.0992	15.5958	16.7906	17.7312	18.4662	19.268	19.9644	26.5998	32.3925	36.6298	40.0537
1238	6.28356	8.72948	12.0278	14.116	15.9027	17.2635	18.2672	19.0314	19.6758	20.2001	26.5424	32.2744	36.6728	40.1213
1239	8.62452	8.81935	11.8314	14.5992	16.419	17.6821	18.6045	19.4275	20.156	20.7959	26.9653	32.2547	36.677	40.2028
1240	10.592	11.2453	13.1156	15.078	16.4136	17.7194	18.7009	19.5593	20.3377	21.0714	27.1767	32.3596	36.8752	40.5195
1241	12.5595	13.6713	14.3998	15.5568	16.4081	17.7567	18.7974	19.6911	20.5193	21.3468	27.388	32.4645	37.0734	40.8362
1242	12.6539	13.6799	14.3787	15.4895	16.3214	17.4155	18.3663	19.2772	20.235	21.144	27.31	32.261	36.6542	40.413
1243	12.7483	13.6885	14.3576	15.4221	16.2346	17.0743	17.9352	18.8632	19.9507	20.9411	27.232	32.0576	36.235	39.9898
1244	10.1268	12.5625	14.3341	15.4	16.1518	16.7925	17.3003	18.3782	19.2481	20.1501	26.426	31.0598	34.8092	38.4114
1245	12.8896	14.1517	15.4341	16.2565	17.0362	17.7822	18.3648	19.172	19.8424	20.568	26.4964	30.7572	34.242	37.4961
1246	14.271	14.9462	15.9841	16.6848	17.4783	18.277	18.897	19.5689	20.1395	20.7769	26.5316	30.6059	33.9584	37.0384
1247	15.6524	15.7408	16.5341	17.113	17.9205	18.7719	19.4293	19.9658	20.4366	20.9858	26.5668	30.4546	33.6748	36.5807
1248	14.5985	16.4237	17.5005	18.1613	18.9653	19.7036	20.299	20.9651	21.5289	22.068	27.3759	31.1743	34.2203	37.0719
1249	13.5446	17.1066	18.4669	19.2096	20.01	20.6353	21.1687	21.9644	22.6211	23.1501	28.185	31.8941	34.7658	37.5631
1250	14.2072	17.8407	19.1659	20.1903	21.0396	21.7084	22.2855	22.9967	23.5894	24.1832	29.0503	32.5	35.3787	38.1074
1251	14.8697	18.5748	19.8648	21.171	22.0691	22.7815	23.4022	24.029	24.5577	25.2163	29.9156	33.1059	35.9916	38.6517
1252	13.857	18.3456	20.4411	21.6779	22.5088	23.4229	24.0788	24.6077	25.2296	25.9176	30.829	34.3273	37.309	40.1119
1253	14.9399	20.0033	21.9781	23.6687	24.7113	25.4071	26.1992	26.8172	27.4743	28.0001	32.6845	36.1701	39.3157	42.1432
1254	16.9707	20.0311	22.0872	23.5446	24.5091	25.2693	25.8954	26.5249	27.2813	27.9269	33.0767	36.6009	39.9096	42.8719
1255	18.0745	18.7668	20.8404	22.019	22.8465	23.5638	24.1617	24.7366	25.3164	25.8826	31.8953	35.3693	38.6423	41.5965
1256	16.6624	18.4048	20.3143	21.3322	22.0303	22.8228	23.465	23.9698	24.4356	25.0175	30.603	34.589	37.5246	40.5015
1257	12.2396	15.0144	17.0565	18.3648	19.1984	19.9422	20.7262	21.5311	22.2144	22.8873	28.5568	32.8121	36.0454	39.1585
1258	10.0282	13.3192	15.4275	16.8811	17.7825	18.5018	19.3568	20.3117	21.1038	21.8222	27.5338	31.9237	35.3058	38.4869
1259	7.81674	11.624	13.7986	15.3975	16.3665	17.0615	17.9874	19.0924	19.9931	20.7571	26.5107	31.0352	34.5662	37.8154
1260	6.11023	10.9663	13.9442	15.4722	16.3966	17.2985	18.2921	19.3436	20.1866	21.0814	27.3869	32.1479	35.802	38.971
1261	4.67857	8.93392	11.9661	13.5221	14.6146	15.769	16.7228	17.636	18.3796	19.1863	26.2445	31.1956	34.8395	38.0387
1262	7.26483	11.1009	13.5142	15.3277	16.5295	17.6933	18.6705	19.5201	20.2717	21.0122	28.5452	33.5531	37.2009	40.3879
1263	8.55797	12.1844	14.2883	16.2305	17.4869	18.6555	19.6443	20.4621	21.2177	21.9252	29.6955	34.7318	38.3817	41.5625
1264	9.8511	13.2679	15.0624	17.1333	18.4443	19.6177	20.6181	21.4041	22.1638	22.8381	30.8458	35.9106	39.5624	42.7371
1265	9.9766	13.3728	16.0765	18.3654	19.9583	21.1458	22.3039	23.2816	24.1682	24.9758	32.6878	37.8161	41.5836	44.7682
1266	6.56596	11.0533	13.9339	16.06	17.8738	19.3686	20.5621	21.7111	22.6134	23.4832	30.8826	36.0534	39.8591	43.1584
1267	3.8041	8.16163	11.2669	13.1715	15.3998	16.9376	18.5456	19.7635	20.7786	21.6249	28.8651	34.0697	37.8994	41.3694
1268	13.8751	14.4876	15.5908	17.0358	18.0335	19.3098	20.4693	21.3589	22.0693	22.7457	29.0226	33.4551	37.0662	40.3854
1269	3.78454	9.82032	12.3989	13.7235	15.473	16.8783	18.3888	19.5291	20.584	21.55	27.9217	32.8996	36.6883	40.1566
1270	6.76204	12.4887	14.7748	16.0009	17.5062	18.7879	19.9657	20.8695	21.6844	22.534	28.9007	33.8084	37.4348	40.7575
1271	9.73953	15.157	17.1507	18.2783	19.5393	20.6975	21.5425	22.2099	22.7848	23.5181	29.8797	34.7171	38.1813	41.3585
1272	13.3735	17.5155	19.6414	20.724	21.4688	21.9684	22.5774	23.0631	23.7176	24.5737	30.8964	35.4185	38.731	41.8434
1273	16.1022	20.0668	21.8556	22.9385	23.6959	24.3035	24.8371	25.4084	25.9167	26.6871	32.7806	36.922	40.128	43.1216
1274	19.829	21.0135	22.5324	23.8442	25.062	25.8975	26.5428	27.0564	27.6918	28.2215	34.1221	37.8361	41.1101	44.1557
1275	21.6032	21.6439	24.0449	25.5221	26.4698	27.1423	27.8206	28.3389	28.82	29.2694	34.5876	38.0037	41.0077	43.978
1276	21.7147	23.4435	25.2842	27.1251	28.3593	29.2012	29.8655	30.3857	30.9455	31.4534	36.2527	39.6873	42.7747	45.8098
1277	24.3066	24.7038	25.639	27.5329	28.9947	30.0132	30.7859	31.3987	31.8937	32.4034	37.4566	40.9995	44.3074	47.3509
1278	26.6144	27.5107	28.2084	30.0183	31.3766	32.359	33.109	33.7558	34.3192	34.7935	39.6582	43.3044	46.4657	49.5016
1279	24.4719	27.1025	28.4666	30.1259	31.162	31.8569	32.7284	33.4093	33.945	34.44	39.0682	42.598	45.7359	48.7008
1280	23.3827	27.2458	28.8292	29.6448	30.2732	30.8247	31.753	32.6068	33.3961	34.0987	39.0834	43.1463	46.2567	49.3991
1281	19.612	24.3473	26.1946	27.1245	27.9677	28.6903	29.609	30.3109	31.0707	31.7568	36.8214	40.9809	44.2948	47.3095
1282	20.3479	23.3097	25.0331	26.4876	27.6012	28.5021	29.1964	29.8262	30.6119	31.3195	36.3014	40.3411	43.8306	46.848
1283	18.0758	20.4967	22.9549	24.3	25.4526	26.2975	27.0687	27.705	28.6339	29.3937	34.5295	38.887	42.6091	45.6378
1284	20.2022	20.4225	22.6094	24.4223	25.5973	26.4229	27.1985	27.8752	28.6416	29.3071	34.7771	39.3636	43.1772	46.3845
1285	16.7333	18.1309	21.0263	22.4884	23.58	24.4517	25.3915	26.1861	26.8234	27.5361	33.2429	38.0494	42.0031	45.3631
1286	13.7577	17.1039	19.4773	20.7604	21.6191	22.6986	23.631	24.544	25.4784	26.3268	32.3611	37.0811	41.1388	44.6096
1287	15.3373	17.3004	18.7941	19.5624	20.0336	21.3092	22.292	23.0468	24.0596	24.8983	31.1941	35.6675	39.5046	42.9082
1288	15.6741	16.8522	17.7792	18.339	18.9357	19.9912	21.0013	21.8461	22.7689	23.531	30.1099	34.6649	38.3661	41.7173
1289	16.011	16.4041	16.7642	17.1157	17.8378	18.6731	19.7106	20.6453	21.4783	22.1637	29.0256	33.6623	37.2275	40.5264
1290	12.3264	14.1445	14.8069	15.5843	16.4613	17.4501	18.4754	19.2973	20.0194	20.6583	27.6086	32.2819	36.0253	39.3224
1291	10.4172	12.003	13.3723	14.4081	15.7999	16.7454	17.6755	18.4569	19.1555	19.8745	26.4277	30.8649	34.7849	37.981
1292	10.212	11.8584	13.0758	14.5069	15.7033	16.6221	17.2857	17.9857	18.567	19.26	25.3002	29.3199	33.0716	36.3004
1293	6.9241	10.1619	12.0225	13.093	14.4928	15.4789	16.3758	17.3578	18.2018	19.0007	24.8473	28.913	32.7699	36.1329
1294	3.77371	8.42669	10.7213	12.4363	14.0887	15.4995	16.5154	17.3179	18.196	18.932	25.3038	29.9656	33.8433	37.4446
1295	12.5495	14.2098	15.4056	17.2326	18.4875	19.3588	19.9963	20.517	21.233	22.056	27.9527	32.1654	36.0236	39.5608
1296	3.78231	9.14773	11.2138	13.7506	15.2844	16.389	17.2057	18.1358	19.0108	19.8448	26.5071	31.1018	35.0871	38.7478
1297	8.09548	12.5113	14.1271	15.7431	16.9449	17.88	18.7713	19.6392	20.5233	21.3031	27.7774	32.4999	36.4529	40.0952
1298	10.2521	14.193	15.5838	16.7393	17.7751	18.6255	19.5542	20.3909	21.2795	22.0322	28.4125	33.199	37.1358	40.7689
1299	12.4086	15.8748	17.0405	17.7355	18.6053	19.371	20.337	21.1425	22.0358	22.7614	29.0477	33.8981	37.8187	41.4426
1300	15.0109	16.8039	17.8227	19.2315	20.2242	21.326	22.3662	23.1949	24.0341	24.7394	31.1024	36.1224	40.1213	43.8235
1301	16.2627	17.3327	18.1051	20.1157	21.4089	22.6615	23.7806	24.6886	25.5333	26.2944	32.8208	37.7412	41.845	45.6121
1302	17.5144	17.8615	18.3875	20.9998	22.5936	23.9971	25.195	26.1824	27.0326	27.8494	34.5393	39.36	43.5687	47.4006
1303	12.8907	13.8469	15.2584	17.4169	19.0412	20.3396	21.4276	22.4111	23.3001	24.1266	31.2875	36.5383	40.761	44.5268
1304	10.5788	11.8396	13.6939	15.6254	17.265	18.5108	19.5439	20.5254	21.4339	22.2652	29.6616	35.1275	39.3572	43.0898
1305	8.26687	9.83224	12.1294	13.8339	15.4888	16.6821	17.6602	18.6398	19.5676	20.4038	28.0357	33.7167	37.9533	41.6529
1306	8.17737	9.5314	11.9367	13.7287	15.3546	16.5335	17.4914	18.473	19.413	20.2469	27.4595	32.9851	37.2604	41.073
1307	8.08787	9.23057	11.7439	13.6234	15.2205	16.3848	17.3227	18.3063	19.2583	20.09	26.8833	32.2535	36.5674	40.4932
1308	7.79458	10.871	13.2041	15.0088	16.5861	18.0407	19.1429	20.1366	21.0735	21.87	28.3262	33.2318	37.2953	40.9889
1309	7.50128	12.5115	14.6643	16.3942	17.9517	19.6965	20.9632	21.9668	22.8887	23.6499	29.769	34.2102	38.0232	41.4847
1310	5.94777	7.77343	8.87284	10.582	12.0955	13.1337	14.0273	14.8902	15.6592	16.3682	21.9674	25.7544	29.4101	32.8873
1311	7.99838	8.92973	11.5511	13.5182	15.0864	16.2362	17.1539	18.1396	19.1036	19.9331	26.3071	31.5219	35.8745	39.9133
1312	9.36507	14.5538	16.6358	18.3731	19.8833	21.795	23.1871	24.2912	25.235	26.0089	32.0017	36.3324	40.1131	43.5047
1313	10.7629	16.0856	18.1145	19.8573	21.3319	23.3689	24.855	26.0346	26.9948	27.7782	33.6761	37.9242	41.6806	45.0198
1314	9.8996	13.6469	15.129	16.7825	18.1336	19.6226	20.8306	21.8013	22.6995	23.4289	29.2408	33.3808	37.0766	40.5001
1315	9.46794	12.4276	13.6362	15.2451	16.5344	17.7495	18.8184	19.6847	20.5519	21.2542	27.0231	31.1091	34.7746	38.2403
1316	9.03629	11.2082	12.1435	13.7078	14.9353	15.8763	16.8062	17.5681	18.4043	19.0796	24.8055	28.8375	32.4726	35.9805
1317	10.9959	16.3409	18.3609	20.1046	21.5733	23.6312	25.133	26.3251	27.2881	28.073	33.9552	38.1894	41.9418	45.2723
1318	11.1997	16.5643	18.5766	20.3211	21.7846	23.8607	25.3762	26.5793	27.5447	28.331	34.1994	38.4216	42.1704	45.4932
1319	7.92007	8.6665	11.3825	13.4261	14.9691	16.1062	17.0062	17.9937	18.9682	19.7958	25.8029	30.8818	35.2682	39.4059
1320	14.5068	17.7425	20.3853	22.1457	23.4309	24.9118	26.159	27.2087	28.0493	28.834	34.2094	38.6328	42.544	45.865
1321	9.98718	11.8472	13.3384	14.947	16.1631	17.0373	18.1341	19.0824	20.0416	20.8648	27.5416	32.1631	36.1006	39.6665
1322	13.3935	17.5483	20.0648	21.9744	23.3564	25.1418	26.5427	27.72	28.6622	29.483	34.6927	38.9245	42.8145	46.1159
1323	8.06296	10.0092	11.9191	13.6888	14.9786	16.0552	16.9438	17.7738	18.5696	19.2848	24.2648	28.5467	32.3047	35.9152
1324	14.9901	16.6643	18.5062	20.7182	22.6116	24.1368	25.3797	26.4498	27.3343	28.1617	35.1445	39.986	43.9664	47.5682
1325	8.19778	11.217	12.4098	13.9302	15.0016	16.0269	16.9076	17.5996	18.2378	18.8548	22.982	26.5836	29.7874	32.9242
1326	8.21222	11.3464	12.4623	13.9561	15.0041	16.0238	16.9037	17.5809	18.2023	18.8088	22.8446	26.3733	29.5176	32.6037
1327	9.71872	13.9693	15.5329	17.1521	18.4076	19.9566	21.1552	22.096	22.8895	23.586	28.5372	32.4119	35.8583	39.0623
1328	11.2252	16.5922	18.6035	20.3481	21.811	23.8894	25.4066	26.6111	27.5768	28.3633	34.2299	38.4506	42.199	45.5208
1329	9.99644	10.5123	10.9425	11.9558	12.8422	13.4425	14.4855	15.4082	16.4308	17.2677	23.0386	27.2167	31.3029	35.2025
1330	11.2279	16.5952	18.6064	20.351	21.8138	23.8925	25.4099	26.6145	27.5802	28.3667	34.2332	38.4537	42.202	45.5238
1331	9.99743	10.3693	10.6858	11.6353	12.4864	13.0573	14.0946	15.0145	16.0439	16.8823	22.5562	26.6867	30.7889	34.7242
1332	12.2948	13.7221	15.4645	17.7893	19.4223	20.5965	21.6041	22.5877	23.5095	24.3395	31.0183	35.2442	39.0315	42.3871
1333	12.8368	17.4512	19.9046	21.8887	23.3191	25.2568	26.7346	27.9757	28.9687	29.8075	34.9343	39.0704	42.9498	46.2413
1334	16.2333	19.7284	22.2624	23.797	25.5324	26.7886	27.902	28.848	29.7184	30.5331	36.6044	41.2561	44.8367	48.0302
1335	5.4596	6.57922	7.29799	9.32648	10.8968	11.9611	12.853	13.6563	14.388	15.0519	20.5275	24.1752	27.7301	31.2644
1336	12.7814	15.6167	18.61	20.4719	22.6273	24.259	25.5412	26.6838	27.5983	28.4351	35.6741	40.5338	44.3143	47.7148
1337	12.5447	15.5044	18.6212	20.4455	22.629	24.2721	25.5586	26.7089	27.6266	28.4644	35.7308	40.5924	44.3516	47.7305
1338	10.5633	11.7927	12.9036	14.9537	16.5048	17.7687	18.913	19.8805	20.7845	21.6395	28.2935	32.9377	36.8372	40.2411
1339	8.21463	11.368	12.4711	13.9604	15.0045	16.0233	16.9031	17.5778	18.1963	18.8011	22.8217	26.3382	29.4727	32.5503
1340	19.9475	20.9908	21.7353	22.9217	23.8599	25.0071	25.9069	26.655	27.3126	27.8989	32.6954	36.3576	39.6676	42.7411
1341	14.1139	15.2858	16.0713	16.7122	17.2827	18.5742	19.605	20.4419	21.1819	21.8662	26.603	30.2791	33.7193	36.8256
1342	18.3021	20.1402	21.4958	23.15	24.4626	25.4962	26.3114	27.0696	27.9339	28.7535	35.3019	39.6541	43.3358	46.6681
1343	10.7389	11.7598	12.8176	15.1771	16.9055	18.342	19.7266	20.8279	21.8932	22.8292	29.7901	34.7465	38.72	42.2114
1344	12.5585	17.4027	19.8245	21.8459	23.3005	25.3144	26.8305	28.1035	29.1219	29.9697	35.0552	39.1433	43.0174	46.3041
1345	8.21584	11.3788	12.4755	13.9626	15.0047	16.0231	16.9028	17.5763	18.1934	18.7973	22.8102	26.3207	29.4502	32.5236
1346	10.7464	13.5328	15.6486	17.424	19.2031	20.5738	21.6555	22.5721	23.3643	24.1298	29.6124	33.9088	37.3805	40.5922
1347	13.2769	15.6868	18.8218	20.8855	23.4015	25.1245	26.4083	27.568	28.5352	29.4623	36.4145	41.4969	45.3109	48.6608
1348	13.4888	14.6746	15.4645	16.0469	16.578	17.885	18.9298	19.7762	20.525	21.2198	25.9502	29.6279	33.082	36.1918
1349	12.9541	16.0265	17.6244	18.9357	19.9346	21.6141	22.9041	23.9718	24.8618	25.6354	30.5329	34.4038	38.0666	41.2636
1350	12.4193	17.3784	19.7844	21.8245	23.2912	25.3431	26.8785	28.1674	29.1985	30.0509	35.1156	39.1798	43.0512	46.3354
1351	13.2935	14.4836	15.2748	15.839	16.3578	17.6696	18.7188	19.5681	20.3197	21.0178	25.7462	29.4244	32.8828	35.9937
1352	13.9736	15.263	16.3991	17.3001	18.0801	19.0254	19.973	20.7731	21.5445	22.2762	26.9655	30.7509	34.3843	37.9062
1353	8.21689	11.3882	12.4793	13.9645	15.0049	16.0228	16.9025	17.5749	18.1908	18.7939	22.8002	26.3053	29.4305	32.5002
1354	13.7501	15.3592	16.6255	17.5624	18.5602	19.8165	20.8468	21.7703	22.6708	23.5661	30.5613	35.5224	39.4409	42.8976
1355	12.3498	17.3662	19.7644	21.8138	23.2865	25.3575	26.9025	28.1994	29.2368	30.0914	35.1458	39.198	43.0681	46.3511
1356	13.287	14.4772	15.2685	15.8321	16.3504	17.6624	18.7118	19.5612	20.3129	21.0111	25.7394	29.4176	32.8762	35.9871
1357	8.21702	11.3894	12.4798	13.9647	15.0049	16.0228	16.9024	17.5747	18.1904	18.7935	22.7989	26.3034	29.4281	32.4973
1358	11.2284	16.5957	18.6069	20.3515	21.8143	23.893	25.4104	26.6151	27.5808	28.3673	34.2337	38.4542	42.2025	45.5243
1359	13.2821	14.4725	15.2638	15.8269	16.3449	17.657	18.7065	19.556	20.3077	21.0061	25.7343	29.4125	32.8712	35.9822
1360	13.2813	14.4717	15.263	15.826	16.344	17.6562	18.7056	19.5551	20.3069	21.0052	25.7335	29.4116	32.8703	35.9814
1361	12.2551	15.5339	16.9351	18.089	19.0794	20.7748	22.0583	23.0854	23.9441	24.6865	29.9838	33.9332	37.5367	40.7531
1362	11.2288	16.5962	18.6073	20.352	21.8148	23.8935	25.4109	26.6156	27.5813	28.3679	34.2342	38.4547	42.203	45.5248
1363	6.50702	7.70836	8.47075	10.687	12.1827	13.2553	14.1581	14.8872	15.6807	16.3182	21.6238	25.042	28.4631	31.8839
1364	8.21704	11.3895	12.4799	13.9647	15.0049	16.0228	16.9024	17.5747	18.1904	18.7934	22.7988	26.3032	29.4278	32.4969
1365	13.2809	14.4713	15.2626	15.8256	16.3436	17.6557	18.7052	19.5547	20.3065	21.0048	25.733	29.4112	32.8699	35.9809
1366	13.2805	14.4709	15.2622	15.8252	16.3431	17.6553	18.7048	19.5543	20.3061	21.0044	25.7326	29.4108	32.8695	35.9806
1367	12.2889	17.3556	19.7468	21.8044	23.2825	25.3701	26.9235	28.2273	29.2704	30.1269	35.1722	39.2139	43.0829	46.3648
1368	8.21704	11.3896	12.4799	13.9647	15.0049	16.0228	16.9024	17.5747	18.1904	18.7934	22.7988	26.3032	29.4278	32.4969
1369	6.08548	7.12504	7.85862	10.1835	11.7239	12.8185	13.7167	14.4404	15.2267	15.858	21.0936	24.4094	27.7948	31.2011
1370	11.2288	16.5962	18.6074	20.352	21.8148	23.8935	25.4109	26.6157	27.5813	28.3679	34.2343	38.4547	42.203	45.5248
1371	8.21704	11.3896	12.4799	13.9647	15.0049	16.0228	16.9024	17.5747	18.1904	18.7934	22.7988	26.3032	29.4277	32.4969
1372	12.4708	15.4693	18.6246	20.4372	22.6295	24.2762	25.564	26.7167	27.6355	28.4735	35.7485	40.6108	44.3632	47.7355
1373	8.21704	11.3896	12.4799	13.9647	15.0049	16.0228	16.9024	17.5747	18.1904	18.7934	22.7988	26.3032	29.4277	32.4969
1374	12.2824	17.3545	19.745	21.8034	23.282	25.3714	26.9257	28.2303	29.274	30.1307	35.175	39.2156	43.0845	46.3663
1375	12.9602	15.2538	18.4532	20.5735	23.1732	24.9462	26.2482	27.4308	28.4084	29.3476	36.3942	41.5227	45.3617	48.7283
1376	12.2807	17.3542	19.7445	21.8032	23.2819	25.3718	26.9263	28.2311	29.2749	30.1317	35.1757	39.2161	43.0849	46.3667
1377	16.3655	17.7006	18.8372	19.6522	20.6318	21.7565	22.746	23.6533	24.4564	25.2807	32.161	37.4379	41.5649	45.3496
1378	8.25593	9.84792	10.5263	11.9844	13.1948	14.0367	14.9811	15.807	16.6451	17.3419	22.3266	25.8715	29.3727	32.8224
1379	8.21704	11.3896	12.4799	13.9647	15.0049	16.0228	16.9024	17.5747	18.1904	18.7934	22.7988	26.3032	29.4277	32.4969
1380	12.0567	14.2702	15.3547	16.2873	17.1228	18.1421	19.0571	19.8783	20.6214	21.3201	25.6386	29.0041	32.2331	35.3019
1381	11.5775	14.022	15.0935	16.0342	16.8835	17.9213	18.8282	19.6546	20.3906	21.0811	25.3069	28.5674	31.6954	34.6508
1382	12.2803	17.3541	19.7444	21.8031	23.2819	25.3718	26.9264	28.2313	29.2751	30.1319	35.1759	39.2162	43.085	46.3667
1383	18.3271	19.4567	20.4959	21.2196	22.1855	23.2116	24.1705	25.0656	25.7956	26.5667	33.3607	38.8745	43.1579	47.1886
1384	12.881	15.1455	18.361	20.4955	23.1161	24.9017	26.2082	27.3965	28.3767	29.3189	36.3891	41.5292	45.3744	48.7452
1385	18.654	19.7494	20.7724	21.4808	22.4445	23.4541	24.4079	25.301	26.0188	26.781	33.5607	39.114	43.4234	47.4951
1386	15.5602	17.6083	19.6986	20.9588	22.537	23.8653	24.9861	26.0091	26.8274	27.6275	34.6551	39.8629	43.8937	47.6154
1387	12.4665	15.4673	18.6248	20.4367	22.6296	24.2765	25.5643	26.7172	27.636	28.474	35.7496	40.6119	44.3639	47.7357
1388	13.2805	14.4709	15.2622	15.8251	16.3431	17.6553	18.7047	19.5543	20.306	21.0044	25.7326	29.4108	32.8695	35.9805
1389	11.8074	13.0295	14.3424	15.1768	16.0815	17.6551	19.121	20.509	21.6636	22.8127	30.6279	35.9037	40.5098	44.2889
1390	13.8129	15.2871	16.474	17.2601	18.2189	19.8218	21.2455	22.6421	23.8049	24.9978	32.8848	38.1464	42.683	46.4093
1391	15.8183	17.5448	18.6056	19.3434	20.3563	21.9884	23.37	24.7751	25.9462	27.1829	35.1417	40.3892	44.8563	48.5297
1392	17.3179	18.7203	19.7581	20.4774	21.4651	22.7819	23.9483	25.0969	26.0383	27.0355	34.4012	39.8114	44.2062	48.089
1393	18.0677	19.308	20.3343	21.0444	22.0195	23.1786	24.2374	25.2578	26.0843	26.9618	34.0309	39.5225	43.8812	47.8687
1394	18.8174	19.8957	20.9106	21.6114	22.574	23.5754	24.5266	25.4187	26.1304	26.8882	33.6607	39.2337	43.5561	47.6483
1395	18.8992	19.9689	20.9797	21.6767	22.6387	23.636	24.5859	25.4775	26.1862	26.9418	33.7107	39.2935	43.6225	47.7249
1396	13.5581	15.6792	16.7298	17.8207	18.8218	19.8294	20.7442	21.5261	22.1883	22.8676	28.2547	32.7983	36.5251	40.1109
1397	8.21704	11.3896	12.4799	13.9647	15.0049	16.0228	16.9024	17.5747	18.1904	18.7934	22.7988	26.3032	29.4277	32.4969
1398	12.2759	16.3835	18.9552	20.4487	21.5366	22.6026	23.5977	24.4867	25.3223	26.0532	32.0076	36.9768	41.2054	44.856
1399	11.1645	15.8431	18.5636	20.215	21.4747	22.5307	23.5727	24.4438	25.2052	25.848	31.7425	36.8986	41.2552	45.0408
1400	11.1967	16.2197	18.5855	20.2835	21.6447	23.2121	24.4918	25.5297	26.3933	27.108	32.9884	37.6767	41.7291	45.2828
1401	11.2128	16.408	18.5964	20.3177	21.7298	23.5528	24.9514	26.0727	26.9873	27.7379	33.6113	38.0657	41.9661	45.4038
1402	11.2289	16.5962	18.6074	20.352	21.8148	23.8935	25.4109	26.6157	27.5814	28.3679	34.2343	38.4547	42.203	45.5248
1403	11.2289	16.5962	18.6074	20.352	21.8148	23.8935	25.4109	26.6157	27.5814	28.3679	34.2343	38.4547	42.203	45.5248
1404	11.3633	15.2884	16.8287	18.172	19.3292	20.889	22.1005	23.1165	23.9668	24.7046	29.7429	33.4747	36.9044	40.0336
1405	11.4977	13.9806	15.05	15.992	16.8436	17.8845	18.79	19.6173	20.3522	21.0413	25.2516	28.4946	31.6057	34.5423
1406	11.2289	16.5962	18.6074	20.352	21.8148	23.8935	25.4109	26.6157	27.5814	28.3679	34.2343	38.4547	42.203	45.5248
1407	11.4377	13.9496	15.0174	15.9603	16.8137	17.8569	18.7614	19.5893	20.3233	21.0114	25.2101	28.44	31.5385	34.4609
1408	5.67591	10.5225	12.3858	13.5411	15.12	16.4492	17.6256	18.6093	19.4325	20.3379	27.3746	32.9109	37.4245	41.2462
1409	11.2289	16.5962	18.6074	20.352	21.8148	23.8935	25.4109	26.6157	27.5814	28.3679	34.2343	38.4547	42.203	45.5248
1410	12.466	15.4671	18.6249	20.4367	22.6296	24.2765	25.5643	26.7172	27.636	28.4741	35.7497	40.612	44.364	47.7358
1411	5.50748	12.5169	15.2211	16.6801	18.1664	19.6273	20.7804	21.8205	22.7261	23.7569	31.7023	37.7165	42.1398	45.9789
1412	11.2289	16.5962	18.6074	20.352	21.8148	23.8935	25.4109	26.6157	27.5814	28.3679	34.2343	38.4547	42.203	45.5248
1413	13.4704	14.4649	15.4941	16.8825	17.8662	19.0221	20.0044	20.7976	21.5896	22.3927	29.1757	34.3044	38.4681	42.2564
1414	8.33105	11.983	13.8627	15.9203	17.8195	19.4222	20.6069	21.5644	22.4057	23.1327	28.6081	32.4401	35.8227	39.0084
1415	10.142	11.6782	12.3101	13.4915	14.6467	15.5771	16.8755	17.943	18.9222	19.7867	26.1643	30.9981	34.9545	38.6079
1416	10.6854	14.1372	15.4588	16.9218	18.2308	19.7353	21.1432	22.2793	23.2518	24.0773	30.1993	34.7264	38.5788	42.0663
1417	11.2289	16.5962	18.6074	20.352	21.8148	23.8935	25.4109	26.6157	27.5814	28.3679	34.2343	38.4547	42.203	45.5248
1418	13.8805	17.2585	18.5236	19.8395	21.1725	22.3321	23.3723	24.2102	24.9102	25.6661	30.8021	34.9672	38.3565	41.4029
1419	13.3676	16.184	18.4269	20.1545	22.1348	23.6095	24.7836	25.7976	26.6382	27.4877	33.5947	38.2493	41.8676	45.0769
1420	12.8546	15.1095	18.3303	20.4695	23.0971	24.8868	26.1949	27.3851	28.3661	29.3094	36.3874	41.5313	45.3786	48.7509
1421	12.4659	15.467	18.6249	20.4367	22.6296	24.2765	25.5643	26.7173	27.6361	28.4741	35.7497	40.612	44.364	47.7358
1422	10.148	14.5919	17.2732	19.4003	21.617	23.6999	25.2158	26.3981	27.436	28.3355	34.9583	39.6473	43.5175	46.937
1423	10.6884	15.5941	17.9403	19.8762	21.7159	23.7967	25.3134	26.5069	27.5087	28.3517	34.5963	39.051	42.8603	46.2309
1424	11.2289	16.5962	18.6074	20.352	21.8148	23.8935	25.4109	26.6157	27.5814	28.3679	34.2343	38.4547	42.203	45.5248
1425	12.2802	17.3541	19.7443	21.8031	23.2819	25.3719	26.9265	28.2313	29.2752	30.132	35.176	39.2162	43.085	46.3668
1426	10.1204	15.2006	17.8403	20.5019	22.6473	24.327	25.9673	27.2911	28.4913	29.5167	34.9947	39.4805	43.4053	46.8855
1427	6.75479	12.2855	14.6924	17.2372	19.5014	21.7415	23.3509	24.6124	25.7148	26.7863	32.4698	37.0041	41.0112	44.4693
1428	8.32559	12.9518	15.7843	18.34	20.4305	22.3285	23.7951	25.0633	26.1815	27.1911	32.6675	36.9725	40.8977	44.3928
1429	9.89639	13.618	16.8761	19.4428	21.3597	22.9155	24.2394	25.5141	26.6482	27.5959	32.8652	36.941	40.7841	44.3163
1430	8.77502	11.5948	15.0909	17.852	19.8523	21.3431	22.7874	24.047	25.1025	25.9914	31.9604	36.2336	40.1733	43.8316
1431	7.65365	9.57146	13.3058	16.2612	18.3449	19.7707	21.3354	22.5799	23.5568	24.3869	31.0556	35.5263	39.5624	43.3469
1432	6.38134	8.82625	12.1173	15.2958	17.6075	19.1613	20.4883	21.8445	23.0706	24.0836	31.4513	36.1147	40.3556	44.2651
1433	6.44818	8.75183	11.103	14.4276	16.8029	18.3952	19.7674	21.1416	22.3866	23.44	30.7963	35.6169	39.8881	43.7214
1434	6.51503	8.6774	10.0886	13.5595	15.9982	17.6291	19.0465	20.4387	21.7027	22.7964	30.1413	35.1192	39.4206	43.1777
1435	9.33555	9.941	10.4723	13.6099	15.7507	17.2971	18.9263	20.1918	21.4782	22.5114	29.6874	34.7257	38.9588	42.5884
1436	10.9145	11.727	12.7315	15.4005	17.3062	18.9153	20.5403	21.7753	23.0019	24.019	31.2868	36.5554	40.6028	44.1817
1437	11.5965	13.8683	14.8216	16.605	18.4733	19.8912	21.4241	22.6966	23.724	24.6544	31.7664	37.072	40.967	44.3521
1438	12.2552	15.4544	17.1141	18.8273	20.4847	22.1191	23.5179	24.7201	25.6612	26.5702	33.4563	38.8094	42.6175	45.8552
1439	15.5726	18.8471	19.9747	20.6392	22.532	23.9348	25.0884	26.2244	27.2064	28.0558	34.9924	40.054	43.7741	47.0684
1440	17.5583	20.9872	22.271	23.1767	24.9361	26.2881	27.4653	28.535	29.4182	30.2973	36.8989	41.8426	45.5297	48.6886
1441	19.544	23.1274	24.5673	25.7142	27.3402	28.6414	29.8423	30.8457	31.63	32.5387	38.8054	43.6313	47.2853	50.3089
1442	22.0177	23.8383	25.9821	27.1558	28.3817	29.624	30.6808	31.7296	32.5971	33.4742	39.4324	43.9327	47.5428	50.5786
1443	21.1143	22.8058	24.9671	26.2246	27.5397	28.7798	29.9001	30.9346	31.7747	32.6107	38.8893	43.5777	47.2968	50.4747
1444	20.2109	21.7732	23.9521	25.2935	26.6977	27.9356	29.1194	30.1397	30.9522	31.7473	38.3463	43.2226	47.0509	50.3707
1445	18.5825	20.3308	22.1055	23.189	25.0666	26.3855	27.3806	28.3614	29.2664	30.3559	37.6273	42.5726	46.5494	50.0247
1446	15.7996	20.4849	22.5402	24.0832	25.5492	26.6636	27.5572	28.293	29.383	30.3702	37.6065	42.7942	46.8208	50.3809
1447	15.1727	19.0755	20.7735	22.2742	23.6755	24.8182	25.7588	26.5185	27.5892	28.6455	35.9954	41.0564	45.0559	48.6144
1448	14.5459	17.6662	19.0068	20.4651	21.8019	22.9728	23.9604	24.744	25.7953	26.9207	34.3844	39.3187	43.2911	46.8479
1449	12.2977	15.5766	17.3527	18.767	19.9306	20.9792	21.8368	22.7405	23.974	25.1036	33.1472	38.3086	42.3642	45.9852
1450	14.7915	15.242	16.1343	16.9054	18.2297	19.4738	20.5654	21.7467	22.7562	23.8811	32.178	37.2387	41.2696	44.9205
1451	11.4503	12.3176	13.7548	14.8532	16.1187	17.4341	18.503	19.4954	20.3814	21.2718	28.9719	34.1523	38.1313	41.789
1452	9.77973	10.8555	12.5651	13.827	15.0633	16.4142	17.4718	18.3698	19.194	19.9672	27.3689	32.6091	36.5622	40.2232
1453	8.94443	10.1244	11.9702	13.314	14.5355	15.9042	16.9562	17.8069	18.6003	19.3149	26.5674	31.8375	35.7777	39.4403
1454	8.52678	9.75882	11.6728	13.0574	14.2716	15.6492	16.6984	17.5255	18.3035	18.9887	26.1666	31.4517	35.3854	39.0488
1455	8.10913	9.39327	11.3753	12.8009	14.0078	15.3943	16.4406	17.2441	18.0066	18.6625	25.7658	31.0659	34.9931	38.6574
1456	8.55167	10.5251	11.7725	12.5212	13.9753	15.0252	15.9394	16.9124	17.9336	18.846	26.1937	31.7532	35.9234	39.7948
1457	10.2408	11.3256	12.469	13.5274	14.7418	15.8718	16.791	17.6564	18.5393	19.446	26.7214	32.1198	36.3691	40.242
1458	11.93	12.126	13.1655	14.5335	15.5082	16.7183	17.6426	18.4003	19.1451	20.046	27.2491	32.4865	36.8148	40.6893
1459	9.25114	12.4738	13.9373	15.5172	16.5486	17.8696	18.9166	19.71	20.5162	21.3524	28.5954	33.8674	38.335	42.1601
1460	10.9431	14.3522	15.5064	16.7429	17.9031	18.9267	20.1962	21.2168	22.0517	22.723	29.2422	34.3368	38.5887	42.366
1461	8.42699	14.5503	16.6841	17.8795	19.2006	20.4819	21.5798	22.4883	23.3134	24.183	30.5185	35.7924	40.2233	44.0987
1462	10.7941	15.663	18.4331	20.137	21.454	22.5067	23.5644	24.4295	25.1662	25.7796	31.6541	36.8725	41.2719	45.1024
1463	8.74964	16.542	19.5597	21.1936	22.466	23.6793	24.5733	25.3843	26.0364	26.7292	32.855	38.0971	42.6564	46.7421
1464	7.19042	15.7043	18.7533	20.3811	21.6421	22.9307	23.8769	24.7224	25.4853	26.3521	33.1167	38.648	43.1056	47.1228
1465	5.6312	14.8665	17.9468	19.5686	20.8182	22.182	23.1806	24.0605	24.9341	25.9749	33.3783	39.199	43.5549	47.5035
1466	5.45133	13.1817	16.1663	17.7264	19.1819	20.6867	21.8321	22.8909	23.824	24.8966	33.1449	39.3184	43.7116	47.5565
1467	12.2161	16.6119	18.6075	19.7342	20.9427	22.1917	23.2387	24.2136	25.033	25.946	33.4528	39.3359	43.7002	47.679
1468	18.9809	20.0421	21.0488	21.742	22.7034	23.6966	24.6453	25.5364	26.242	26.9953	33.7607	39.3534	43.6889	47.8016
1469	12.6699	14.9251	16.5256	17.7291	18.8813	19.8859	21.0978	22.2848	23.2308	24.0865	31.8356	37.8344	42.336	46.3677
1470	6.35897	9.80822	12.0024	13.7161	15.0591	16.0752	17.5503	19.0332	20.2196	21.1776	29.9105	36.3154	40.9832	44.9339
1471	8.14754	10.3063	11.6551	13.3954	14.9246	16.0639	17.2773	18.5616	19.8795	20.9491	30.7366	37.3272	42.042	46.0247
1472	9.93611	10.8043	11.3077	13.0747	14.7901	16.0526	17.0043	18.09	19.5393	20.7205	31.5627	38.3391	43.1008	47.1155
1473	6.26958	9.88318	11.7769	13.6321	15.5082	16.8121	17.837	18.6784	20.108	21.3739	32.9542	39.9537	44.7243	48.6912
1474	5.78256	8.96023	11.5495	13.3378	14.8824	15.9893	17.0858	17.9481	19.4436	20.7672	32.8335	39.7727	44.5949	48.5935
1475	6.15721	10.2764	12.7417	14.2677	15.6802	16.9584	18.2285	19.227	20.756	22.1022	34.3749	41.3919	46.2484	50.2326
1476	6.53185	11.5925	13.9339	15.1976	16.4781	17.9275	19.3712	20.506	22.0683	23.4371	35.9163	43.0111	47.9019	51.8717
1477	8.80417	13.7401	15.8251	17.1381	18.1833	19.8146	21.4761	22.8161	24.5073	25.9096	38.6252	45.7055	50.5806	54.5801
1478	12.2991	15.3817	17.4859	18.9464	20.0055	21.8104	23.7351	25.2433	27.0435	28.552	41.2535	48.2851	53.1925	57.3106
1479	14.0466	16.2025	18.3163	19.8506	20.9166	22.8083	24.8646	26.457	28.3116	29.8732	42.5676	49.5749	54.4985	58.6759
1480	15.794	17.0232	19.1467	20.7548	21.8277	23.8062	25.994	27.6706	29.5797	31.1944	43.8818	50.8646	55.8044	60.0412
1481	12.3547	15.3951	17.6531	19.0329	19.9391	21.6022	23.6569	25.2466	27.1597	28.7239	41.4253	48.4788	53.4124	57.6842
1482	9.79223	14.9964	17.4443	19.004	20.1094	21.511	23.2141	24.6706	26.3398	27.8412	40.4832	47.5963	52.4675	56.5646
1483	7.22972	14.5978	17.2355	18.9751	20.2796	21.4198	22.7713	24.0946	25.5199	26.9585	39.5411	46.7138	51.5226	55.4449
1484	5.51053	12.9555	16.0947	18.0811	19.4827	20.6035	21.7435	22.8875	24.1608	25.4872	37.6594	44.928	49.7127	53.5891
1485	3.79133	11.3133	14.9539	17.1872	18.6858	19.7872	20.7156	21.6804	22.8017	24.016	35.7776	43.1422	47.9027	51.7333
1486	17.6172	19.3602	20.2707	21.2435	21.9956	22.6502	23.3096	24.2525	25.4305	26.8001	37.6699	44.1682	48.6037	52.2988
1487	3.794	9.60267	12.8369	14.7733	15.9828	17.2648	18.5119	19.4847	20.4378	21.5412	32.6477	39.8876	44.5603	48.4901
1488	6.34643	10.6583	12.3134	14.1132	15.5824	16.7451	18.1851	19.3114	20.2646	21.3824	32.2211	39.2041	43.8293	47.7499
1489	9.66256	11.0524	12.0018	13.3411	14.4579	15.3406	16.9084	18.095	19.2172	20.1189	30.2433	36.9928	41.6004	45.549
1490	10.8436	11.9172	12.3445	13.3549	14.1755	15.3124	16.8038	18.1666	19.2281	20.2816	29.6195	36.0424	40.5985	44.5144
1491	10.838	12.3019	12.9501	13.4035	14.0731	15.4015	16.6772	17.7864	18.8111	19.7717	28.4318	34.5367	38.7811	42.7873
1492	9.54525	11.9375	13.7144	14.6387	15.3919	16.6528	17.8143	18.8009	19.8513	20.7162	29.5519	35.4577	39.5942	43.5804
1493	11.7082	12.6179	14.256	15.6521	16.507	17.1647	18.0829	19.3324	20.556	21.6696	30.6093	36.6057	40.8119	44.7731
1494	11.4895	13.456	15.8028	17.0236	18.07	18.7692	19.3838	20.8735	22.0544	23.1482	31.9327	37.5851	41.8102	45.6386
1495	12.7822	15.5299	17.5236	18.7157	19.5006	20.578	21.4092	22.9454	24.2365	25.3833	34.0866	39.6243	43.9448	47.6563
1496	14.4274	17.3002	18.8994	19.9499	21.0663	22.2502	23.2402	24.5811	25.7886	27.0041	35.3467	40.6813	44.9183	48.5723
1497	16.0725	19.0706	20.2752	21.1841	22.6319	23.9224	25.0711	26.2168	27.3407	28.6249	36.6068	41.7383	45.8918	49.4884
1498	16.2447	20.9444	22.6704	23.8351	24.9135	26.2812	27.2968	28.3992	29.6919	30.8113	38.419	43.8658	47.9557	51.5725
1499	18.037	21.5022	22.7696	23.6726	24.7723	26.3015	27.458	28.7202	29.9603	31.1822	39.0373	44.3702	48.5793	52.1715
1500	19.8293	22.0601	22.8687	23.5101	24.631	26.3217	27.6191	29.0411	30.2287	31.5531	39.6555	44.8746	49.2028	52.7705
1501	18.8808	20.5188	21.4276	22.3251	23.6229	25.1148	26.4293	27.7072	28.8271	29.9643	37.9186	43.3432	47.6112	51.1353
1502	17.9323	18.9774	19.9865	21.1401	22.6148	23.9079	25.2396	26.3734	27.4254	28.3755	36.1817	41.8118	46.0196	49.5
1503	16.2826	18.177	19.2674	20.6398	22.2187	23.6076	24.814	26.0083	27.1687	28.2335	35.9893	41.4894	45.6791	49.2258
1504	14.633	17.3767	18.5484	20.1394	21.8226	23.3073	24.3884	25.6432	26.9119	28.0914	35.7969	41.1669	45.3386	48.9515
1505	13.9279	15.8158	16.745	18.5226	20.4703	22.0062	23.1159	24.4374	25.6956	26.9015	34.6497	39.9861	44.1935	47.8048
1506	13.5753	15.0354	15.8433	17.7141	19.7941	21.3557	22.4797	23.8345	25.0875	26.3065	34.0761	39.3957	43.621	47.2314
1507	13.2228	14.2549	14.9416	16.9057	19.118	20.7052	21.8435	23.2316	24.4793	25.7115	33.5025	38.8053	43.0485	46.6581
1508	28.3126	29.2242	30.7267	32.0794	33.7476	35.5675	36.869	37.8486	38.6596	39.3849	46.2857	51.3534	55.3109	58.4556
1509	28.5483	28.7898	30.4237	31.83	33.93	35.409	36.5421	37.4978	38.2467	39.0813	45.4419	50.399	54.2326	57.2414
1510	25.021	26.0376	27.6285	28.9253	31.0541	32.5034	33.6753	34.5801	35.6228	36.4694	42.7438	47.5813	51.4407	54.4857
1511	23.1189	26.3801	27.5753	28.9114	30.6522	32.2056	33.5193	34.5303	35.3906	36.1369	42.3299	47.1388	50.9022	53.837
1512	20.3482	23.3459	25.1812	26.3847	28.1358	30.0475	31.4328	32.5049	33.3761	34.0943	40.6138	45.7141	49.5706	52.5652
1513	17.3145	20.3922	22.3752	23.379	25.1505	26.965	28.4042	29.509	30.3706	31.1349	37.9065	43.0768	46.89	49.983
1514	15.9202	18.2339	20.0097	21.3174	23.2288	25.028	26.4487	27.662	28.6686	29.5411	36.5414	41.8489	45.7097	48.9793
1515	14.5259	16.0755	17.6441	19.2557	21.3071	23.0911	24.4932	25.8149	26.9666	27.9472	35.1763	40.621	44.5293	47.9756
1516	15.7825	16.2191	16.914	17.9604	20.1941	21.7369	22.9515	24.2614	25.5087	26.5458	34.4587	39.7252	43.8789	47.4033
1517	13.0213	13.809	14.4264	16.4437	18.7316	20.3334	21.4799	22.8871	24.1318	25.3716	33.1748	38.468	42.7214	46.3304
1518	11.9545	12.244	13.4384	15.322	17.1951	18.5754	19.9673	21.1566	22.5479	23.7407	31.9898	37.0695	41.514	45.1531
1519	11.2298	11.3893	13.6482	15.5647	17.4136	18.7825	20.0988	21.298	22.5655	23.7567	31.8597	36.7467	41.2373	45.0164
1520	10.8675	10.9619	13.7532	15.686	17.5228	18.886	20.1646	21.3687	22.5743	23.7647	31.7947	36.5853	41.0989	44.948
1521	10.5052	10.5345	13.8581	15.8073	17.632	18.9896	20.2304	21.4394	22.5831	23.7727	31.7296	36.4239	40.9605	44.8797
1522	12.0823	12.5275	14.5801	16.8679	18.5957	19.8728	20.937	22.1894	23.2711	24.3827	32.3303	37.2486	41.8015	45.7125
1523	12.8709	13.524	14.9411	17.3981	19.0776	20.3144	21.2903	22.5643	23.6151	24.6878	32.6306	37.6609	42.222	46.1289
1524	13.6595	14.5205	15.3021	17.9284	19.5595	20.7561	21.6436	22.9393	23.9591	24.9928	32.9309	38.0733	42.6425	46.5452
1525	11.5224	13.3415	14.1948	16.3236	17.6348	18.5626	19.6097	20.8306	21.8271	23.0137	31.2902	36.8183	41.4516	45.3319
1526	12.9396	14.1887	14.6983	16.5313	18.1616	19.2692	20.0832	21.5217	22.765	23.9198	32.6993	38.2652	42.9724	46.8787
1527	12.1308	13.2977	14.7897	16.086	17.3184	18.4751	19.4323	21.082	22.377	23.434	32.3328	37.8386	42.4282	46.2751
1528	14.6467	14.7016	16.509	17.5123	18.324	19.8044	21.0041	22.5492	24.024	25.2423	34.1741	39.5439	44.1186	47.9342
1529	16.733	17.0581	18.3039	19.0451	20.234	21.8737	23.2256	24.5999	26.0791	27.2892	35.8769	41.1731	45.6161	49.3556
1530	17.7762	18.2363	19.2013	19.8115	21.189	22.9083	24.3364	25.6252	27.1067	28.3126	36.7282	41.9877	46.3648	50.0663
1531	18.8194	19.4145	20.0987	20.578	22.144	23.943	25.4471	26.6505	28.1343	29.336	37.5796	42.8023	47.1136	50.777
1532	18.7912	18.8071	20.2863	21.5648	23.6463	25.2988	26.7334	28.2026	29.4835	30.5891	38.3229	43.7023	47.7601	51.3739
1533	16.9106	18.0712	19.7007	21.6723	23.6608	25.2775	26.8431	28.4023	29.7079	30.8142	38.571	44.0024	48.1387	51.7932
1534	18.4574	19.2652	20.2762	21.605	22.8864	24.5796	26.01	27.5911	29.0046	30.2683	38.5617	43.9453	48.3172	52.0145
1535	19.2308	19.8622	20.5639	21.5714	22.4991	24.2306	25.5934	27.1855	28.653	29.9954	38.5571	43.9168	48.4064	52.1251
1536	20.0042	20.4592	20.8516	21.5377	22.1119	23.8817	25.1768	26.7799	28.3013	29.7224	38.5525	43.8882	48.4956	52.2358
1537	19.9379	20.247	20.8578	21.2663	22.5199	23.9395	25.2276	26.8859	28.4144	29.8514	38.9635	44.5922	49.273	53.0807
1538	16.8791	17.4927	18.2298	18.9804	20.4822	21.6276	22.7221	24.2488	25.8964	27.2315	36.4401	42.231	46.88	50.7037
1539	14.4363	14.8362	16.2353	17.2185	18.3799	19.2706	20.4108	21.7654	23.0862	24.3911	33.3404	39.4365	44.0012	47.861
1540	13.215	13.5079	15.2381	16.3375	17.3288	18.092	19.2552	20.5236	21.6812	22.9709	31.7906	38.0393	42.5618	46.4396
1541	12.6043	12.8438	14.7395	15.8971	16.8032	17.5028	18.6774	19.9028	20.9786	22.2607	31.0157	37.3407	41.8421	45.729
1542	11.9936	12.1796	14.2408	15.4566	16.2777	16.9135	18.0996	19.2819	20.2761	21.5506	30.2407	36.6421	41.1224	45.0183
1543	11.9297	12.7787	14.7419	15.8193	16.5817	17.5375	18.5905	19.5307	20.5391	21.6074	29.751	35.7672	40.2234	44.0707
1544	11.8658	13.3778	15.2429	16.182	16.8858	18.1614	19.0814	19.7795	20.8021	21.6642	29.2613	34.8924	39.3244	43.1231
1545	10.0342	12.2557	14.1354	15.1273	15.9703	17.1223	17.9593	18.7222	19.6778	20.5885	28.1377	33.7519	38.1083	41.888
1546	8.20262	11.1336	13.0278	14.0727	15.0548	16.0831	16.8371	17.6648	18.5535	19.5127	27.0141	32.6115	36.8923	40.6528
1547	5.62128	8.92042	11.853	13.4177	14.7839	15.7081	16.4214	17.1975	18.0805	19.0669	26.1855	31.304	35.4342	39.1469
1548	5.45775	9.68832	11.9511	13.5842	14.7875	15.6897	16.4315	17.2542	18.3615	19.2881	26.9109	32.0876	36.2515	39.9993
1549	6.38115	10.1528	12.2578	13.5674	14.5917	15.7756	16.8454	17.7731	18.607	19.4448	26.5548	31.4742	35.5314	39.1086
1550	8.35541	11.6678	12.8633	14.0034	14.9063	16.5189	17.7104	18.7043	19.6069	20.4238	27.8506	32.6746	36.851	40.3085
1551	11.8909	13.9044	14.7457	15.5537	16.1554	17.5243	18.6781	19.6339	20.4567	21.2302	28.8073	33.8106	37.7301	41.1733
1552	15.1861	15.3371	15.8666	17.0521	17.8478	19.1415	20.2023	21.1862	22.0317	22.9534	30.6254	35.5121	39.2663	42.7873
1553	12.7282	15.6279	17.1831	18.3087	19.464	20.2755	21.0915	22.0103	23.115	24.0399	31.3372	36.2946	40.1575	43.7099
1554	14.8618	17.698	19.0157	20.3751	21.2939	22.1083	23.1588	24.2237	25.1765	26.0094	32.9918	37.6142	41.491	44.9454
1555	15.6729	19.5492	21.0067	22.0828	23.1347	24.2534	25.2612	26.2577	27.1356	27.9508	34.1118	38.7706	42.7304	46.129
1556	19.4682	20.8255	21.9981	23.1865	24.4367	25.3974	26.667	27.6261	28.4063	29.1277	35.1111	39.3602	43.1871	46.3833
1557	21.4893	22.6425	24.2747	25.6122	26.8806	27.9203	29.1064	30.0344	30.8794	31.5645	37.2713	41.6643	45.4216	48.5627
1558	21.8557	23.2622	24.8809	26.1511	27.1853	28.3534	29.2117	30.0984	30.9368	31.7059	37.4377	41.5458	45.074	48.1394
1559	20.3254	23.4175	24.516	25.8096	26.8612	27.6846	28.4872	29.1234	29.7145	30.4712	36.1861	40.2216	43.4385	46.4838
1560	18.6052	21.5972	22.936	24.1661	25.1196	26.0566	26.842	27.5899	28.3316	29.1912	35.2386	39.4984	42.8407	45.9385
1561	16.8849	19.777	21.3559	22.5226	23.3779	24.4287	25.1968	26.0565	26.9488	27.9112	34.2912	38.7753	42.243	45.3933
1562	13.4477	17.2029	18.7784	20.309	21.3724	22.5836	23.4599	24.3499	25.1766	26.1452	32.6599	37.4724	41.0114	44.1981
1563	10.0106	14.6288	16.2009	18.0953	19.367	20.7386	21.723	22.6434	23.4044	24.3793	31.0286	36.1696	39.7797	43.0029
1564	8.06458	12.1355	13.9344	16.0035	17.8594	19.3924	20.534	21.5309	22.5189	23.5473	30.1991	35.3305	39.1567	42.5137
1565	6.1186	9.6421	11.6679	13.9116	16.3519	18.0463	19.345	20.4184	21.6335	22.7154	29.3695	34.4913	38.5336	42.0246
1566	5.64275	7.85619	9.61911	11.8131	14.3169	16.2159	17.7219	18.9706	20.1266	21.0816	27.8719	32.7906	36.8953	40.4675
1567	6.81323	7.53046	10.0394	12.3809	15.192	17.2761	18.9301	20.261	21.3367	22.2966	29.1593	34.2906	38.3728	41.9306
1568	5.57825	7.99388	10.3817	13.1468	16.3079	18.6086	20.2585	21.4996	22.5415	23.5895	30.4632	35.498	39.6529	43.2514
1569	7.13855	10.4006	12.7504	15.7878	18.9423	21.221	22.8539	24.0879	25.0787	25.9131	32.9849	38.1641	42.3137	45.9342
1570	5.46029	9.79261	12.0946	15.2902	18.367	20.558	22.1921	23.4316	24.4586	25.4037	32.4114	37.4398	41.5998	45.3096
1571	4.62116	9.48862	11.7666	15.0415	18.0793	20.2265	21.8613	23.1034	24.1486	25.149	32.1246	37.0776	41.2429	44.9973
1572	3.78202	9.18463	11.4387	14.7927	17.7917	19.895	21.5304	22.7752	23.8385	24.8943	31.8379	36.7154	40.8859	44.685
1573	12.5495	13.2123	15.9369	18.9357	20.7931	22.1151	23.3633	24.348	25.1732	25.9864	31.3683	35.6177	39.5532	43.0541
1574	3.80779	7.18403	8.49575	11.1963	14.1893	16.1855	17.8039	19.2003	20.3845	21.4656	28.1184	32.7769	36.9595	40.6249
1575	6.76153	7.28054	8.52884	11.1775	13.4267	15.3213	17.0445	18.3774	19.5395	20.4873	27.0523	31.4504	35.6448	39.3081
1576	8.22755	8.71197	9.32154	10.898	12.9983	14.5805	15.9311	17.1702	18.2892	19.2241	25.6959	29.7439	33.7248	37.2597
1577	6.53076	7.94789	9.83458	11.7048	14.0693	15.6534	16.799	18.1844	19.2815	20.2474	26.2955	30.3395	34.3456	37.8222
1578	5.79626	6.93617	9.81673	12.3841	14.0479	15.9079	17.3131	18.4327	19.5055	20.445	26.5688	30.5861	34.5923	38.1721
1579	5.40912	8.2386	10.4462	12.3587	13.5419	15.0002	16.1564	17.302	18.5233	19.5016	25.2867	29.0552	33.0113	36.4754
1580	8.90376	10.5937	12.3043	13.1864	14.4836	15.397	16.2904	17.1046	18.1425	18.9771	24.4862	27.9677	31.6269	34.9615
1581	11.2909	12.1789	13.1692	13.9965	14.9822	15.7888	16.8041	17.6532	18.536	19.2555	24.1183	27.7636	31.3103	34.5943
1582	13.6781	13.764	14.0341	14.8066	15.4809	16.1807	17.3178	18.2018	18.9296	19.534	23.7503	27.5595	30.9938	34.2272
1583	10.0671	11.4184	12.4938	13.2238	14.3885	15.4956	16.8801	17.946	18.8217	19.6645	24.9903	28.872	32.5447	35.9297
1584	8.78896	10.2488	12.6994	14.1342	15.6639	17.1614	18.3061	19.5129	20.5789	21.439	26.6787	30.4008	34.1908	37.5904
1585	7.21379	9.81378	12.138	13.5822	15.3623	16.9959	18.2955	19.5752	20.6729	21.5576	27.5144	31.5672	35.3898	38.8296
1586	6.42621	9.59629	11.8573	13.3062	15.2115	16.9131	18.2901	19.6063	20.7198	21.617	27.9322	32.1504	35.9892	39.4492
1587	5.63862	9.3788	11.5766	13.0302	15.0607	16.8304	18.2848	19.6375	20.7668	21.6763	28.3501	32.7336	36.5887	40.0688
1588	8.12886	9.13084	10.9453	12.4754	14.4126	15.8669	16.9898	18.1531	19.1265	19.9371	27.2382	31.7718	35.5515	38.9205
1589	6.89132	7.51809	9.84901	11.1411	13.3554	15.0651	16.3419	17.5903	18.7391	19.7034	26.7818	31.4487	35.2699	38.83
1590	6.46097	8.74079	9.6857	10.9443	12.4763	13.8913	15.0749	16.1051	17.2031	18.1289	25.0235	29.535	33.222	36.7182
1591	8.09417	9.25224	10.3905	11.4934	12.6504	13.8695	14.9167	15.8347	16.7885	17.6922	24.1368	28.4361	32.0102	35.4365
1592	9.72737	9.76369	11.0953	12.0425	12.8245	13.8477	14.7586	15.5642	16.3739	17.2554	23.2501	27.3372	30.7984	34.1549
1593	10.9232	11.4071	11.6377	12.8414	14.0073	14.9043	15.57	16.3232	17.0342	17.8895	23.2122	27.0077	30.3883	33.5915
1594	13.6224	13.6689	13.6937	13.8401	14.6577	15.3561	16.3205	17.0585	17.647	18.2795	23.6767	27.1012	30.5843	33.6966
1595	11.1502	11.5247	12.7769	13.7447	14.4544	15.1046	16.3362	17.3356	18.1697	18.9381	24.817	28.5096	32.3096	35.5347
1596	12.2319	12.8122	14.1485	15.2727	16.0467	16.675	17.5477	18.3075	19.134	19.8981	25.9507	29.8893	33.6116	36.7301
1597	13.3136	14.0997	15.5201	16.8008	17.6389	18.2453	18.7591	19.2795	20.0983	20.8581	27.0844	31.269	34.9136	37.9254
1598	15.5646	15.6231	16.1052	16.6335	17.5317	18.4863	19.1786	19.7389	20.2715	20.8748	26.9915	31.233	34.7388	37.7858
1599	16.3837	16.4729	16.9878	17.4122	17.8786	19.0446	20.0134	20.7547	21.3626	21.8923	28.1884	32.6048	36.0068	39.2133
1600	15.1297	15.1646	15.5714	16.4577	17.7266	18.6045	19.2647	20.0322	20.9402	21.7972	28.1207	32.6962	36.2674	39.8113
1601	11.5622	13.6274	15.2449	16.2424	17.431	18.5006	19.4605	20.2781	21.3592	22.2864	27.9541	32.5059	36.1652	39.6662
1602	11.4923	14.1401	15.1776	15.8853	17.2415	18.4781	19.6169	20.6537	21.595	22.3837	28.2062	33.0191	37.1694	40.8033
1603	9.12553	11.7193	13.1902	14.9832	16.5694	17.9138	19.0952	20.0151	20.9576	21.7224	27.4926	32.2835	36.5135	40.0812
1604	9.6141	11.4664	12.6129	14.2582	15.7845	17.0716	18.1831	19.0773	19.9836	20.7693	26.5867	31.4243	35.5689	39.0344
1605	9.85838	11.34	12.3243	13.8957	15.3921	16.6504	17.727	18.6084	19.4966	20.2927	26.1338	30.9948	35.0966	38.5109
1606	10.1027	11.2135	12.0356	13.5331	14.9997	16.2293	17.271	18.1395	19.0097	19.8162	25.6809	30.5652	34.6243	37.9875
1607	9.79895	12.3653	13.3	14.251	15.0685	16.0365	16.9812	17.7913	18.6945	19.6401	25.5817	30.6572	34.6037	37.9563
1608	10.0159	13.5546	14.8053	15.8455	16.6747	17.5119	18.1739	18.792	19.4361	20.2195	26.0549	31.7386	35.9724	39.5419
1609	13.4273	15.3339	16.0136	16.6175	17.438	18.1577	18.7784	19.2961	19.7795	20.2751	26.186	31.7465	35.9106	39.5172
1610	14.1985	15.9612	16.9781	17.7355	18.34	18.9452	19.3876	19.8225	20.1667	20.6716	26.9595	32.5074	36.744	40.2824
1611	16.2138	17.4291	18.229	18.7733	19.2276	19.7692	20.3294	20.8454	21.2791	21.7451	27.3341	33.276	37.7043	41.3569
1612	18.229	18.8969	19.4799	19.8111	20.1152	20.5931	21.2711	21.8682	22.3914	22.8186	27.7087	34.0446	38.6646	42.4314
1613	16.9842	18.234	18.9935	20.0299	20.7562	21.3784	22.0564	22.856	23.5328	24.1732	29.2783	35.9001	40.4677	44.4297
1614	16.3618	17.9026	18.7503	20.1393	21.0767	21.771	22.4491	23.3499	24.1035	24.8505	30.0631	36.8278	41.3692	45.4288
1615	15.7393	17.5711	18.5072	20.2487	21.3972	22.1636	22.8418	23.8438	24.6742	25.5278	30.8479	37.7556	42.2707	46.4279
1616	15.9197	17.0953	18.5281	20.0103	21.6489	22.7823	23.8093	24.9768	25.9894	26.904	32.3802	38.6691	43.6277	48.1252
1617	16.1	16.6195	18.549	19.7719	21.9006	23.4009	24.7767	26.1099	27.3045	28.2801	33.9126	39.5826	44.9847	49.8225
1618	16.3065	17.9878	19.8714	21.2277	23.691	25.5035	27.1032	28.4491	29.6024	30.5791	36.2029	41.3499	47.1372	52.2677
1619	14.8544	17.7441	19.3123	21.0636	24.164	26.2803	27.989	29.4291	30.5568	31.5442	37.6148	42.47	48.7491	54.1449
1620	14.818	17.8026	18.8241	20.9556	24.3938	26.8412	28.724	30.1441	31.3029	32.4449	38.9176	44.0236	49.9704	55.2269
1621	15.2646	18.2835	19.9126	22.3184	25.8488	28.3856	30.2044	31.657	32.8081	33.8813	40.6723	45.5956	52.0049	57.5425
1622	14.6322	17.8477	19.9542	22.4811	25.3003	27.8156	29.6811	31.1176	32.3796	33.5258	40.8685	46.1012	53.0201	58.7909
1623	12.613	15.1584	17.631	20.4616	24.05	26.4491	28.5401	30.2115	31.7117	33.0286	41.523	46.5911	53.1411	58.7538
1624	11.3812	13.9073	15.8539	18.532	22.2557	25.041	27.1676	28.9481	30.3501	31.579	39.9947	45.0914	51.143	56.4714
1625	9.82731	13.4845	15.0444	17.3466	20.9754	23.586	25.458	27.2462	28.6487	29.7811	38.0011	43.0031	49.3246	54.729
1626	10.734	13.6633	15.3523	17.1081	20.4506	22.87	24.6302	26.0573	27.2734	28.6631	36.1345	41.1667	47.2818	52.5056
1627	11.8724	13.504	15.1446	16.7735	19.8663	22.2892	24.1063	25.5083	26.6606	27.9341	35.4195	40.986	46.4429	51.3458
1628	13.088	13.144	15.2259	16.2747	18.7902	20.7796	22.3743	23.8609	25.0199	26.1459	33.1839	39.4633	44.445	49.0341
1629	13.9991	15.0957	16.9216	17.9284	20.0357	21.52	22.9423	24.1756	25.3266	26.2998	32.9315	39.6713	44.2216	48.4475
1630	15.0203	16.9355	18.416	19.4799	20.9264	22.0729	23.0915	24.0969	24.9968	25.7757	32.4119	38.8802	43.6126	47.6046
1631	16.0414	18.7752	19.9105	21.0314	21.8171	22.6258	23.2407	24.0181	24.6671	25.2515	31.8924	38.0891	43.0036	46.7618
1632	18.3249	20.6563	21.4986	21.9944	22.5645	23.1273	23.5516	23.9893	24.4247	24.7801	30.9762	36.6913	41.5796	45.3594
1633	17.1749	18.2203	19.3345	20.0697	20.6002	21.0636	21.5459	22.0336	22.4562	22.9328	29.3612	34.8089	39.3917	43.1419
1634	14.952	16.5912	17.6202	18.3158	18.8902	19.387	19.8766	20.4571	20.9471	21.4822	27.969	33.2422	37.506	41.1173
1635	12.729	14.9621	15.9059	16.5619	17.1802	17.7104	18.2072	18.8807	19.4381	20.0316	26.5768	31.6755	35.6203	39.0926
1636	9.99682	12.2656	13.2823	14.6388	15.7479	16.5392	17.2687	17.8288	18.4136	18.9031	25.5724	30.3912	34.032	37.3348
1637	6.6554	9.72352	11.0368	12.2107	14.0718	15.3547	16.3212	17.0917	17.7026	18.2043	24.8458	29.2279	32.5868	35.5154
1638	5.22944	7.5648	10.0156	11.6613	13.2787	14.6461	15.7519	16.7477	17.5738	18.3362	24.4083	28.7988	32.1415	35.2016
1639	5.46634	7.48613	10.0211	12.053	13.6221	14.8691	16.021	17.0173	17.8693	18.6229	24.0738	28.2355	31.5596	34.5698
1640	5.58479	7.4468	10.0239	12.2488	13.7938	14.9806	16.1556	17.1521	18.0171	18.7663	23.9065	27.9539	31.2686	34.2538
1641	5.70325	7.40746	10.0266	12.4446	13.9654	15.0921	16.2901	17.2869	18.1649	18.9096	23.7392	27.6723	30.9777	33.9379
1642	7.13181	8.70804	9.98891	12.2737	13.9073	15.3546	16.5867	17.6227	18.4982	19.2115	23.8228	27.8075	31.2195	34.2925
1643	8.22555	8.82965	10.5359	13.1319	14.7356	15.9942	16.9433	17.7903	18.4551	19.1581	24.0487	28.2938	31.6933	34.9345
1644	5.49592	8.2574	10.2743	12.3632	14.4059	15.8443	16.9203	17.7394	18.4843	19.1374	24.42	28.953	32.5291	35.8708
1645	3.77209	8.1295	9.59224	11.1325	13.2324	14.7819	15.9418	17.0646	17.9612	18.6825	24.4438	29.0971	32.966	36.348
1646	11.4571	13.4349	14.2466	15.8948	17.2071	18.1332	18.8252	19.3548	19.844	20.5862	26.0587	30.3227	33.9065	37.2335
1647	3.77123	6.36234	9.71128	12.1036	13.6394	14.7836	15.6528	16.4269	17.066	17.9466	24.3806	28.816	32.4362	35.811
1648	6.96328	8.2702	11.325	13.1064	14.2561	15.1662	16.1068	16.8785	17.4882	18.1638	24.6654	28.9098	32.3417	35.6184
1649	7.51604	8.92787	10.9419	12.8396	14.0325	14.9005	15.8896	16.7629	17.466	18.1414	24.4939	28.7779	31.9536	34.9495
1650	8.0688	9.58555	10.5588	12.5728	13.8089	14.6347	15.6725	16.6473	17.4438	18.1191	24.3224	28.6461	31.5655	34.2805
1651	9.80729	11.0581	11.7896	13.1356	14.1148	14.8278	15.9579	16.9176	17.7617	18.4641	24.8998	28.998	31.8749	34.5905
1652	10.6765	11.7944	12.4049	13.417	14.2678	14.9244	16.1006	17.0528	17.9206	18.6367	25.1885	29.1739	32.0295	34.7455
1653	11.1112	12.1626	12.7126	13.5578	14.3442	14.9727	16.1719	17.1204	18.0001	18.7229	25.3328	29.2619	32.1069	34.823
1654	11.5458	12.5307	13.0203	13.6985	14.4207	15.021	16.2432	17.188	18.0795	18.8092	25.4772	29.3499	32.1842	34.9005
1655	12.6597	13.2834	13.8738	14.43	15.0665	15.5018	16.6611	17.8033	18.8539	19.748	26.0352	29.5288	32.5203	35.2638
1656	14.8951	15.0077	15.1466	15.2531	15.3306	15.8521	16.8668	18.004	18.9111	19.7559	25.428	28.7179	31.5471	34.2143
1657	14.4378	15.6305	16.0301	16.3006	16.6356	16.8634	17.3926	18.456	19.4649	20.2861	25.1732	28.333	30.7588	33.2792
1658	16.3114	16.3929	16.6092	16.7871	17.1409	17.6143	18.1001	18.819	19.4807	20.0582	24.4786	27.4006	29.9328	32.455
1659	13.739	14.2751	15.1098	15.61	16.4073	17.0868	17.661	18.2747	19.0377	19.7256	24.2828	27.239	29.7416	32.3139
1660	11.1666	12.1573	13.6103	14.4328	15.6738	16.5592	17.222	17.7303	18.5948	19.3931	24.0869	27.0774	29.5504	32.1728
1661	12.8898	14.1362	15.2124	15.8368	16.5269	17.4403	18.2598	18.9586	19.5165	19.9971	23.5636	26.1635	28.5409	31.0499
1662	13.3691	13.8614	14.767	15.3604	16.2789	17.048	17.8315	18.4929	19.063	19.535	23.0039	25.6592	28.0659	30.6961
1663	11.3546	12.4618	13.8964	14.7344	15.7627	16.595	17.3274	18.0058	18.5705	19.0722	22.922	25.5849	28.0025	30.5921
1664	9.3401	11.0622	13.0257	14.1084	15.2466	16.1419	16.8233	17.5186	18.078	18.6094	22.8402	25.5106	27.9391	30.488
1665	12.7436	13.6284	14.9809	15.6872	16.2223	16.8056	17.2582	17.7348	18.1253	18.5143	22.1301	24.542	26.7936	29.4113
1666	11.6022	12.4501	13.1647	14.4303	15.2477	15.8369	16.2612	16.6651	17.2724	17.9383	21.9859	24.8995	27.1127	29.8033
1667	10.6816	11.1388	11.6603	13.0557	13.9173	14.6125	15.4176	16.0689	16.7956	17.4363	21.871	24.7884	27.2716	30.0008
1668	12.4188	13.5007	14.0275	14.358	14.7552	15.2248	15.9905	16.5722	17.0648	17.5864	21.1661	23.7589	26.116	28.89
1669	13.2714	13.5584	13.7555	14.1219	14.4042	14.5962	15.223	15.8226	16.4412	16.9898	20.6947	23.4855	25.8299	28.7375
1670	10.4273	11.6086	12.2262	12.5631	12.7765	13.1029	13.984	14.794	15.5802	16.302	21.0412	23.899	26.6056	29.5673
1671	11.7936	11.8251	12.2247	12.4623	12.7923	13.3514	13.9808	14.5088	15.1855	15.7771	20.2906	23.1051	26.0947	29.0361
1672	8.77948	9.60089	10.7626	11.6708	12.2899	13.0016	13.6175	14.1413	14.6556	15.3146	19.5032	22.1255	25.0013	28.0522
1673	8.23489	8.58649	9.08318	9.96303	10.7984	11.679	12.3837	13.1209	13.8274	14.6642	19.4976	22.5864	25.493	28.6409
1674	7.89201	8.45578	8.75493	9.2535	10.2789	10.9659	11.7686	12.6198	13.3203	13.9466	19.5897	22.7185	26.1497	29.2713
1675	7.06514	8.10612	8.92397	9.78834	10.3601	10.9645	11.5882	12.243	13.0064	13.6792	18.4263	21.6852	25.06	28.4197
1676	7.63703	8.21379	8.66534	9.20568	9.78274	10.4051	10.9934	11.6162	12.2919	12.9185	18.0581	21.8553	25.4541	28.9065
1677	8.20891	8.32146	8.40671	8.62302	9.2054	9.84583	10.3986	10.9894	11.5775	12.1578	17.69	22.0254	25.8483	29.3934
1678	5.99822	7.75377	8.39351	9.01529	9.64353	10.4118	11.0694	11.7596	12.4647	13.1719	18.8737	23.1695	26.9869	30.4073
1679	3.78752	7.18609	8.3803	9.40756	10.0817	10.9778	11.7401	12.5299	13.3519	14.186	20.0574	24.3135	28.1255	31.4212
1680	10.1413	10.3241	11.4029	12.1823	12.9289	13.4966	14.6291	15.4877	16.3607	17.0731	22.606	26.3905	29.7952	32.992
1681	3.79969	6.2483	7.39397	8.71691	10.1765	11.1857	12.0724	12.8542	13.8754	14.7415	21.0206	24.5104	27.9031	31.0483
1682	5.58456	5.98523	8.13858	9.62185	11.0481	12.0362	12.9205	13.7331	14.3889	15.0524	21.2161	24.8043	28.3884	31.4421
1683	5.2289	5.40056	8.49404	10.6324	11.954	13.1232	14.2108	15.129	15.8492	16.6062	22.8755	26.6187	30.1647	33.1224
1684	5.34112	6.09894	8.82943	10.3925	11.8006	13.2845	14.3996	15.2893	16.0474	16.8769	23.1782	26.6344	29.8046	32.6874
1685	7.2703	8.0033	9.97994	11.1782	12.4061	13.6123	14.5903	15.4557	16.1731	16.8934	22.6986	26.101	29.3113	32.2125
1686	9.19949	9.90767	11.1304	11.9639	13.0116	13.9401	14.7811	15.6221	16.2988	16.9099	22.219	25.5675	28.8179	31.7377
1687	3.7382	7.22822	8.89966	11.536	13.1536	14.3276	15.4455	16.7342	17.7973	18.6565	24.1895	28.2207	31.0213	33.9205
1688	4.4988	6.76801	8.86302	10.9446	12.5721	13.8905	15.0507	16.2148	17.1745	18.0313	23.6607	27.6707	30.6012	33.3737
1689	5.2594	6.3078	8.82638	10.3532	11.9906	13.4533	14.6559	15.6954	16.5518	17.406	23.1318	27.1207	30.1811	32.8269
1690	4.94291	7.23469	9.95399	11.3338	13.1491	14.54	15.7041	16.584	17.4005	18.3173	24.0952	28.5614	31.5439	34.3638
1691	7.53493	8.96031	10.9895	12.3667	13.899	15.0559	16.0568	17.0294	17.9134	18.8283	24.783	29.3108	32.441	35.3318
1692	10.1269	10.6859	12.025	13.3995	14.6488	15.5718	16.4095	17.4747	18.4263	19.3393	25.4708	30.0601	33.3381	36.2998
1693	9.94892	10.2874	11.1091	12.5323	13.665	14.6451	15.5614	16.5429	17.5102	18.3742	24.58	29.105	32.3387	35.1945
1694	9.7709	9.88881	10.1931	11.6651	12.6812	13.7184	14.7133	15.611	16.5941	17.4092	23.6893	28.1498	31.3394	34.0893
1695	11.371	11.9257	12.2769	12.6082	13.0051	14.3132	15.3339	16.4302	17.6441	18.6526	24.9631	29.5555	32.8863	35.8022
1696	10.5388	11.2512	12.1828	12.7217	13.2924	14.3559	15.3757	16.454	17.614	18.6081	25.2494	29.906	33.3207	36.0641
1697	6.78428	9.07212	10.899	11.8283	12.4153	13.1079	14.2441	15.4121	16.5267	17.6206	24.228	28.705	32.0277	34.6162
1698	8.01006	9.31175	10.4157	11.5921	12.3951	13.2734	14.6903	15.9359	17.1042	18.2265	24.9057	29.585	33.0154	35.6915
1699	9.23584	9.55138	9.93232	11.356	12.3749	13.4389	15.1364	16.4598	17.6816	18.8325	25.5833	30.465	34.0032	36.7668
1700	8.00396	10.6778	11.6286	12.322	12.7691	13.8676	15.0551	15.9712	17.3546	18.4644	25.4658	30.1706	33.6082	36.2632
1701	8.78156	10.2335	11.1976	11.8439	12.9642	14.141	15.3869	16.4859	17.4294	18.4447	25.9767	30.7624	34.2812	36.9781
1702	8.87442	10.2655	12.2097	13.3096	14.0263	14.6135	15.5976	16.5674	17.3396	17.9936	25.6965	30.2625	33.6668	36.4054
1703	7.50533	9.08074	11.2878	12.8296	13.8054	14.6797	15.6216	16.5208	17.2675	18.0258	25.2492	29.4152	32.5665	35.2268
1704	6.13623	7.89596	10.3658	12.3496	13.5846	14.7459	15.6456	16.4742	17.1954	18.0581	24.8019	28.5678	31.4662	34.0482
1705	4.85662	6.24717	9.64283	11.5301	13.121	14.5451	15.6384	16.6931	17.6164	18.4515	24.2774	28.0156	30.7995	33.3257
1706	8.04747	9.49632	11.4917	12.8605	14.0167	15.4008	16.519	17.5171	18.3591	19.0836	24.6082	28.2762	31.0549	33.5993
1707	9.6429	11.1209	12.4161	13.5257	14.4646	15.8287	16.9593	17.929	18.7305	19.3996	24.7737	28.4065	31.1826	33.7361
1708	11.2383	12.7455	13.3406	14.1909	14.9125	16.2565	17.3996	18.341	19.1018	19.7156	24.9391	28.5368	31.3102	33.8729
1709	3.79179	7.67002	9.985	11.5955	12.7989	13.662	14.8321	15.7752	16.6475	17.4857	22.7889	26.4458	29.16	31.886
1710	4.55552	8.15122	9.98684	11.5777	12.6593	13.5291	14.5621	15.4748	16.3095	17.0686	22.6552	26.416	29.1539	31.9416
1711	5.31926	8.63242	9.98867	11.5598	12.5197	13.3961	14.292	15.1743	15.9715	16.6515	22.5215	26.3862	29.1479	31.9973
1712	6.21168	9.80165	11.2853	12.2836	12.9265	13.3663	14.3456	15.2074	16.0425	16.7221	22.4311	26.4988	29.2954	32.3431
1713	7.95648	10.08	11.5991	12.524	13.2265	13.7552	14.5849	15.341	16.0532	16.6403	22.1636	26.2893	29.2326	32.3244
1714	8.82888	10.2192	11.7559	12.6442	13.3766	13.9496	14.7045	15.4078	16.0585	16.5994	22.0298	26.1846	29.2012	32.315
1715	9.70128	10.3584	11.9128	12.7644	13.5266	14.144	14.8242	15.4746	16.0639	16.5585	21.8961	26.0799	29.1699	32.3056
1716	12.2495	12.5402	13.453	14.203	14.7628	15.1576	15.5336	15.9125	16.2516	16.5388	20.9272	24.9498	28.4573	31.6483
1717	11.0639	11.7493	12.3645	12.8474	13.3336	13.926	14.3817	14.8459	15.3049	15.7297	20.0866	23.7702	27.2468	30.3564
1718	7.57973	8.84578	10.9461	12.0583	12.7602	13.3845	14.0138	14.6398	15.2433	15.8225	20.8145	24.8205	28.2884	31.411
1719	10.2625	11.1528	12.3611	13.1727	13.8209	14.3327	14.7901	15.2753	15.7392	16.1641	20.7867	25.0324	28.7495	31.9303
1720	12.9453	13.4597	13.7761	14.2872	14.8817	15.2809	15.5663	15.9108	16.2351	16.5058	20.7589	25.2442	29.2107	32.4497
1721	12.3386	13.0034	13.3445	13.6329	13.8105	13.9344	14.2888	14.7195	15.138	15.6183	19.3789	23.5271	27.4192	30.8423
1722	10.8711	11.1813	11.3963	11.7804	12.0192	12.4782	12.8659	13.3104	13.8301	14.2951	18.7998	23.248	27.2067	30.6838
1723	8.50799	9.3328	10.1525	11.0301	11.7028	12.3891	12.9415	13.4347	13.9273	14.3952	18.6828	22.9261	26.8931	30.4276
1724	7.32643	8.40855	9.53065	10.6549	11.5445	12.3446	12.9793	13.4969	13.9759	14.4453	18.6243	22.7651	26.7363	30.2995
1725	6.14487	7.48429	8.90877	10.2798	11.3863	12.3	13.017	13.559	14.0246	14.4954	18.5659	22.6041	26.5795	30.1715
1726	5.35429	6.10992	7.71151	9.40412	10.6483	11.52	12.2546	12.9366	13.5442	14.0652	18.727	23.1501	27.1096	30.6275
1727	5.34219	5.38174	8.4546	10.4453	11.6963	12.9598	13.9094	14.7289	15.4673	16.1208	20.1348	24.3615	28.3409	31.7353
1728	3.7954	4.60858	8.00412	9.88143	11.0793	12.0515	12.986	13.9761	14.7685	15.4279	19.5705	23.5711	27.4353	30.7869
1729	3.81926	7.84771	9.29473	10.1009	11.5788	12.6181	13.4808	14.1759	14.797	15.3402	19.7379	23.8542	27.3474	30.4722
1730	3.81926	7.79685	9.75986	11.075	12.6705	13.9959	15.029	15.8635	16.5581	17.1503	21.3531	25.1665	28.4687	31.5644
1731	4.83526	7.47906	8.96201	10.4378	11.9911	13.3145	14.329	15.1786	15.9047	16.6422	21.5346	25.1422	28.2194	31.2609
1732	5.34325	7.32017	8.56308	10.1192	11.6514	12.9738	13.979	14.8362	15.5779	16.3882	21.6254	25.13	28.0947	31.1091
1733	5.85125	7.16128	8.16415	9.80064	11.3117	12.6331	13.629	14.4937	15.2512	16.1341	21.7162	25.1179	27.9701	30.9574
1734	8.17878	9.82604	10.9519	12.4012	13.5499	14.9312	15.9975	16.8664	17.5581	18.1248	23.6308	26.656	29.5694	32.7406
1735	9.75114	11.5577	12.2434	13.842	14.9073	15.7207	16.7249	17.4954	18.1027	18.6159	23.9653	27.0911	30.1943	33.3336
1736	12.6682	14.5297	15.4603	16.1153	16.8386	17.5967	18.2887	19.1478	19.9441	20.5842	25.7686	28.9494	32.1632	35.4516
1737	15.2979	15.8649	16.9424	17.5801	17.97	18.8362	19.5882	20.1967	20.7097	21.4327	27.0258	30.2823	33.6718	36.8233
1738	14.3885	15.714	16.7714	17.7623	18.5245	19.1809	19.6795	20.1872	20.9872	21.6637	28.201	31.9301	35.4321	38.5775
1739	17.2741	18.3941	18.9329	19.8545	20.5923	21.1309	21.6952	22.2241	23.0781	23.8275	29.9362	33.6365	37.2314	40.5278
1740	19.1186	19.9962	20.667	21.1833	21.6443	22.4503	23.0285	23.7007	24.613	25.4832	31.6969	35.7891	39.4157	42.9213
1741	20.4395	21.1474	22.0886	22.5907	23.0654	23.3894	23.8717	24.3191	25.1754	25.8606	30.9514	34.8953	38.4638	42.2235
1742	19.5078	20.2198	20.895	21.4403	21.8794	22.1793	22.7592	23.3354	24.1728	24.8654	30.6935	34.875	38.4335	42.0461
1743	18.5762	19.2923	19.7014	20.2898	20.6933	20.9692	21.6468	22.3517	23.1702	23.8701	30.4357	34.8547	38.4031	41.8688
1744	22.3052	22.3536	22.4623	22.6436	22.936	23.3068	23.7917	24.5236	25.2265	26.0429	31.7648	36.3154	39.8308	43.5022
1745	19.1901	19.9842	21.0398	21.7073	22.1865	22.7144	23.2843	23.8086	24.4449	25.0293	30.2409	34.6172	38.0005	41.6012
1746	17.2992	20.0643	21.2007	22.0753	22.84	23.4918	23.9945	24.3804	24.9065	25.3946	30.9625	35.509	38.819	42.3189
1747	14.1659	18.2793	20.5489	21.755	22.5737	23.253	23.7684	24.2836	24.7614	25.175	30.3178	34.7638	37.998	41.3413
1748	16.4053	20.7693	22.9884	24.127	24.825	25.3	25.6724	26.1599	26.5785	26.9634	32.2933	36.6732	40.0792	43.5281
1749	19.4318	22.9108	24.7237	25.7813	26.5267	27.0524	27.4498	27.8544	28.2054	28.5456	33.9567	38.5036	41.9886	45.5206
1750	22.4584	25.0523	26.4591	27.4357	28.2284	28.8048	29.2273	29.5488	29.8322	30.1277	35.6201	40.334	43.8979	47.5131
1751	24.1565	26.9234	28.2809	29.349	30.027	30.4913	30.8484	31.2535	31.625	31.9602	37.6541	42.5493	46.1477	49.5826
1752	17.2377	19.2382	20.2645	21.1436	21.709	22.2158	22.8339	23.5623	24.427	25.1477	31.3352	35.5712	39.0998	42.4022
1753	8.36729	9.95796	12.2282	13.8966	15.3411	16.6087	17.5696	18.4077	19.1502	19.8293	25.0863	29.1673	32.9223	36.4847
1754	15.2951	17.5818	19.1837	20.1546	20.9997	21.8515	22.5034	23.0938	23.6961	24.2342	29.2288	33.0823	36.4008	40.0078
1755	9.92807	12.3956	13.8842	14.931	16.2802	17.7836	18.9254	19.9627	20.9323	21.7888	28.1502	32.4376	35.9434	39.2999
1756	4.56106	7.20942	8.58466	9.70733	11.5607	13.7157	15.3475	16.8317	18.1685	19.3434	27.0716	31.793	35.4861	38.592
1757	21.5833	23.1499	24.0837	24.8976	25.441	25.8161	26.2093	27.0541	27.7546	28.3506	34.3568	38.6802	42.2658	45.5917
1758	17.8856	22.1205	23.7458	25.2179	26.1538	26.8616	27.587	28.2182	28.7602	29.2988	34.8484	39.4628	43.0695	46.1637
1759	16.8924	20.6523	22.2867	23.6077	24.4392	25.162	25.804	26.4955	27.2221	27.862	33.5415	37.8753	41.433	44.5497
1760	15.8992	19.1841	20.8276	21.9974	22.7247	23.4624	24.0211	24.7729	25.6839	26.4253	32.2346	36.2877	39.7965	42.9356
1761	18.0641	20.7549	21.8385	22.4188	22.8189	23.0962	23.5137	24.6461	25.5478	26.3526	32.0754	35.9708	39.5794	42.8567
1762	19.0102	19.3763	19.8865	20.4461	20.855	21.1408	21.5701	22.8546	23.8842	24.7409	31.0595	34.8111	38.384	41.6008
1763	17.7484	18.3521	18.7706	19.1909	19.5504	19.8191	20.4065	21.5109	22.5287	23.3827	29.4902	33.0435	36.7064	39.9481
1764	16.4866	17.3278	17.6547	17.9356	18.2458	18.4973	19.2429	20.1672	21.1733	22.0245	27.9209	31.276	35.0289	38.2953
1765	19.2365	19.2367	19.3298	19.7442	20.0499	20.6015	21.4143	22.4185	23.3896	24.3208	29.8522	33.4033	37.2806	40.5663
1766	18.9518	19.8962	20.4481	21.0034	21.3528	22.0891	23.0199	23.769	24.5474	25.3278	30.1896	33.7447	37.5292	41.0823
1767	17.5164	19.0406	19.8983	21.1511	21.9716	22.7738	23.448	23.984	24.6877	25.2643	29.7516	33.225	36.8843	40.6337
1768	15.4037	17.07	18.5324	19.6925	20.5655	21.4925	22.2301	22.8956	23.5867	24.1691	28.6234	31.9403	35.4335	39.1652
1769	13.291	15.0994	17.1666	18.2339	19.1594	20.2112	21.0122	21.8072	22.4857	23.0739	27.4952	30.6556	33.9826	37.6967
1770	9.81998	11.6711	13.6422	15.2382	16.5414	17.5529	18.4928	19.3919	20.1155	20.7816	25.482	28.5578	31.7502	35.276
1771	8.62607	10.4999	12.4775	14.3344	15.7786	17.0037	17.8837	18.7619	19.6208	20.3085	24.7198	27.8664	31.1758	34.626
1772	8.49142	10.0714	12.3275	13.904	15.135	16.3253	17.3323	18.2369	19.0705	19.7387	23.9689	27.5202	30.9744	34.41
1773	8.35676	9.64283	12.1774	13.4735	14.4914	15.6468	16.7809	17.7119	18.5201	19.1689	23.218	27.1741	30.7729	34.194
1774	11.0005	11.9835	14.1871	15.6175	16.6383	17.4342	18.1896	18.9735	19.6843	20.2823	24.2735	28.2766	32.1232	35.5621
1775	11.4413	11.8629	13.3658	14.1265	15.1403	16.0827	16.8132	17.3763	17.8984	18.4309	22.7093	27.1086	31.151	34.5073
1776	14.0532	14.451	14.7469	15.2595	15.6091	16.5187	17.2044	17.8701	18.4566	18.9373	23.4226	28.1605	32.0682	35.3381
1777	12.2196	12.8692	14.748	15.9198	16.7245	17.7016	18.4315	19.0717	19.6394	20.1104	24.952	29.5081	33.2286	36.359
1778	11.3028	12.0782	14.7486	16.25	17.2822	18.293	19.045	19.6724	20.2309	20.6969	25.7167	30.1819	33.8089	36.8694
1779	10.386	11.2873	14.7491	16.5802	17.8398	18.8845	19.6585	20.2732	20.8223	21.2835	26.4814	30.8557	34.3891	37.3798
1780	7.20236	8.91044	12.1094	14.2116	15.9595	17.1555	18.075	19.0329	19.8138	20.4449	25.7613	29.8847	33.3054	36.3129
1781	9.16016	10.7161	13.5347	15.6962	17.6279	18.9698	20.0145	21.0181	21.8128	22.4693	27.4333	31.4419	34.7116	37.7459
1782	9.66206	10.9731	13.4643	15.4787	17.4452	18.9244	20.0067	20.907	21.695	22.3411	27.6161	31.338	34.4187	37.476
1783	13.2997	14.3154	16.6285	18.6061	20.5268	21.8756	22.9253	23.8432	24.595	25.2057	29.8228	33.4958	36.6596	39.8354
1784	14.1527	14.3634	17.4055	19.066	20.6863	21.8506	22.8379	23.6475	24.5309	25.2997	30.2645	33.7921	37.0194	40.0733
1785	15.1173	16.2441	18.6785	20.6726	22.0391	23.0719	23.8116	24.4843	25.4964	26.3426	31.4668	34.7013	37.8498	40.9204
1786	13.1753	15.3569	17.116	19.0635	20.2414	21.1404	21.8492	22.5149	23.6211	24.5462	29.8667	33.4066	36.4951	39.5059
1787	10.8516	12.7835	14.6399	16.3864	17.6502	18.5711	19.3376	20.0872	20.9951	21.7481	27.1119	31.1003	34.4425	37.5071
1788	8.5278	10.2102	12.1638	13.7093	15.0589	16.0018	16.826	17.6595	18.3692	18.95	24.357	28.7939	32.3899	35.5084
1789	10.2018	12.0399	13.7261	15.1592	16.319	17.184	17.9195	18.6762	19.4446	20.0917	25.4804	29.8257	33.3468	36.3858
1790	11.8758	13.8696	15.2885	16.6091	17.5791	18.3661	19.013	19.6929	20.52	21.2333	26.6039	30.8575	34.3036	37.2632
1791	11.4967	12.4389	14.4414	15.9637	17.9507	19.4371	20.6277	21.5385	22.4439	23.1841	29.2828	33.5013	37.1936	40.5925
1792	11.1177	12.5036	14.0654	15.2126	16.6001	17.6878	18.5795	19.3811	20.1253	20.7593	26.5159	31.0641	34.7898	37.9467
1793	10.7387	12.5683	13.6895	14.4615	15.2495	15.9385	16.5313	17.2237	17.8066	18.3345	23.7489	28.627	32.386	35.3009
1794	10.6574	12.4754	13.5752	14.3081	15.0831	15.7651	16.354	17.0473	17.6128	18.1275	23.545	28.4677	32.249	35.1608
1795	10.5762	12.3824	13.461	14.1547	14.9167	15.5917	16.1768	16.8709	17.4189	17.9204	23.3411	28.3083	32.1121	35.0206
1796	7.89544	9.70433	10.7929	11.7224	12.49	13.0338	13.6376	14.301	14.9256	15.4307	21.2807	26.1459	30.0683	33.2708
1797	5.75259	9.72637	11.0709	11.7501	12.6877	13.4295	14.018	14.7179	15.3758	16.0909	22.1241	26.7621	30.6089	33.8132
1798	7.62512	10.3413	11.6246	12.6048	13.5035	14.1574	14.7353	15.264	15.6826	16.3464	21.8428	26.6977	30.5404	33.846
1799	9.0159	11.6558	13.065	14.1068	14.9292	15.5084	16.1572	16.7186	17.2351	17.817	23.3387	28.1158	31.8142	35.0159
1800	9.71129	12.3131	13.7853	14.8578	15.642	16.1839	16.8681	17.4458	18.0114	18.5523	24.0867	28.8248	32.4511	35.6009
1801	10.059	12.6417	14.1454	15.2333	15.9985	16.5217	17.2236	17.8094	18.3995	18.9199	24.4607	29.1793	32.7696	35.8933
1802	10.4067	12.9703	14.5055	15.6088	16.3549	16.8594	17.579	18.1731	18.7876	19.2876	24.8347	29.5338	33.0881	36.1858
1803	13.9083	14.8229	16.014	16.7955	17.5314	18.2316	18.9355	19.4754	20.2664	20.9742	26.7005	31.4003	34.9175	38.0692
1804	14.0846	15.0442	15.4276	16.6015	17.3156	17.8212	18.2171	18.9023	19.637	20.342	25.9599	30.6287	34.3928	37.473
1805	12.3008	13.6986	14.8284	16.0654	17.1765	18.0363	18.746	19.4864	20.2156	21.0684	27.0701	31.6899	35.362	38.5049
1806	10.5171	12.3531	14.2293	15.5294	17.0373	18.2514	19.2749	20.0705	20.7943	21.7947	28.1803	32.7511	36.3311	39.5368
1807	9.81156	10.9804	12.7237	13.6167	15.1448	16.346	17.3216	18.0825	18.7051	19.5933	25.988	30.6416	34.2425	37.4345
1808	8.58293	9.58484	12.3773	14.1557	15.6819	16.718	17.735	18.589	19.2656	19.898	26.1906	31.0714	34.8082	37.9623
1809	6.13007	8.01847	11.6404	14.1479	16.108	17.6346	18.762	19.6084	20.5084	21.2473	28.2344	32.9688	36.664	39.8389
1810	5.00738	6.74616	9.65268	12.2095	13.9668	15.3592	16.9495	18.1755	19.1426	19.9971	27.1707	31.8248	35.4988	38.7189
1811	5.42847	5.77579	8.58092	11.1874	12.9987	14.6752	15.9744	16.9636	17.7736	18.6243	25.6917	30.4121	34.1069	37.3475
1812	3.79214	4.45426	8.68676	11.5393	14.0119	15.6843	17.0208	18.0334	18.9842	19.9002	27.228	32.1063	35.8573	39.0269
1813	5.4425	11.0922	13.8569	16.5178	18.3492	19.7691	21.0284	21.9965	22.9111	23.7553	30.1333	34.6146	38.1524	41.1265
1814	3.79431	3.79679	6.93584	9.14464	11.9551	13.8507	15.4745	17.0641	18.3771	19.4377	26.7428	31.5214	35.2679	38.3386
1815	5.4425	9.98661	11.7567	14.3365	16.5163	17.9834	19.1344	20.0632	20.8586	21.9005	28.4321	32.8332	36.3041	39.2843
1816	5.45973	7.91196	10.3706	12.5564	15.2231	17.0419	18.4708	19.5781	20.5294	21.5022	28.623	33.3054	36.9035	39.9178
1817	5.47696	5.83732	8.98458	10.7763	13.9298	16.1003	17.8073	19.0929	20.2002	21.1038	28.8139	33.7776	37.5029	40.5512
1818	5.21755	6.9535	8.60471	10.0236	12.7658	14.8589	16.5295	17.961	19.0768	19.991	27.699	32.4996	36.1387	39.0909
1819	6.45709	8.3259	10.1513	12.0169	14.1458	15.5766	17.5176	19.1093	20.429	21.4915	29.109	33.8439	37.4064	40.3922
1820	8.29124	9.82722	11.0577	12.8029	14.968	16.5229	18.1548	19.4907	20.7402	21.8723	29.7661	34.5623	38.1578	41.1612
1821	10.1254	11.3285	11.9641	13.5889	15.7901	17.4692	18.7921	19.8722	21.0514	22.2532	30.4233	35.2807	38.9091	41.9302
1822	10.1423	10.6938	11.7822	13.2817	15.1235	16.5157	17.7929	19.1049	20.4115	21.679	29.5278	34.2898	37.6869	40.6045
1823	12.9572	13.589	14.5183	16.2768	17.3885	18.6231	19.6119	20.9412	22.4563	23.7512	31.5498	36.3297	39.7464	42.7061
1824	14.2431	14.5394	15.5464	17.144	18.1307	19.3099	20.4766	21.4315	22.5822	23.7523	32.1712	37.0576	40.7216	43.7303
1825	10.9141	13.0228	14.8686	16.1044	17.0419	18.2622	19.2834	20.1973	21.3908	22.507	30.879	35.5629	39.0311	41.9427
1826	11.1291	13.78	15.0719	16.0838	16.7607	17.6491	19.0955	20.2137	21.2634	22.2427	30.7346	35.6643	39.359	42.341
1827	9.02391	12.5493	14.2592	15.1235	15.8883	16.6618	18.0567	19.2313	20.3159	21.2251	29.5079	34.4544	38.0214	40.9542
1828	8.22984	11.4995	12.594	13.7528	14.7166	15.4623	16.9635	18.3196	19.4699	20.4432	28.4345	33.2821	36.8575	39.7435
1829	4.66214	8.39064	10.1023	11.7871	13.5624	14.8437	16.2346	17.4506	18.5692	19.526	27.2309	31.7881	35.0106	37.8054
1830	6.5939	7.89025	9.27526	10.6238	12.628	14.0564	15.3749	16.6944	17.7892	18.7943	26.2359	30.877	34.1269	36.8659
1831	5.82076	6.15925	8.76385	10.7902	12.4381	13.7726	15.2478	16.4368	17.4689	18.2975	25.1761	29.4532	32.5537	35.1101
1832	3.80499	6.78601	10.0357	12.2279	13.7464	15.0647	16.0765	17.1528	18.1791	19.0736	26.0646	30.3111	33.1798	35.8433
1833	11.2383	13.2676	15.3072	16.986	18.2396	19.1082	19.8707	20.6008	21.4084	22.1609	28.0486	31.743	34.4747	36.9208
1834	3.78499	8.104	9.62762	11.5423	13.3878	14.9321	16.3975	17.5121	18.4932	19.5879	26.7664	30.7098	33.9257	36.4698
1835	5.3036	8.19506	9.85956	11.9079	13.1497	14.5984	16.1195	17.4932	18.5995	19.5889	25.5676	29.077	31.9794	34.6998
1836	5.29835	6.33602	8.41339	10.4916	12.5132	14.0159	15.4883	16.6911	17.653	18.6756	24.6043	28.5554	31.4345	34.1393
1837	6.13326	7.414	8.10135	9.46874	11.8926	13.6674	15.2997	16.5387	17.5054	18.478	25.4233	29.7496	32.8881	35.6982
1838	7.83316	8.27507	9.09507	10.0288	11.6803	13.4404	15.0432	16.3447	17.4651	18.5262	25.3006	29.2752	32.57	35.502
1839	10.163	10.1992	10.2245	11.434	12.3151	13.8902	15.2697	16.3471	17.2024	18.0363	24.1503	27.6227	30.7224	33.7145
1840	8.25231	9.16576	9.51715	10.6713	12.0379	13.5989	14.9251	15.9901	16.9062	17.7484	24.1375	27.9481	31.2161	34.3126
1841	6.34159	8.13232	8.80977	9.90861	11.7607	13.3077	14.5806	15.633	16.6099	17.4605	24.1247	28.2735	31.7098	34.9106
1842	7.50186	9.75885	10.8195	11.7464	12.5302	13.9032	15.0345	15.9249	16.7406	17.6119	23.8949	27.9356	31.4943	34.684
1843	10.6743	11.5105	12.4773	13.1685	13.7399	14.4681	15.2459	15.9273	16.621	17.301	22.3305	26.2675	29.6882	33.0325
1844	9.44512	10.4829	11.9439	13.1057	13.9302	14.7087	15.4008	16.1116	16.9279	17.6649	22.9982	27.2513	30.8714	34.1611
1845	8.21599	9.45529	11.4105	13.043	14.1205	14.9492	15.5557	16.296	17.2349	18.0288	23.666	28.2351	32.0546	35.2898
1846	11.3392	12.8508	13.4895	13.9558	14.4363	14.8808	15.6596	16.5411	17.2295	17.8772	22.6204	26.9283	30.8996	34.1093
1847	13.4814	13.491	13.8842	14.317	14.8309	15.1838	15.8103	16.4423	16.944	17.3691	21.5992	25.9038	29.9251	33.2271
1848	12.7588	13.2095	13.8374	14.2308	15.0385	15.8147	16.3913	17.0943	17.7316	18.3311	22.9697	27.6746	31.695	34.8598
1849	13.248	13.7885	14.0239	14.1802	14.9569	15.9398	17.0116	17.8923	18.6592	19.2798	23.6423	28.1914	32.2044	35.4471
1850	10.7136	10.7597	12.6506	13.7021	14.5955	15.6077	16.5269	17.2188	17.8454	18.3493	22.1832	26.3763	30.4379	33.7382
1851	10.6866	10.804	13.1099	14.4549	15.4507	16.27	16.9063	17.3968	17.9304	18.3637	22.3201	26.6563	30.6835	34.0406
1852	12.8446	13.0331	14.2711	15.0751	16.1661	17.081	17.8027	18.3832	18.9435	19.5223	23.8045	28.3109	32.3047	35.5657
1853	15.0026	15.2621	15.4323	15.6952	16.8815	17.8919	18.6992	19.3696	19.9566	20.6808	25.289	29.9656	33.9258	37.0908
1854	13.0838	13.4484	14.8052	15.7516	17.2731	18.2978	19.1776	20.1642	21.0004	21.6695	26.5961	31.3321	35.1319	38.3227
1855	14.6025	15.3217	16.6584	17.7404	19.3958	20.6164	21.5913	22.3837	23.2309	23.9655	29.031	33.3696	37.0845	40.3807
1856	13.929	14.7145	17.0478	18.6108	20.2156	21.3944	22.3621	23.1813	23.9412	24.6357	30.4265	34.7997	38.3644	41.6373
1857	13.2554	14.1073	17.4372	19.4811	21.0353	22.1723	23.133	23.9789	24.6516	25.3059	31.822	36.2297	39.6443	42.8938
1858	10.3964	11.0414	14.8723	17.0452	18.4649	19.5234	20.5499	21.486	22.2521	22.9141	29.4573	34.1764	37.6908	40.8893
1859	12.5783	12.7072	15.3126	16.8814	17.8801	19.0622	19.93	20.6011	21.2813	22.1073	28.6466	33.1178	36.6806	39.8776
1860	13.3399	13.3773	16.7702	18.5537	19.8543	20.7258	21.4548	22.1421	22.7368	23.7348	31.063	35.331	38.7533	41.9219
1861	12.4982	13.0405	15.85	17.4094	18.8089	19.7616	20.4984	21.1386	21.7017	22.8141	30.2874	34.6359	38.0132	41.159
1862	12.0774	12.8721	15.3899	16.8372	18.2861	19.2795	20.0202	20.6368	21.1842	22.3538	29.8996	34.2883	37.6431	40.7776
1863	11.6565	12.7037	14.9298	16.265	17.7634	18.7974	19.5419	20.1351	20.6667	21.8934	29.5118	33.9407	37.273	40.3961
1864	11.0336	12.4736	14.3965	15.5056	16.7909	17.8945	18.858	19.6361	20.2841	21.5735	29.2781	33.7515	37.0841	40.1405
1865	10.7221	12.3586	14.1298	15.1258	16.3047	17.443	18.516	19.3866	20.0928	21.4136	29.1612	33.657	36.9897	40.0127
1866	10.4106	12.2435	13.8632	14.7461	15.8184	16.9916	18.174	19.1371	19.9015	21.2536	29.0444	33.5624	36.8952	39.885
1867	13.6234	15.0577	15.6286	16.5207	17.7517	18.9346	19.9973	21.0465	21.8767	23.2051	31.1367	35.6921	38.8426	41.7811
1868	14.5174	15.5514	16.9606	18.4612	19.7072	20.9406	21.9804	23.0676	23.9621	25.4269	33.2781	37.8704	40.9958	43.9452
1869	18.2412	18.6213	19.2059	20.3804	21.5066	22.5024	23.8111	24.8734	25.7656	26.9878	34.8574	39.1182	42.2787	45.2419
1870	17.2613	18.0706	19.148	19.7426	20.2427	21.5937	22.7087	23.6332	24.5546	25.6666	33.3881	37.5197	40.6202	43.6524
1871	17.109	17.9799	18.6229	19.5004	20.1425	21.3486	22.3464	23.1031	23.9455	25.2413	32.8697	36.9629	40.1103	43.296
1872	15.9013	16.9838	17.7706	18.696	19.532	20.5728	21.4539	22.2586	23.0803	24.1645	31.2736	35.6388	39.0589	42.0746
1873	14.6937	15.9877	16.9183	17.8917	18.9214	19.7969	20.5613	21.4141	22.2152	23.0877	29.6775	34.3146	38.0074	40.8531
1874	15.6783	16.1225	17.3743	18.0297	18.5547	19.5539	20.3547	21.2688	22.1076	22.9797	29.2452	33.2858	36.8271	40.2555
1875	15.2825	15.6355	16.9308	17.6015	18.1328	19.0439	19.7662	20.6777	21.4959	22.3079	28.2095	32.2273	35.8789	39.4062
1876	14.8868	15.1485	16.4874	17.1732	17.7108	18.534	19.1777	20.0866	20.8841	21.6362	27.1738	31.1689	34.9306	38.557
1877	14.2931	14.4179	15.8222	16.5309	17.0778	17.769	18.2949	19.1999	19.9665	20.6286	25.6202	29.5812	33.5082	37.2832
1878	14.2437	14.3571	15.7668	16.4774	17.025	17.7053	18.2214	19.1261	19.89	20.5446	25.4907	29.4489	33.3897	37.177
1879	14.1942	14.2962	15.7113	16.4238	16.9723	17.6416	18.1478	19.0522	19.8136	20.4606	25.3613	29.3165	33.2711	37.0709
1880	10.3966	10.6822	12.7429	13.909	14.9732	15.9466	16.7375	17.5106	18.1922	18.9656	25.3051	30.0245	33.9996	37.6601
1881	11.86	12.8447	13.9301	14.5334	14.9649	15.4836	15.8745	16.5099	17.1186	17.6209	21.6983	25.3645	29.2002	32.9144
1882	10.1836	11.8474	12.6773	13.1958	13.5384	13.9608	14.2799	14.7139	15.2121	15.617	19.1453	22.599	26.3248	29.9564
1883	9.90418	11.6812	12.4685	12.9729	13.3007	13.707	14.0141	14.4146	14.8944	15.2831	18.7198	22.138	25.8456	29.4633
1884	9.76448	11.5981	12.3641	12.8614	13.1818	13.5801	13.8812	14.265	14.7355	15.1161	18.507	21.9076	25.606	29.2168
1885	15.0855	15.3675	16.5371	17.2826	17.8389	18.6792	19.7069	20.8367	21.7734	22.6203	28.7901	33.0152	36.5468	39.9076
1886	9.6597	11.5358	12.2858	12.7778	13.0927	13.4849	13.7816	14.1527	14.6163	14.9908	18.3475	21.7347	25.4263	29.0319
1887	9.64224	11.5254	12.2728	12.7639	13.0778	13.469	13.765	14.134	14.5965	14.97	18.3209	21.7059	25.3963	29.0011
1888	9.62696	11.5163	12.2614	12.7517	13.0648	13.4551	13.7504	14.1177	14.5791	14.9517	18.2976	21.6807	25.3701	28.9742
1889	9.30578	9.66972	11.458	12.4227	13.5197	14.3888	15.1413	15.9654	16.6477	17.3948	23.6343	28.4778	32.6591	36.5513
1890	9.46555	10.5925	11.8591	12.5865	13.2916	13.9212	14.4451	15.0406	15.6125	16.1723	20.9647	25.0779	29.0132	32.7613
1891	9.62532	11.5153	12.2602	12.7504	13.0634	13.4536	13.7489	14.1159	14.5772	14.9497	18.2951	21.678	25.3673	28.9713
1892	9.62505	11.5151	12.26	12.7501	13.0632	13.4534	13.7486	14.1156	14.5769	14.9494	18.2947	21.6775	25.3668	28.9708
1893	7.68417	9.1123	11.1062	12.765	13.9967	15.4046	16.9476	18.1635	19.1435	20.0624	26.4764	30.5484	33.7055	36.592
1894	9.62481	11.515	12.2598	12.75	13.063	13.4532	13.7484	14.1154	14.5767	14.9491	18.2943	21.6772	25.3664	28.9704
1895	9.62479	11.515	12.2598	12.7499	13.063	13.4532	13.7484	14.1153	14.5766	14.9491	18.2943	21.6771	25.3664	28.9703
1896	8.48765	8.91036	10.4943	11.308	12.4296	13.2204	13.9442	14.8065	15.4893	16.2167	22.3813	27.3178	31.6538	35.7197
1897	9.05621	10.2127	11.377	12.029	12.7463	13.3368	13.8463	14.4609	15.0329	15.5829	20.3378	24.4974	28.5101	32.345
1898	9.62478	11.515	12.2598	12.7499	13.063	13.4532	13.7483	14.1153	14.5766	14.9491	18.2943	21.6771	25.3664	28.9703
1899	12.643	14.4459	15.3592	16.236	16.9629	17.6206	18.1973	18.8447	19.5168	20.2076	25.6628	29.6559	33.265	36.41
1900	14.152	15.9113	16.9089	17.9791	18.9129	19.7043	20.4218	21.2094	21.9869	22.8368	29.3471	33.6453	37.2143	40.1299
1901	15.6611	17.3768	18.4587	19.7221	20.8628	21.788	22.6463	23.574	24.457	25.4661	33.0314	37.6346	41.1636	43.8497
1902	11.0321	11.1799	12.9001	13.887	15.1379	16.1927	17.0623	17.7941	18.5627	19.2995	25.2871	30.3706	34.8388	38.966
1903	8.00575	10.3887	11.5866	12.4474	13.6176	15.2264	16.7989	18.2004	19.4505	20.6172	28.4261	33.2303	37.1423	40.5117
1904	10.2787	12.1147	13.3741	14.1428	14.788	15.5441	16.5121	17.391	18.1791	18.9676	24.5596	28.5938	32.1173	35.3635
1905	8.81203	10.7806	12.3689	13.5538	14.4958	15.7694	17.4343	18.7635	19.8285	20.7814	26.8688	30.6166	33.5048	36.2143
1906	10.6056	12.4146	13.9313	14.8392	15.6505	16.5895	17.894	19.0288	19.9803	20.9769	27.6922	32.0521	35.4927	38.5601
1907	10.7282	12.5271	14.1403	15.1004	15.974	16.9816	18.4122	19.643	20.6557	21.7303	28.867	33.349	36.7585	39.7588
1908	10.8508	12.6395	14.3492	15.3615	16.2974	17.3736	18.9304	20.2572	21.3312	22.4838	30.0417	34.6458	38.0243	40.9576
1909	10.8917	12.677	14.4189	15.4486	16.4053	17.5043	19.1032	20.462	21.5564	22.7349	30.4333	35.0781	38.4462	41.3571
1910	10.9019	12.6864	14.4363	15.4703	16.4322	17.537	19.1464	20.5131	21.6126	22.7977	30.5312	35.1862	38.5517	41.457
1911	10.9121	12.6957	14.4537	15.4921	16.4592	17.5696	19.1895	20.5643	21.6689	22.8605	30.6291	35.2943	38.6572	41.5569
1912	10.9172	12.7004	14.4624	15.503	16.4726	17.586	19.2111	20.5899	21.6971	22.8919	30.678	35.3483	38.71	41.6069
1913	10.9223	12.7051	14.4711	15.5139	16.4861	17.6023	19.2327	20.6155	21.7252	22.9233	30.727	35.4023	38.7627	41.6568
1914	9.57104	10.4996	12.5873	13.7915	14.9764	16.0637	17.3141	18.3896	19.3557	20.335	27.3197	32.271	36.2007	39.7115
1915	8.21976	8.29415	10.7034	12.0691	13.4667	14.525	15.3954	16.1637	16.9862	17.7466	23.9124	29.1396	33.6387	37.7662
1916	9.57487	10.5031	12.5938	13.7997	14.9865	16.0759	17.3302	18.4088	19.3768	20.3585	27.3564	32.3115	36.2402	39.749
1917	10.93	12.7121	14.4842	15.5302	16.5063	17.6268	19.2651	20.6539	21.7674	22.9704	30.8004	35.4834	38.8418	41.7317
1918	13.8311	13.9421	15.0559	15.7749	16.3405	17.4817	18.8361	20.1534	21.2538	22.2651	29.5329	33.923	37.1371	40.1275
1919	11.7445	12.9869	14.1859	14.9602	15.6053	16.7623	18.3177	19.6834	20.798	21.7929	28.348	32.2954	35.2457	38.0292
1920	9.65792	12.0317	13.3159	14.1454	14.87	16.0429	17.7992	19.2134	20.3422	21.3207	27.1631	30.6678	33.3543	35.9309
1921	10.9322	12.7142	14.488	15.535	16.5122	17.634	19.2746	20.6651	21.7797	22.9841	30.8218	35.507	38.8649	41.7536
1922	10.9324	12.7143	14.4883	15.5353	16.5127	17.6345	19.2752	20.6659	21.7806	22.9851	30.8234	35.5087	38.8665	41.7551
1923	10.9325	12.7144	14.4884	15.5355	16.5129	17.6347	19.2756	20.6663	21.7811	22.9856	30.8241	35.5096	38.8674	41.7559
1924	10.9325	12.7144	14.4885	15.5356	16.513	17.6349	19.2757	20.6665	21.7813	22.9859	30.8245	35.51	38.8678	41.7563
1925	10.9325	12.7145	14.4885	15.5356	16.5131	17.635	19.2759	20.6667	21.7815	22.9861	30.8249	35.5104	38.8682	41.7567
1926	9.71726	12.0349	13.3004	14.1201	14.7964	15.7334	17.5132	18.8931	20.0051	21.3273	28.8262	33.2919	36.6414	39.6409
1927	13.413	13.467	14.5622	15.2724	15.8411	17.0826	18.5458	19.9256	21.0806	22.1467	29.7805	34.2256	37.3339	40.2008
1928	13.8613	13.9101	14.7937	15.6367	16.3376	17.4103	18.9296	20.4447	21.7022	22.7994	30.2346	34.6499	37.8283	40.6542
1929	14.3097	14.3533	15.0251	16.0009	16.834	17.738	19.3134	20.9637	22.3239	23.4522	30.6887	35.0742	38.3227	41.1076
1930	12.1248	13.4011	14.3283	15.1718	15.9144	16.9361	18.6171	20.1636	21.4187	22.4763	28.975	32.8795	35.8135	38.472
1931	11.0323	12.9249	13.9799	14.7572	15.4546	16.5351	18.269	19.7635	20.966	21.9884	28.1181	31.7822	34.5588	37.1543
1932	9.93988	12.4488	13.6315	14.3426	14.9948	16.1341	17.9209	19.3634	20.5134	21.5004	27.2612	30.6848	33.3042	35.8365
1933	11.6652	12.2054	12.9796	14.246	15.1267	16.5151	17.8148	18.8535	19.7506	20.6935	26.3492	29.455	31.9112	34.3009
1934	11.4627	11.7137	12.916	13.6838	14.4171	15.5544	16.8568	17.9907	18.9187	19.7315	24.9011	27.9711	30.5739	33.1948
1935	9.411	11.3365	12.7772	13.5953	14.4563	15.5487	16.5994	17.5737	18.472	19.2435	24.4496	27.6546	30.4466	33.2069
1936	8.38516	11.1479	12.7078	13.551	14.4759	15.5458	16.4707	17.3651	18.2486	18.9995	24.2239	27.4963	30.383	33.213
1937	7.35933	10.9594	12.6384	13.5068	14.4955	15.5429	16.342	17.1566	18.0253	18.7555	23.9981	27.338	30.3194	33.2191
1938	9.78078	11.2606	12.7603	13.7028	14.3451	14.8982	15.5459	16.2561	17.2477	18.0943	23.5187	27.237	30.5009	33.7081
1939	8.86256	11.4294	12.8676	13.7995	14.4526	15.1439	15.8159	16.4474	17.2137	18.0044	23.1865	26.8814	30.4026	33.5384
1940	8.40344	11.5138	12.9212	13.8478	14.5063	15.2668	15.9509	16.5431	17.1967	17.9595	23.0204	26.7035	30.3535	33.4536
1941	7.94433	11.5982	12.9749	13.8961	14.5601	15.3897	16.0859	16.6387	17.1797	17.9146	22.8543	26.5257	30.3044	33.3687
1942	10.9752	11.9898	13.6377	14.4756	15.0347	15.4853	16.2399	16.8331	17.3392	18.3107	24.0767	28.2239	31.9022	35.0202
1943	10.0871	12.3439	13.4481	14.642	15.3669	15.9126	16.4361	17.2826	18.0508	18.9723	25.2272	29.2873	32.7688	35.7872
1944	11.0831	12.581	13.2613	14.3599	15.0915	15.731	16.3177	17.1674	17.9784	18.7914	24.5306	28.4631	32.0483	35.1017
1945	12.0792	12.8182	13.0745	14.0778	14.8161	15.5494	16.1994	17.0522	17.906	18.6105	23.8339	27.6389	31.3278	34.4161
1946	13.9225	14.992	15.4955	15.7853	16.0982	16.4962	17.0118	18.0514	19.0372	19.8633	25.9247	29.6715	33.1455	36.2617
1947	12.4437	12.725	13.8247	14.5015	14.9769	15.9178	17.0333	17.8765	18.8681	19.8396	25.8052	29.3024	32.467	35.514
1948	12.1754	12.5303	13.4076	14.5155	15.2512	16.3898	17.5407	18.4648	19.3701	20.1967	25.701	29.0115	32.1382	35.2695
1949	12.0413	12.4329	13.199	14.5226	15.3884	16.6257	17.7944	18.7589	19.621	20.3752	25.649	28.8661	31.9738	35.1473
1950	11.9742	12.3842	13.0947	14.5261	15.4569	16.7437	17.9213	18.906	19.7465	20.4644	25.6229	28.7933	31.8917	35.0862
1951	11.9407	12.3599	13.0426	14.5278	15.4912	16.8027	17.9847	18.9795	19.8092	20.509	25.6099	28.757	31.8506	35.0557
1952	11.9071	12.3356	12.9904	14.5296	15.5255	16.8617	18.0481	19.0531	19.872	20.5537	25.5969	28.7206	31.8095	35.0251
1953	13.1124	14.197	15.4207	17.0251	18.1276	19.4141	20.403	21.1657	21.8323	22.4374	27.2744	30.6646	33.8951	37.2598
1954	13.8683	14.5055	15.6833	17.0706	18.0468	19.2221	20.1297	20.8604	21.4906	22.1008	26.926	30.5876	33.7251	37.046
1955	14.2462	14.6597	15.8145	17.0933	18.0064	19.126	19.9931	20.7078	21.3198	21.9326	26.7518	30.5492	33.6401	36.9391
1956	14.6241	14.814	15.9458	17.1161	17.966	19.03	19.8565	20.5551	21.1489	21.7643	26.5776	30.5107	33.5551	36.8322
1957	13.5843	15.3392	16.5211	17.5852	18.4205	19.2332	19.86	20.4041	20.9062	21.557	26.8533	30.942	34.0776	37.2408
1958	12.5445	15.8644	17.0964	18.0543	18.8751	19.4363	19.8636	20.253	20.6634	21.3496	27.1291	31.3734	34.6002	37.6495
1959	15.6208	16.1838	16.729	17.4567	18.0023	18.4658	18.8465	19.3011	19.9638	20.6165	26.5524	30.6128	33.8896	37.0205
1960	17.3991	17.6371	18.1544	18.5695	18.8756	19.3601	19.9613	20.486	21.1039	21.7688	28.2572	32.6845	36.0707	39.3526
1961	15.6861	16.1491	16.6829	17.1847	17.5498	18.2829	18.9556	19.5166	20.1202	20.781	27.7767	32.3896	35.8391	38.9878
1962	13.9732	14.6611	15.2113	15.8	16.224	17.2058	17.9499	18.5472	19.1365	19.7933	27.2962	32.0947	35.6075	38.623
1963	13.6641	14.3644	14.9875	15.4669	16.3448	17.4666	18.312	19.0613	19.8519	20.6227	28.6993	33.6669	37.2762	40.3521
1964	13.355	14.0676	14.7637	15.1337	16.4655	17.7273	18.674	19.5755	20.5673	21.4521	30.1024	35.2391	38.945	42.0812
1965	11.6308	12.0952	12.6988	13.0672	14.4726	15.8625	16.9379	18.1393	19.221	20.2983	29.0974	34.3849	38.1159	41.1706
1966	9.90672	10.1228	10.6339	11.0007	12.4796	13.9977	15.2018	16.7032	17.8747	19.1444	28.0924	33.5306	37.2867	40.2599
1967	8.63266	9.61449	9.97829	10.264	12.1399	14.1034	15.7413	17.4307	18.8245	20.2208	29.9268	35.5298	39.413	42.3733
1968	6.07456	7.93288	9.66447	10.5729	12.3527	13.8268	15.5188	17.5757	19.2396	20.8561	31.2167	37.0206	41.0147	43.9778
1969	4.92862	6.22852	8.07458	9.21288	11.0476	12.9693	15.1059	17.3865	19.2089	20.8732	31.586	37.4733	41.4517	44.4018
1970	4.35565	5.37635	7.27963	8.53286	10.395	12.5405	14.8995	17.2919	19.1936	20.8818	31.7707	37.6996	41.6702	44.6138
1971	3.78268	4.52417	6.48469	7.85285	9.74245	12.1118	14.6931	17.1974	19.1782	20.8903	31.9554	37.9259	41.8887	44.8258
1972	5.33459	8.95326	10.6994	12.0926	13.9025	16.5996	19.3459	21.4644	23.2011	24.843	34.849	40.1638	43.849	46.5624
1973	3.7773	3.7865	5.92231	7.44592	8.46249	10.6374	13.4643	15.8241	17.9272	19.8048	30.6358	36.42	40.2937	43.3679
1974	5.33459	7.23275	8.78902	10.0071	13.0397	16.4536	18.9549	21.1334	22.9851	24.5009	34.0858	39.2724	42.8466	45.7629
1975	5.35901	6.39993	8.5822	9.89557	12.0816	14.7254	17.4995	19.7637	21.8707	23.6068	34.0027	39.4082	43.0847	46.1414
1976	5.38343	5.56711	8.37538	9.78405	11.1234	12.9973	16.0442	18.3941	20.7563	22.7128	33.9197	39.5439	43.3229	46.5199
1977	4.9946	6.63076	8.3398	9.31291	10.4874	12.9032	15.7633	18.3098	20.5086	22.3796	33.082	38.3982	42.1394	45.2371
1978	6.26451	7.92217	9.95174	11.2573	12.4719	15.0005	18.0478	20.663	22.9381	24.8591	35.7177	41.0477	44.7328	47.7012
1979	8.72201	9.47846	11.7615	13.1093	14.5271	16.4242	19.4295	21.9087	24.1543	26.0637	37.1504	42.4407	46.0975	49.141
1980	9.7905	10.8337	11.7349	13.0597	14.445	16.2835	18.8749	21.3786	23.3716	25.1151	35.6278	40.7196	44.252	47.2234
1981	11.9082	12.925	13.6888	15.0444	16.4655	18.1982	20.6779	22.8431	24.9059	26.6324	36.9626	41.9479	45.4093	48.3792
1982	12.9671	13.9707	14.6657	16.0367	17.4757	19.1555	21.5795	23.5753	25.673	27.391	37.6299	42.5621	45.9879	48.957
1983	14.026	15.0164	15.6426	17.0291	18.486	20.1129	22.481	24.3076	26.4402	28.1497	38.2973	43.1763	46.5665	49.5349
1984	15.8162	15.9298	16.7961	18.0981	19.4902	21.1608	22.851	24.3672	26.1059	27.7226	37.2367	41.9398	45.1964	47.9355
1985	17.7643	18.4025	19.1024	20.2963	21.6782	23.523	24.85	26.5154	28.1121	29.8041	39.0607	43.9629	47.2888	49.6683
1986	21.0682	21.5412	22.1176	23.4794	24.9481	26.161	27.2481	28.7626	30.0647	31.4941	40.4564	45.5932	48.8377	51.3158
1987	19.5503	19.8062	20.2519	21.7882	23.3108	24.4371	25.7524	27.3627	28.6912	30.2734	39.5918	44.6128	48.0507	50.6957
1988	17.5956	18.6103	19.5833	21.0658	22.5177	23.6762	24.7434	26.0516	27.2277	28.6853	37.6394	42.3171	45.743	48.321
1989	16.6286	18.7659	19.9991	21.5526	22.8043	23.7791	24.7313	25.7339	26.6988	27.8444	36.3852	40.9546	44.3198	46.8463
1990	16.966	18.3184	19.0086	20.4288	21.5132	22.6212	24.238	25.4815	26.787	27.974	36.9808	41.8789	45.2203	47.8414
1991	14.4571	16.54	17.6344	19.0759	20.275	21.3422	22.7871	24.0939	25.5263	26.7923	35.3187	40.128	43.4365	46.042
1992	11.9481	14.7617	16.2601	17.723	19.0368	20.0632	21.3363	22.7064	24.2656	25.6106	33.6566	38.377	41.6526	44.2426
1993	10.5687	14.0314	15.5211	17.0266	18.0354	18.8966	20.0253	21.849	23.4133	24.6818	32.1659	36.7811	40.143	42.8149
1994	7.84084	11.964	13.7436	15.0878	16.0646	17.1246	18.2387	20.0619	21.6	22.9306	30.6395	35.0913	38.4376	41.1541
1995	6.47691	10.9303	12.8548	14.1184	15.0792	16.2385	17.3454	19.1684	20.6934	22.055	29.8763	34.2464	37.5849	40.3238
1996	5.11298	9.89664	11.9661	13.149	14.0938	15.3525	16.4522	18.2749	19.7868	21.1794	29.1132	33.4015	36.7322	39.4934
1997	5.49307	8.7943	10.1878	11.1753	11.9492	13.2568	14.8244	16.8066	18.407	19.7932	28.5295	33.11	36.6079	39.4778
1998	3.80454	6.96925	8.42057	9.44608	10.127	12.3053	14.0681	16.1237	17.9679	19.4567	28.3605	32.9878	36.4806	39.4532
1999	13.0388	13.3501	13.6142	14.2787	15.6645	17.2237	18.6905	20.0849	21.3584	22.4645	29.0594	32.7671	35.7969	38.4766
[truncated: 3,039 more rows]

## Sheet: SPDV Complete Dataset, AUROC
Methods	ROC_AUC	Type
SPDV_1	0.714352	SPDV
SPDV_10	0.757981	SPDV
SPDV_2	0.743586	SPDV
SPDV_20	0.752126	SPDV
SPDV_3	0.756741	SPDV
SPDV_30	0.748586	SPDV
SPDV_4	0.761656	SPDV
SPDV_40	0.745853	SPDV
SPDV_5	0.761439	SPDV
SPDV_50	0.743107	SPDV
SPDV_6	0.75923	SPDV
SPDV_7	0.757898	SPDV
SPDV_8	0.758178	SPDV
SPDV_9	0.758405	SPDV
1D_Clustering_1	0.717163	1D_Clustering
1D_Clustering_10	0.727566	1D_Clustering
1D_Clustering_20	0.709606	1D_Clustering
1D_Clustering_30	0.704754	1D_Clustering
1D_Clustering_40	0.708167	1D_Clustering
1D_Clustering_50	0.703873	1D_Clustering

## Sheet: SPDV By phenotype, AUROC
Methods	ROC_AUC	Type
MH_K1	0.741798	SPDV
MH_K2	0.745223	SPDV
MH_K3	0.752404	SPDV
MH_K4	0.755949	SPDV
MH_K5	0.754553	SPDV
MH_K6	0.751838	SPDV
MH_K7	0.750179	SPDV
MH_K8	0.749154	SPDV
MH_K9	0.746827	SPDV
MH_K10	0.745459	SPDV
MH_K20	0.730463	SPDV
MH_K30	0.710511	SPDV
MH_K40	0.687597	SPDV
MH_K50	0.674425	SPDV
CCD_K1	0.781739	SPDV
CCD_K2	0.805658	SPDV
CCD_K3	0.792235	SPDV
CCD_K4	0.771265	SPDV
CCD_K5	0.759509	SPDV
CCD_K6	0.750992	SPDV
CCD_K7	0.751767	SPDV
CCD_K8	0.751996	SPDV
CCD_K9	0.751962	SPDV
CCD_K10	0.752185	SPDV
CCD_K20	0.75359	SPDV
CCD_K30	0.760084	SPDV
CCD_K40	0.758707	SPDV
CCD_K50	0.742904	SPDV
RRD_K1	0.705974	SPDV
RRD_K2	0.701275	SPDV
RRD_K3	0.697308	SPDV
RRD_K4	0.705965	SPDV
RRD_K5	0.708566	SPDV
RRD_K6	0.712709	SPDV
RRD_K7	0.711582	SPDV
RRD_K8	0.711493	SPDV
RRD_K9	0.71163	SPDV
RRD_K10	0.709973	SPDV
RRD_K20	0.706768	SPDV
RRD_K30	0.70917	SPDV
RRD_K40	0.709919	SPDV
RRD_K50	0.688392	SPDV
