# Supplementary material for: Complementary Roles of Structure and Variant Effect Predictors in RyR1 Clinical Interpretation
Source: Hum Mutat. 2025 Oct 3;2025:1834898. doi: 10.1155/humu/1834898 (PMC12513790; doi:10.1155/humu/1834898)
Supplement: Supporting Information 9 — Table S5: ACMG values and ACMG thresholds for VEPs. This contains the score intervals for the given ACMG/AMP PP3/BP4 evidence strengths. [file 1834898.f9.xlsx]

## Sheet: thresholds
ACMG/AMP evidence strength	BayesDel_noAF	MOIpred_benign	MetaRNN	BayesDel	REVEL	SNPred	MutPred	gMVP	VEST4	DEOGEN2	PHACTboost	DeepSAV	MutScore	PHACT	MISTIC	CAPICE	UNEECON	AlphaMissense	3Cnet	MutFormer	InMeRF	VARITY_R	GEMME	VARITY_ER	LIST-S2	DeepSequence	MutationAssessor	MetaSVM	MetaLR	LASSIE	CONDEL	DeMaSk	Envision	Maverick_benign	ClinPred	M-CAP	PonP2	Eigen	CADD	CADD_1.7	CPT	Polyphen2_HumDiv	Polyphen2_HumVar	ESM-1b	VESPAl	PrimateAI	PhD-SNPg	fathmm-XF	PROVEAN
Benign-VeryStrong	< -0.14886		< 0.25796	< -0.02620		< 0.18189	< 0.30664										< 0.00537	< 0.27366				< 0.02467													< 0.31705											< 0.54486		< 0.12081
Benign-Strong	< -0.05090	> 0.44190	< 0.68457	< 0.05661	< 0.56230	< 0.76211	< 0.38994	< 0.03535	< 0.60722	< 0.60603	< 0.94789		< 0.72096		< 0.45674		< 0.09308	< 0.32884	< 0.20066		< 0.72967	< 0.14877		< 0.08355	< 0.92171	> 1.01968	< 1.54508	< 0.65908	< 0.65489	< 0.00033	< 0.51034	> -0.19886	> 0.96705	> 0.90929	< 0.80219		< 0.33253		< 20.58675	< 20.58662	< 0.08315	< 0.19881		> -1.96241		< 0.60077	< 0.08264	< 0.21986	> -0.19006
Benign-Moderate	< 0.02495	> 0.33068	< 0.74394	< 0.15630	< 0.70876	< 0.86478	< 0.67500	< 0.29699	< 0.63656	< 0.65183	< 0.95062	< 0.14152	< 0.75023		< 0.52767		< 0.14844	< 0.37088	< 0.61707	< 0.98074	< 0.78901	< 0.25455	> -0.06266	< 0.21704	< 0.92849	> -2.03084	< 1.79262	< 0.69117	< 0.78859	< 0.00037	< 0.53727	> -0.22565	> 0.93101	> 0.79985	< 0.83027	< 0.16459	< 0.57069	< 2.14755	< 21.83524	< 21.84254	< 0.12833	< 0.79780	< 0.36254	> -4.50774	< 0.24841	< 0.63975	< 0.38017	< 0.29647	> -1.40989
Benign-Supporting	< 0.17361	> 0.29996	< 0.78829	< 0.19210	< 0.74640	< 0.88646	< 0.70856	< 0.36979	< 0.66353	< 0.70688	< 0.95247	< 0.30941	< 0.79501	> 0.74182	< 0.61676	< 0.09382	< 0.18000	< 0.49569	< 0.65953	< 0.98246	< 0.86363	< 0.35424	> -1.00901	< 0.28512	< 0.93659	> -3.00764	< 1.95916	< 0.73641	< 0.81247	< 0.00042	< 0.55103	> -0.25008	> 0.90559	> 0.74518	< 0.84405	< 0.32180	< 0.61976	< 3.69745	< 22.62616	< 22.64125	< 0.15899	< 0.82407	< 0.71806	> -7.23410	< 0.34988	< 0.66880	< 0.66913	< 0.52827	> -2.00627
Pathogenic-Supporting	> 0.34257	< 0.21407	> 0.86058	> 0.32205	> 0.83368	> 0.91450	> 0.80354	> 0.60080	> 0.81684	> 0.83232	> 0.97835	> 0.54302	> 0.88946	< 0.58099	> 0.82687	> 0.31034	> 0.29545	> 0.81285	> 0.77416	> 0.98948	> 0.90291	> 0.56483	< -2.62693	> 0.53477	> 0.97033	< -5.95085	> 2.34391	> 0.89085	> 0.86145	> 0.00048	> 0.60953	< -0.36316	< 0.62655	< 0.60045	> 0.88473	> 0.60810	> 0.70926	> 12.13002			> 0.54100	> 0.88688	> 0.83498	< -12.00872	> 0.57196	> 0.78178	> 0.82679	> 0.83071	< -5.07207
Pathogenic-Moderate	> 0.44061	< 0.19648	> 0.87727	> 0.36765	> 0.86914	> 0.93325	> 0.88355	> 0.69561	> 0.86672	> 0.91411	> 0.98500	> 0.72245	> 0.92041	< 0.49562		> 0.77255		> 0.85964	> 0.84869	> 0.99089	> 0.92862	> 0.78914	< -3.30002	> 0.78612	> 0.97863			> 0.95745	> 0.89837	> 0.00053			< 0.60916	< 0.48538	> 0.90849		> 0.86441				> 0.55032	> 0.93791	> 0.92980	< -15.19864	> 0.63161		> 0.93321
Pathogenic-Strong			> 0.93924			> 0.95998					> 0.99235		> 0.97324	< 0.37186						> 0.99359					> 0.99235								< 0.49283	< 0.11436	> 0.94405						> 0.57142				> 0.74214
Pathogenic-VeryStrong
[truncated: 35 more columns]
